# Supplementary material for: A comparative analysis of small extracellular vesicle (sEV) micro-RNA (miRNA) isolation and sequencing procedures in blood plasma samples
Source: Extracell Vesicles Circ Nucl Acids. 2024 Feb 29;5(1):119–37. doi: 10.20517/evcna.2023.55 (PMC11648519; doi:10.20517/evcna.2023.55)
Supplement: Supplementary file 1 [file evcna-5-1-119-SupplementaryMaterials.zip]

Archive with 7 entries (6 files):
- evcna5055-SupplementaryMaterials/
- evcna5055-SupplementaryMaterials/Supplementary File 1.docx
- evcna5055-SupplementaryMaterials/Supplementary File 2.docx
- evcna5055-SupplementaryMaterials/Supplementary File 3 miRNA total list.xlsx
- evcna5055-SupplementaryMaterials/Supplementary File 4 miRNA expression lvl all samples.xlsx
- evcna5055-SupplementaryMaterials/Supplementary File 5 Average miRNA expressin lvl.xlsx
- evcna5055-SupplementaryMaterials/Supplementary File 6 miRNA GO enrichment.xlsx
