# Supplementary material for: A comparative analysis of small extracellular vesicle (sEV) micro-RNA (miRNA) isolation and sequencing procedures in blood plasma samples
Source: Extracell Vesicles Circ Nucl Acids. 2024 Feb 29;5(1):119–37. doi: 10.20517/evcna.2023.55 (PMC11648519; doi:10.20517/evcna.2023.55)
Supplement: Supplementary file 1 [file evcna-5-1-119-SupplementaryMaterials.zip › evcna5055-SupplementaryMaterials/Supplementary File 3 miRNA total list.xlsx]

## Sheet: Sheet1
BP	UC+SEC	SEC+UC	SEC+UF	UC+SEC+UF
miR-450a-2-3p	miR-12035-3p	miR-12035-3p	miR-12035-3p	miR-12035-3p
miR-132-3p	miR-132-3p	miR-450a-2-3p	miR-132-3p	miR-132-3p
miR-3432a-2-3p	miR-3432a-2-3p	miR-132-3p	miR-3432a-2-3p	miR-3432a-2-3p
miR-26a-1-5p	miR-26a-1-5p	miR-3432a-2-3p	miR-26a-1-5p	miR-26a-1-5p
miR-2329-1-5p	miR-2329-1-5p	miR-26a-1-5p	miR-2329-1-5p	miR-2329-1-5p
miR-125b-1-5p	miR-125b-1-5p	miR-2329-1-5p	miR-125b-1-5p	miR-125b-1-5p
miR-219-5p	miR-2420-5p	miR-125b-1-5p	miR-2420-5p	miR-2420-5p
miR-449a-3p	miR-219-5p	miR-2420-5p	miR-219-5p	miR-219-5p
miR-1814a-3p	miR-495-5p	miR-219-5p	miR-1814a-3p	miR-495-5p
miR-6523-3p	miR-449a-3p	miR-495-5p	miR-6523-3p	miR-449a-3p
miR-1193-5p	miR-1814a-3p	miR-449a-3p	miR-1193-5p	miR-1814a-3p
miR-2903-5p	miR-6523-3p	miR-1814a-3p	miR-1246-3p	miR-6523-3p
miR-2383-5p	miR-1193-5p	miR-6523-3p	miR-2903-5p	miR-1193-5p
miR-628-5p	miR-1246-3p	miR-1193-5p	miR-628-5p	miR-1246-3p
miR-365-3p	miR-2903-5p	miR-1246-3p	miR-196a-1-3p	miR-2903-5p
miR-1193-3p	miR-628-5p	miR-2903-5p	miR-365-3p	miR-628-5p
miR-2387-3p	miR-196a-1-3p	miR-2383-5p	miR-1193-3p	miR-196a-1-3p
miR-2285m-2-5p	miR-2375-3p	miR-628-5p	miR-2387-3p	miR-2375-3p
miR-98-3p	miR-365-3p	miR-196a-1-3p	miR-2285al-5p	miR-365-3p
miR-2308-5p	miR-1193-3p	miR-2375-3p	miR-98-3p	miR-1193-3p
miR-2285be-3p	miR-2387-3p	miR-365-3p	miR-2308-5p	miR-2387-3p
miR-29d-5p	miR-2285m-2-5p	miR-1193-3p	miR-2285be-3p	miR-2285m-2-5p
miR-2457-3p	miR-2285al-5p	miR-2387-3p	miR-29d-5p	miR-2285al-5p
miR-138-1-3p	miR-98-3p	miR-2285m-2-5p	miR-2457-3p	miR-98-3p
miR-11980-3p	miR-2308-5p	miR-2285al-5p	miR-138-1-3p	miR-2308-5p
miR-2309-3p	miR-2285be-3p	miR-98-3p	miR-11980-3p	miR-2285be-3p
miR-320a-2-3p	miR-29d-5p	miR-2308-5p	miR-2309-3p	miR-29d-5p
miR-10172-5p	miR-2457-3p	miR-2285be-3p	miR-320a-2-3p	miR-2457-3p
miR-374b-3p	miR-138-1-3p	miR-29d-5p	miR-10172-5p	miR-138-1-3p
miR-744-3p	miR-11980-3p	miR-2457-3p	miR-374b-3p	miR-11980-3p
miR-10178-5p	miR-2309-3p	miR-138-1-3p	miR-744-3p	miR-2309-3p
miR-2433-3p	miR-320a-2-3p	miR-11980-3p	miR-10178-5p	miR-320a-2-3p
miR-1949-3p	miR-10172-5p	miR-2309-3p	miR-2433-3p	miR-10172-5p
miR-192-5p	miR-374b-3p	miR-320a-2-3p	miR-1949-3p	miR-374b-3p
miR-2285ax-1-5p	miR-744-3p	miR-10172-5p	miR-192-5p	miR-744-3p
miR-320b-5p	miR-10178-5p	miR-374b-3p	miR-2285ax-1-5p	miR-10178-5p
miR-877-3p	miR-2433-3p	miR-744-3p	miR-320b-5p	miR-2433-3p
miR-370-5p	miR-1949-3p	miR-10178-5p	miR-877-3p	miR-1949-3p
miR-95-3p	miR-192-5p	miR-2433-3p	miR-370-5p	miR-192-5p
miR-195-5p	miR-2285ax-1-5p	miR-1949-3p	miR-95-3p	miR-2285ax-1-5p
miR-505-3p	miR-320b-5p	miR-192-5p	miR-449b-3p	miR-320b-5p
miR-331-3p	miR-877-3p	miR-2285ax-1-5p	miR-195-5p	miR-877-3p
miR-2901-3p	miR-370-5p	miR-320b-5p	miR-505-3p	miR-370-5p
miR-568-5p	miR-95-3p	miR-877-3p	miR-331-3p	miR-95-3p
miR-196b-3p	miR-449b-3p	miR-370-5p	miR-2901-3p	miR-449b-3p
miR-12002a-5p	miR-195-5p	miR-95-3p	miR-568-5p	miR-195-5p
miR-6523b-5p	miR-505-3p	miR-449b-3p	miR-196b-3p	miR-505-3p
miR-2348-3p	miR-331-3p	miR-195-5p	miR-12002a-5p	miR-331-3p
miR-2285ba-2-3p	miR-2901-3p	miR-505-3p	miR-935-3p	miR-2901-3p
miR-669-3p	miR-568-5p	miR-331-3p	miR-2285ba-2-3p	miR-568-5p
miR-34c-3p	miR-196b-3p	miR-2901-3p	miR-34c-3p	miR-196b-3p
miR-1-2-5p	miR-12002a-5p	miR-568-5p	miR-1-2-5p	miR-12002a-5p
miR-764-3p	miR-6523b-5p	miR-196b-3p	miR-764-3p	miR-2348-3p
miR-3065-3p	miR-2295-3p	miR-12002a-5p	miR-3065-3p	miR-935-3p
miR-204-5p	miR-2348-3p	miR-6523b-5p	miR-3600-3p	miR-2285ba-2-3p
miR-3600-3p	miR-935-3p	miR-2348-3p	miR-668-3p	miR-669-3p
miR-668-3p	miR-2285ba-2-3p	miR-935-3p	miR-195-3p	miR-34c-3p
miR-195-3p	miR-669-3p	miR-2285ba-2-3p	miR-2363-2-3p	miR-1-2-5p
miR-2363-2-3p	miR-34c-3p	miR-669-3p	miR-2342-3p	miR-764-3p
miR-324-3p	miR-1-2-5p	miR-34c-3p	miR-324-3p	miR-204-5p
miR-2370-3p	miR-764-3p	miR-1-2-5p	miR-412-3p	miR-3600-3p
miR-96-3p	miR-3065-3p	miR-764-3p	miR-2370-3p	miR-668-3p
miR-7691-5p	miR-3600-3p	miR-3065-3p	miR-96-3p	miR-195-3p
miR-196b-5p	miR-668-3p	miR-3600-3p	miR-7691-5p	miR-2363-2-3p
miR-2284y-1-3p	miR-195-3p	miR-668-3p	miR-196b-5p	miR-2342-3p
miR-19b-2-5p	miR-2363-2-3p	miR-195-3p	miR-2284y-1-3p	miR-21-5p
miR-2917-5p	miR-324-3p	miR-2363-2-3p	miR-19b-2-5p	miR-324-3p
miR-3432a-1-3p	miR-412-3p	miR-2342-3p	miR-2917-5p	miR-2370-3p
miR-3596-3p	miR-2285n-3-5p	miR-324-3p	miR-3432a-1-3p	miR-96-3p
miR-429-3p	miR-2370-3p	miR-412-3p	miR-3596-3p	miR-7691-5p
miR-223-5p	miR-96-3p	miR-2370-3p	miR-429-3p	miR-196b-5p
miR-134-3p	miR-7691-5p	miR-96-3p	miR-223-5p	miR-2284y-1-3p
miR-409a-5p	miR-196b-5p	miR-7691-5p	miR-503-5p	miR-19b-2-5p
miR-764-5p	miR-2284y-1-3p	miR-196b-5p	miR-134-3p	miR-2917-5p
miR-496-3p	miR-19b-2-5p	miR-2284y-1-3p	miR-764-5p	miR-3432a-1-3p
miR-539-3p	miR-2917-5p	miR-19b-2-5p	miR-496-3p	miR-3596-3p
miR-10163-3p	miR-3432a-1-3p	miR-2917-5p	miR-539-3p	miR-429-3p
miR-2287-3p	miR-3596-3p	miR-3432a-1-3p	miR-10163-3p	miR-223-5p
miR-181b-1-5p	miR-429-3p	miR-3596-3p	miR-2287-3p	miR-503-5p
miR-3602-3p	miR-223-5p	miR-429-3p	miR-181b-1-5p	miR-134-3p
miR-212-5p	miR-503-5p	miR-223-5p	miR-3602-3p	miR-409a-5p
miR-2284x-3p	miR-134-3p	miR-503-5p	miR-212-5p	miR-764-5p
miR-1271-5p	miR-409a-5p	miR-134-3p	miR-10161-3p	miR-496-3p
miR-6120-3p	miR-764-5p	miR-409a-5p	miR-2284x-3p	miR-539-3p
miR-708-5p	miR-496-3p	miR-764-5p	miR-1271-5p	miR-10163-3p
miR-2285cr-1-5p	miR-539-3p	miR-496-3p	miR-708-5p	miR-2287-3p
miR-2285cv-1-5p	miR-10163-3p	miR-539-3p	miR-2285cr-1-5p	miR-181b-1-5p
miR-2285bu-1-5p	miR-2287-3p	miR-10163-3p	miR-2285cv-1-5p	miR-3602-3p
miR-2285af-2-3p	miR-181b-1-5p	miR-2287-3p	miR-2285bu-1-5p	miR-212-5p
miR-1814b-3p	miR-3602-3p	miR-181b-1-5p	miR-2285af-2-3p	miR-10161-3p
miR-10163-5p	miR-212-5p	miR-3602-3p	miR-10163-5p	miR-2284x-3p
miR-181b-2-3p	miR-10161-3p	miR-212-5p	miR-181b-2-3p	miR-1271-5p
miR-367-5p	miR-2284x-3p	miR-10161-3p	miR-367-5p	miR-6120-3p
miR-3431-5p	miR-1271-5p	miR-2284x-3p	miR-3431-5p	miR-708-5p
miR-3600-5p	miR-6120-3p	miR-1271-5p	miR-3600-5p	miR-2285cr-1-5p
miR-599-3p	miR-708-5p	miR-6120-3p	miR-2347-5p	miR-2285bu-1-5p
miR-299-5p	miR-2285cr-1-5p	miR-708-5p	miR-599-3p	miR-2285af-2-3p
miR-592-3p	miR-2285cv-1-5p	miR-2285cr-1-5p	miR-299-5p	miR-1814b-3p
miR-2336-5p	miR-2285bu-1-5p	miR-2285cv-1-5p	miR-424-3p	miR-10163-5p
miR-1287-3p	miR-2285af-2-3p	miR-2285bu-1-5p	miR-562-5p	miR-181b-2-3p
miR-7-2-3p	miR-1814b-3p	miR-2285af-2-3p	miR-592-3p	miR-367-5p
miR-2285ay-5p	miR-10163-5p	miR-1814b-3p	miR-2336-5p	miR-3431-5p
miR-1260b-5p	miR-181b-2-3p	miR-10163-5p	miR-1287-3p	miR-3600-5p
miR-542-3p	miR-367-5p	miR-181b-2-3p	miR-7-2-3p	miR-2347-5p
miR-652-5p	miR-3431-5p	miR-367-5p	miR-2285as-1-3p	miR-599-3p
miR-124a-1-3p	miR-3600-5p	miR-3431-5p	miR-2427-5p	miR-299-5p
miR-12038-3p	miR-2347-5p	miR-3600-5p	miR-2285ay-5p	miR-424-3p
let-7a-2-3p	miR-599-3p	miR-2347-5p	miR-1260b-5p	miR-562-5p
miR-370-3p	miR-299-5p	miR-599-3p	miR-542-3p	miR-592-3p
miR-222-3p	miR-424-3p	miR-299-5p	miR-652-5p	miR-2336-5p
miR-320b-3p	miR-562-5p	miR-424-3p	miR-124a-1-3p	miR-1287-3p
miR-2285ag-3p	miR-592-3p	miR-562-5p	miR-12038-3p	miR-7-2-3p
miR-4449-3p	miR-2336-5p	miR-592-3p	let-7a-2-3p	miR-2285as-1-3p
miR-2297-3p	miR-1287-3p	miR-2336-5p	miR-205-5p	miR-2427-5p
miR-2425-3p	miR-7-2-3p	miR-1287-3p	miR-370-3p	miR-2285ay-5p
miR-187-5p	miR-2285as-1-3p	miR-7-2-3p	miR-3141-5p	miR-1260b-5p
miR-2336-3p	miR-2427-5p	miR-2285as-1-3p	miR-222-3p	miR-542-3p
miR-1256-3p	miR-2285ay-5p	miR-2285ay-5p	miR-320b-3p	miR-652-5p
miR-11999-5p	miR-1260b-5p	miR-1260b-5p	miR-6522-5p	miR-124a-1-3p
miR-2285cx-3p	miR-542-3p	miR-542-3p	miR-2285ag-3p	miR-12038-3p
miR-12017-3p	miR-652-5p	miR-652-5p	miR-4449-3p	let-7a-2-3p
miR-450b-3p	miR-124a-1-3p	miR-124a-1-3p	miR-12033-5p	miR-205-5p
miR-2330-3p	miR-12038-3p	miR-12038-3p	miR-2297-3p	miR-370-3p
miR-3432a-2-5p	let-7a-2-3p	let-7a-2-3p	miR-2425-3p	miR-3141-5p
miR-2285dl-1-3p	miR-205-5p	miR-205-5p	miR-187-5p	miR-222-3p
miR-12020-5p	miR-370-3p	miR-370-3p	miR-2336-3p	miR-320b-3p
miR-3660-5p	miR-3141-5p	miR-3141-5p	miR-1256-3p	miR-2285ag-3p
miR-215-5p	miR-320b-3p	miR-222-3p	miR-11999-5p	miR-4449-3p
miR-208b-5p	miR-6522-5p	miR-320b-3p	miR-2285cx-3p	miR-12033-5p
miR-758-3p	miR-2285ag-3p	miR-6522-5p	miR-12017-3p	miR-2297-3p
miR-2285bh-3p	miR-4449-3p	miR-2285ag-3p	miR-450b-3p	miR-2425-3p
miR-197-3p	miR-12033-5p	miR-4449-3p	miR-2330-3p	miR-543-5p
miR-130b-3p	miR-2297-3p	miR-12033-5p	miR-3432a-2-5p	miR-187-5p
miR-126-3p	miR-2425-3p	miR-2297-3p	miR-2285dl-1-3p	miR-2336-3p
miR-2365-3p	miR-543-5p	miR-2425-3p	miR-18b-3p	miR-1256-3p
miR-12008-3p	miR-187-5p	miR-543-5p	miR-759-3p	miR-11999-5p
miR-1-2-3p	miR-2336-3p	miR-187-5p	miR-12020-5p	miR-2285cx-3p
miR-296-5p	miR-1256-3p	miR-2336-3p	miR-3660-5p	miR-12017-3p
miR-2285cs-5p	miR-2285cx-3p	miR-11999-5p	miR-215-5p	miR-450b-3p
miR-2370-5p	miR-12017-3p	miR-2285cx-3p	miR-208b-5p	miR-2330-3p
miR-6529b-3p	miR-450b-3p	miR-12017-3p	miR-758-3p	miR-3432a-2-5p
miR-668-5p	miR-2330-3p	miR-450b-3p	miR-2285bh-3p	miR-2285dl-1-3p
miR-2285bl-5p	miR-3432a-2-5p	miR-2330-3p	miR-197-3p	miR-18b-3p
miR-326-3p	miR-2285dl-1-3p	miR-3432a-2-5p	miR-130b-3p	miR-759-3p
miR-10177-5p	miR-18b-3p	miR-2285dl-1-3p	miR-154-3p	miR-12020-5p
miR-2285cz-3p	miR-759-3p	miR-18b-3p	miR-12030-3p	miR-3660-5p
miR-6530-5p	miR-208b-5p	miR-759-3p	miR-2365-3p	miR-215-5p
miR-10168-3p	miR-758-3p	miR-3660-5p	miR-12008-3p	miR-208b-5p
miR-2285aq-1-5p	miR-2285bh-3p	miR-215-5p	miR-1-2-3p	miR-758-3p
miR-199a-2-5p	miR-197-3p	miR-208b-5p	miR-296-5p	miR-197-3p
miR-2285m-4-3p	miR-130b-3p	miR-758-3p	miR-2321-3p	miR-130b-3p
miR-450a-1-3p	miR-154-3p	miR-2285bh-3p	miR-2285cs-5p	miR-154-3p
miR-2335-5p	miR-126-3p	miR-197-3p	miR-2370-5p	miR-126-3p
miR-6535-3p	miR-12030-3p	miR-130b-3p	miR-6529b-3p	miR-2365-3p
miR-2468-3p	miR-2365-3p	miR-154-3p	miR-668-5p	miR-12008-3p
miR-11991-3p	miR-12008-3p	miR-126-3p	miR-2285bl-5p	miR-1-2-3p
miR-27b-3p	miR-1-2-3p	miR-12030-3p	miR-326-3p	miR-296-5p
miR-34a-3p	miR-296-5p	miR-12008-3p	miR-10177-5p	miR-2321-3p
miR-2451-5p	miR-2321-3p	miR-1-2-3p	miR-2285cz-3p	miR-2285cs-5p
miR-2325a-5p	miR-2285cs-5p	miR-296-5p	miR-6530-5p	miR-2370-5p
miR-2285ax-2-5p	miR-2370-5p	miR-2321-3p	miR-10168-3p	miR-6529b-3p
miR-12002b-3p	miR-6529b-3p	miR-2285cs-5p	miR-2285aq-1-5p	miR-2285x-3p
miR-760-3p	miR-2285bj-2-3p	miR-2370-5p	miR-199a-2-5p	miR-668-5p
miR-2904-3-5p	miR-668-5p	miR-6529b-3p	miR-2285m-4-3p	miR-2285bl-5p
miR-450a-1-5p	miR-2285bl-5p	miR-2285x-3p	miR-450a-1-3p	miR-326-3p
miR-12023-5p	miR-10177-5p	miR-2285bj-2-3p	miR-6535-3p	miR-10177-5p
miR-2917-3p	miR-2285cz-3p	miR-668-5p	miR-2468-3p	miR-2285cz-3p
miR-3154-5p	miR-6530-5p	miR-2285bl-5p	miR-11991-3p	miR-6530-5p
miR-216a-3p	miR-10168-3p	miR-326-3p	miR-27b-3p	miR-10168-3p
miR-494-5p	miR-2285aq-1-5p	miR-10177-5p	miR-34a-3p	miR-2285aq-1-5p
miR-6524-5p	miR-199a-2-5p	miR-2285cz-3p	miR-2451-5p	miR-199a-2-5p
miR-763-3p	miR-2285m-4-3p	miR-6530-5p	miR-2325a-5p	miR-2285m-4-3p
miR-99a-5p	miR-6535-3p	miR-10168-3p	miR-2285ax-2-5p	miR-450a-1-3p
miR-204-3p	miR-2468-3p	miR-2285aq-1-5p	miR-760-3p	miR-6535-3p
miR-2450c-3p	miR-27b-3p	miR-199a-2-5p	miR-2904-3-5p	miR-2468-3p
miR-1434-5p	miR-34a-3p	miR-2285m-4-3p	miR-450a-1-5p	miR-11991-3p
let-7d-3p	miR-2451-5p	miR-450a-1-3p	miR-2917-3p	miR-27b-3p
miR-2285aq-2-3p	miR-2325a-5p	miR-6535-3p	miR-3154-5p	miR-34a-3p
miR-12045-5p	miR-2285ax-2-5p	miR-2468-3p	miR-216a-3p	miR-2451-5p
miR-2437-5p	miR-12002b-3p	miR-11991-3p	miR-6524-5p	miR-2325a-5p
miR-374a-5p	miR-760-3p	miR-27b-3p	miR-763-3p	miR-2285ax-2-5p
miR-10165-3p	miR-2904-3-5p	miR-34a-3p	miR-653-5p	miR-12002b-3p
miR-2285as-2-5p	miR-450a-1-5p	miR-2451-5p	miR-99a-5p	miR-760-3p
miR-26a-1-3p	miR-12023-5p	miR-2325a-5p	miR-2450c-3p	miR-2904-3-5p
miR-3602-5p	miR-2917-3p	miR-2285ax-2-5p	miR-1434-5p	miR-450a-1-5p
miR-10184-5p	miR-3154-5p	miR-12002b-3p	let-7d-3p	miR-2917-3p
miR-2412-3p	miR-216a-3p	miR-760-3p	miR-2287-5p	miR-3154-5p
miR-10175-3p	miR-6524-5p	miR-2904-3-5p	miR-2285aq-2-3p	miR-216a-3p
miR-493-5p	miR-763-3p	miR-450a-1-5p	miR-12045-5p	miR-6524-5p
let-7f-2-3p	miR-653-5p	miR-2917-3p	miR-2437-5p	miR-763-3p
miR-12013-3p	miR-99a-5p	miR-3154-5p	miR-3604-2-3p	miR-99a-5p
miR-1843-5p	miR-204-3p	miR-216a-3p	miR-374a-5p	miR-2450c-3p
miR-2288-5p	miR-2450c-3p	miR-6524-5p	miR-10165-3p	miR-1434-5p
miR-2485-5p	miR-1434-5p	miR-763-3p	miR-2285as-2-5p	let-7d-3p
miR-2367-3p	let-7d-3p	miR-653-5p	miR-26a-1-3p	miR-2287-5p
miR-6519-5p	miR-2287-5p	miR-99a-5p	miR-3602-5p	miR-2285aq-2-3p
miR-2285cr-1-3p	miR-2285aq-2-3p	miR-204-3p	miR-10184-5p	miR-12045-5p
miR-449c-3p	miR-12045-5p	miR-2450c-3p	miR-2412-3p	miR-3604-2-3p
miR-6715-5p	miR-2437-5p	miR-1434-5p	miR-10175-3p	miR-374a-5p
miR-449b-5p	miR-3604-2-3p	let-7d-3p	miR-493-5p	miR-10165-3p
miR-671-3p	miR-374a-5p	miR-2287-5p	miR-145-5p	miR-2285as-2-5p
miR-3956-3p	miR-2285as-2-5p	miR-2285aq-2-3p	miR-12013-3p	miR-26a-1-3p
miR-6527-5p	miR-26a-1-3p	miR-12045-5p	miR-1843-5p	miR-3602-5p
miR-2307-3p	miR-3602-5p	miR-2437-5p	miR-2390-3p	miR-10184-5p
miR-192-3p	miR-10184-5p	miR-3604-2-3p	miR-2288-5p	miR-2412-3p
miR-2895-5p	miR-2412-3p	miR-374a-5p	miR-2316-3p	miR-10175-3p
miR-12029-3p	miR-10175-3p	miR-2285as-2-5p	miR-2367-3p	miR-493-5p
miR-135a-1-3p	miR-493-5p	miR-26a-1-3p	miR-6519-5p	let-7f-2-3p
miR-2480-3p	let-7f-2-3p	miR-3602-5p	miR-2285cr-1-3p	miR-145-5p
miR-1839-3p	miR-145-5p	miR-10184-5p	miR-449c-3p	miR-12013-3p
miR-2285cd-5p	miR-12013-3p	miR-2412-3p	miR-6715-5p	miR-2390-3p
miR-19b-2-3p	miR-1843-5p	miR-10175-3p	miR-671-3p	miR-2288-5p
miR-223-3p	miR-2390-3p	miR-493-5p	miR-3956-3p	miR-2485-5p
miR-18b-5p	miR-2288-5p	let-7f-2-3p	miR-6527-5p	miR-2316-3p
miR-2407-5p	miR-2485-5p	miR-145-5p	miR-2307-3p	miR-2367-3p
miR-1282-5p	miR-2316-3p	miR-12013-3p	miR-192-3p	miR-6519-5p
miR-200a-3p	miR-2367-3p	miR-2390-3p	miR-2895-5p	miR-2285cr-1-3p
miR-217-5p	miR-6519-5p	miR-2288-5p	miR-135a-1-3p	miR-449c-3p
miR-323b-3p	miR-2285cr-1-3p	miR-2316-3p	miR-1839-3p	miR-6715-5p
miR-1246-5p	miR-449c-3p	miR-2367-3p	miR-12063-5p	miR-449b-5p
miR-10175-5p	miR-6715-5p	miR-2285cr-1-3p	miR-137-3p	miR-671-3p
miR-2285by-3p	miR-671-3p	miR-449c-3p	miR-219b-5p	miR-3956-3p
miR-2886-3p	miR-3956-3p	miR-6715-5p	miR-2285cd-5p	miR-6527-5p
miR-12044-3p	miR-6527-5p	miR-671-3p	miR-19b-2-3p	miR-2307-3p
miR-1298-3p	miR-192-3p	miR-3956-3p	miR-223-3p	miR-192-3p
miR-505-5p	miR-2895-5p	miR-6527-5p	miR-18b-5p	miR-2895-5p
miR-12058-3p	miR-12029-3p	miR-192-3p	miR-2407-5p	miR-12029-3p
miR-2317-3p	miR-135a-1-3p	miR-2895-5p	miR-1282-5p	miR-2285au-5p
miR-7859-5p	miR-2480-3p	miR-12029-3p	miR-200a-3p	miR-2303-5p
miR-2285an-5p	miR-1839-3p	miR-135a-1-3p	miR-217-5p	miR-135a-1-3p
miR-6536-1-3p	miR-12063-5p	miR-2480-3p	miR-2882-3p	miR-2480-3p
miR-2425-5p	miR-137-3p	miR-1839-3p	miR-323b-3p	miR-1839-3p
miR-148d-5p	miR-219b-5p	miR-12063-5p	miR-1246-5p	miR-12063-5p
miR-2372-3p	miR-2285cd-5p	miR-137-3p	miR-10175-5p	miR-137-3p
miR-11978-5p	miR-19b-2-3p	miR-219b-5p	miR-2285by-3p	miR-219b-5p
miR-22-3p	miR-223-3p	miR-2285cd-5p	miR-2886-3p	miR-2285cd-5p
miR-582-5p	miR-2407-5p	miR-19b-2-3p	miR-12044-3p	miR-19b-2-3p
miR-2456-3p	miR-1282-5p	miR-223-3p	miR-2424-5p	miR-223-3p
let-7i-3p	miR-200a-3p	miR-18b-5p	miR-1298-3p	miR-18b-5p
miR-656-3p	miR-217-5p	miR-2407-5p	miR-505-5p	miR-2407-5p
miR-2388-5p	miR-2882-3p	miR-329a-3p	miR-12058-3p	miR-329a-3p
miR-2379-3p	miR-323b-3p	miR-1282-5p	miR-2317-3p	miR-1282-5p
miR-488-3p	miR-10175-5p	miR-200a-3p	miR-7859-5p	miR-200a-3p
miR-10180-3p	miR-2285by-3p	miR-217-5p	miR-2285an-5p	miR-217-5p
miR-217-3p	miR-2886-3p	miR-2882-3p	miR-6536-1-3p	miR-2882-3p
miR-545-3p	miR-12044-3p	miR-323b-3p	miR-2425-5p	miR-323b-3p
miR-345-3p	miR-2424-5p	miR-1246-5p	miR-148d-5p	miR-1246-5p
miR-324-5p	miR-1298-3p	miR-10175-5p	miR-11978-5p	miR-10175-5p
miR-11999-3p	miR-505-5p	miR-2285by-3p	miR-582-5p	miR-2285by-3p
miR-2284y-1-5p	miR-12058-3p	miR-2886-3p	miR-2456-3p	miR-2886-3p
miR-708-3p	miR-2317-3p	miR-12044-3p	miR-12010-3p	miR-12044-3p
miR-12008-5p	miR-7859-5p	miR-1298-3p	miR-139-5p	miR-1298-3p
miR-2285ci-5p	miR-2285an-5p	miR-505-5p	miR-106-3p	miR-505-5p
miR-11989-5p	miR-6536-1-3p	miR-12058-3p	let-7i-3p	miR-12058-3p
miR-11971-5p	miR-323b-5p	miR-2317-3p	miR-656-3p	miR-2317-3p
miR-196a-2-3p	miR-2425-5p	miR-7859-5p	miR-2388-5p	miR-7859-5p
miR-2463-3p	miR-148d-5p	miR-2285an-5p	miR-383-3p	miR-2285an-5p
miR-12003-3p	miR-2372-3p	miR-6536-1-3p	miR-12021-3p	miR-6536-1-3p
miR-20b-3p	miR-2395-3p	miR-2425-5p	miR-2379-3p	miR-2425-5p
miR-2346-5p	miR-22-3p	miR-148d-5p	miR-488-3p	miR-148d-5p
miR-199c-3p	miR-582-5p	miR-11978-5p	miR-10180-3p	miR-11978-5p
miR-2285au-3p	miR-2456-3p	miR-2395-3p	miR-217-3p	miR-2395-3p
miR-95-5p	miR-12010-3p	miR-22-3p	miR-545-3p	miR-22-3p
miR-11987-3p	miR-139-5p	miR-582-5p	miR-324-5p	miR-582-5p
miR-551b-3p	miR-106-3p	miR-2456-3p	miR-11999-3p	miR-2456-3p
miR-2901-5p	let-7i-3p	miR-12010-3p	miR-2284y-1-5p	miR-12010-3p
miR-7865-3p	miR-656-3p	miR-106-3p	miR-409a-3p	miR-139-5p
miR-380-3p	miR-2388-5p	let-7i-3p	miR-708-3p	miR-106-3p
miR-19a-5p	miR-383-3p	miR-656-3p	miR-12008-5p	let-7i-3p
miR-194-1-3p	miR-12021-3p	miR-2388-5p	miR-2285ci-5p	miR-656-3p
miR-362-5p	miR-2379-3p	miR-383-3p	miR-11989-5p	miR-2388-5p
miR-2285j-1-5p	miR-488-3p	miR-12021-3p	miR-11971-5p	miR-383-3p
miR-2324-5p	miR-10180-3p	miR-2379-3p	miR-196a-2-3p	miR-12021-3p
miR-221-3p	miR-217-3p	miR-488-3p	miR-12003-3p	miR-2379-3p
miR-2478-3p	miR-545-3p	miR-10180-3p	miR-20b-3p	miR-488-3p
miR-1296-5p	miR-345-3p	miR-217-3p	miR-199c-3p	miR-10180-3p
miR-2339-3p	miR-324-5p	miR-545-3p	miR-2285au-3p	miR-217-3p
miR-1468-3p	miR-11999-3p	miR-345-3p	miR-95-5p	miR-545-3p
miR-2386-3p	miR-2284y-1-5p	miR-324-5p	miR-11987-3p	miR-2284h-3p
miR-507-5p	miR-708-3p	miR-11999-3p	miR-2473-5p	miR-345-3p
miR-11986-5p	miR-12008-5p	miR-2284y-1-5p	miR-551b-3p	miR-324-5p
miR-2372-5p	miR-2285ci-5p	miR-409a-3p	miR-2901-5p	miR-2284y-1-5p
miR-2344-3p	miR-11971-5p	miR-708-3p	miR-7865-3p	miR-409a-3p
miR-210-3p	miR-196a-2-3p	miR-12008-5p	miR-380-3p	miR-708-3p
miR-126-5p	miR-2463-3p	miR-2285ci-5p	miR-194-1-3p	miR-12008-5p
miR-216b-3p	miR-12003-3p	miR-11989-5p	miR-2285j-1-5p	miR-2285ci-5p
miR-182-5p	miR-20b-3p	miR-11971-5p	miR-2324-5p	miR-11989-5p
miR-425-5p	miR-2346-5p	miR-196a-2-3p	miR-2450a-5p	miR-11971-5p
miR-15a-3p	miR-487a-5p	miR-2463-3p	miR-338-5p	miR-196a-2-3p
miR-3613-3p	miR-199c-3p	miR-12003-3p	miR-221-3p	miR-2463-3p
miR-599-5p	miR-2285au-3p	miR-20b-3p	miR-2478-3p	miR-12003-3p
miR-592-5p	miR-95-5p	miR-199c-3p	miR-1296-5p	miR-20b-3p
miR-12004-5p	miR-11987-3p	miR-2285au-3p	miR-375-5p	miR-487a-5p
miR-10165-5p	miR-2334-5p	miR-95-5p	miR-2339-3p	miR-199c-3p
miR-2364-3p	miR-2473-5p	miR-11987-3p	miR-140-3p	miR-2285au-3p
miR-2285af-1-3p	miR-551b-3p	miR-551b-3p	miR-1468-3p	miR-95-5p
miR-2366-3p	miR-2901-5p	miR-2901-5p	miR-2386-3p	miR-11987-3p
miR-301a-5p	miR-7865-3p	miR-7865-3p	miR-507-5p	miR-551b-3p
miR-10b-3p	miR-380-3p	miR-380-3p	miR-11986-5p	miR-2901-5p
miR-1949-5p	miR-19a-5p	miR-362-5p	miR-2372-5p	miR-7865-3p
miR-2466-3p	miR-362-5p	miR-2285j-1-5p	miR-12038-5p	miR-380-3p
miR-2340-5p	miR-2285j-1-5p	miR-2324-5p	miR-2344-3p	miR-194-1-3p
miR-485-3p	miR-2324-5p	miR-2285v-3p	miR-210-3p	miR-362-5p
miR-12002b-5p	miR-2285v-3p	miR-148b-3p	miR-126-5p	miR-2324-5p
miR-2290-5p	miR-148b-3p	miR-2450a-5p	miR-216b-3p	miR-2450a-5p
miR-194-1-5p	miR-2450a-5p	miR-338-5p	miR-182-5p	miR-338-5p
miR-11976-2-3p	miR-338-5p	miR-221-3p	miR-2460-3p	miR-221-3p
miR-10182-5p	miR-221-3p	miR-2478-3p	miR-425-5p	miR-2478-3p
miR-301a-3p	miR-2478-3p	miR-1296-5p	miR-2285n-2-5p	miR-1296-5p
miR-2285h-3p	miR-1296-5p	miR-375-5p	miR-491-3p	miR-375-5p
miR-7-3-3p	miR-375-5p	miR-2339-3p	miR-101-1-5p	miR-10225a-5p
miR-2285at-4-5p	miR-2339-3p	miR-140-3p	miR-15a-3p	miR-2339-3p
miR-2285cg-3p	miR-140-3p	miR-1468-3p	miR-2327-3p	miR-1468-3p
miR-3604-1-3p	miR-1468-3p	miR-2386-3p	miR-3613-3p	miR-2386-3p
miR-7861-3p	miR-2386-3p	miR-3432b-5p	miR-599-5p	miR-3432b-5p
miR-133c-3p	miR-3432b-5p	miR-507-5p	miR-433-3p	miR-507-5p
miR-299-3p	miR-507-5p	miR-11986-5p	miR-26b-5p	miR-11986-5p
miR-2420-3p	miR-11986-5p	miR-2372-5p	miR-10165-5p	miR-2372-5p
miR-96-5p	miR-2372-5p	miR-12038-5p	miR-2364-3p	miR-12038-5p
miR-320a-1-5p	miR-12038-5p	miR-2344-3p	miR-2285af-1-3p	miR-2344-3p
miR-30c-5p	miR-210-3p	miR-210-3p	miR-2380-3p	miR-210-3p
miR-2306-3p	miR-126-5p	miR-126-5p	miR-301a-5p	miR-126-5p
miR-3956-5p	miR-216b-3p	miR-216b-3p	miR-10b-3p	miR-216b-3p
let-7c-3p	miR-182-5p	miR-182-5p	miR-1949-5p	miR-182-5p
miR-12005-2-5p	miR-425-5p	miR-2460-3p	miR-2458-5p	miR-2460-3p
miR-500-5p	miR-2285n-2-5p	miR-425-5p	miR-2466-3p	miR-425-5p
miR-129-1-3p	miR-491-3p	miR-2285n-2-5p	miR-2340-5p	miR-2285n-2-5p
miR-345-5p	miR-101-1-5p	miR-491-3p	miR-485-3p	miR-491-3p
miR-12059-3p	miR-15a-3p	miR-101-1-5p	miR-12002b-5p	miR-101-1-5p
miR-2404-1-5p	miR-2327-3p	miR-15a-3p	miR-2450a-3p	miR-15a-3p
miR-8550-3p	miR-3613-3p	miR-2327-3p	miR-194-1-5p	miR-2327-3p
miR-2369-5p	miR-599-5p	miR-3613-3p	miR-10182-5p	miR-3613-3p
miR-412-5p	miR-433-3p	miR-599-5p	miR-301a-3p	miR-599-5p
miR-30e-5p	miR-592-5p	miR-433-3p	miR-2285h-3p	miR-433-3p
miR-381-5p	miR-10165-5p	miR-592-5p	miR-7-3-3p	miR-592-5p
miR-759-5p	miR-2364-3p	miR-12004-5p	miR-2285at-4-5p	miR-26b-5p
miR-885-5p	miR-2285af-1-3p	miR-10165-5p	miR-2285cg-3p	miR-2364-3p
miR-7859-3p	miR-2380-3p	miR-2364-3p	miR-2285z-5p	miR-2285af-1-3p
miR-129-2-5p	miR-301a-5p	miR-2285af-1-3p	miR-3604-1-3p	miR-2380-3p
miR-11983-3p	miR-10b-3p	miR-2380-3p	miR-133c-3p	miR-2366-3p
miR-30b-5p	miR-1949-5p	miR-301a-5p	miR-299-3p	miR-301a-5p
miR-2285i-5p	miR-2458-5p	miR-10b-3p	miR-2420-3p	miR-10b-3p
miR-2285m-4-5p	miR-2340-5p	miR-1949-5p	miR-96-5p	miR-1949-5p
miR-12016-5p	miR-485-3p	miR-2458-5p	miR-320a-1-5p	miR-2466-3p
miR-2300a-3p	miR-12002b-5p	miR-2466-3p	miR-30c-5p	miR-2340-5p
miR-655-3p	miR-2290-5p	miR-2340-5p	miR-2306-3p	miR-485-3p
miR-24-2-5p	miR-2450a-3p	miR-485-3p	miR-1301-3p	miR-12002b-5p
miR-652-3p	miR-194-1-5p	miR-12002b-5p	let-7c-3p	miR-2290-5p
miR-2285u-5p	miR-11976-2-3p	miR-2290-5p	miR-12005-2-5p	miR-194-1-5p
miR-2398-3p	miR-10182-5p	miR-2450a-3p	miR-129-1-3p	miR-11976-2-3p
miR-2285ao-3-3p	miR-301a-3p	miR-194-1-5p	miR-345-5p	miR-10182-5p
miR-544b-2-3p	miR-2285h-3p	miR-11976-2-3p	miR-12059-3p	miR-301a-3p
miR-2353-3p	miR-7-3-3p	miR-10182-5p	miR-2404-1-5p	miR-2285h-3p
miR-193a-2-5p	miR-2285at-4-5p	miR-301a-3p	miR-8550-3p	miR-7-3-3p
miR-562-3p	miR-2285cg-3p	miR-2285h-3p	miR-2369-5p	miR-2285at-4-5p
miR-2285p	miR-2285z-5p	miR-7-3-3p	miR-759-5p	miR-2285cg-3p
miR-2284q-3p	miR-3604-1-3p	miR-2285at-4-5p	miR-885-5p	miR-3604-1-3p
miR-502a-2-5p	miR-7861-3p	miR-2285cg-3p	miR-7859-3p	miR-133c-3p
miR-448-5p	miR-133c-3p	miR-3604-1-3p	miR-129-2-5p	miR-299-3p
miR-497-3p	miR-299-3p	miR-7861-3p	miR-11983-3p	miR-2420-3p
miR-1307-5p	miR-2420-3p	miR-133c-3p	miR-30b-5p	miR-96-5p
miR-2285bm-5p	miR-96-5p	miR-299-3p	miR-2285i-5p	miR-320a-1-5p
miR-450b-5p	miR-320a-1-5p	miR-2420-3p	miR-2285m-4-5p	miR-30c-5p
miR-376a-5p	miR-30c-5p	miR-96-5p	miR-2300a-3p	miR-2306-3p
miR-99a-3p	miR-2306-3p	miR-320a-1-5p	miR-655-3p	miR-615-3p
miR-101-1-3p	miR-615-3p	miR-30c-5p	miR-652-3p	miR-1301-3p
miR-153-1-5p	miR-1301-3p	miR-2306-3p	miR-2455-5p	let-7c-3p
miR-541-3p	miR-3956-5p	miR-615-3p	miR-2398-3p	miR-12005-2-5p
miR-2284v-5p	let-7c-3p	miR-3956-5p	miR-2285ao-3-3p	miR-500-5p
miR-658-5p	miR-12005-2-5p	let-7c-3p	miR-544b-2-3p	miR-345-5p
miR-11981-3p	miR-500-5p	miR-12005-2-5p	miR-2353-3p	miR-12059-3p
miR-411c-5p	miR-345-5p	miR-500-5p	miR-2300b-3p	miR-2404-1-5p
miR-30e-3p	miR-12059-3p	miR-129-1-3p	miR-193a-2-5p	miR-11990-5p
miR-206-5p	miR-2404-1-5p	miR-345-5p	miR-376b-3p	miR-8550-3p
miR-769-3p	miR-11990-5p	miR-12059-3p	miR-562-3p	miR-2285as-3-3p
miR-10169-3p	miR-2285as-3-3p	miR-11990-5p	miR-2285p	miR-2369-5p
miR-199b-5p	miR-2369-5p	miR-8550-3p	miR-2284q-3p	miR-412-5p
miR-2894-5p	miR-2415-3p	miR-2285as-3-3p	miR-502a-2-5p	miR-30e-5p
miR-2285ad-5p	miR-30e-5p	miR-2369-5p	miR-448-5p	miR-4286-1-5p
miR-2291-5p	miR-4286-1-5p	miR-2415-3p	miR-497-3p	miR-381-5p
miR-6518-3p	miR-381-5p	miR-412-5p	miR-1307-5p	miR-759-5p
miR-15a-5p	miR-759-5p	miR-30e-5p	miR-2285bm-5p	miR-885-5p
miR-7857-2-3p	miR-885-5p	miR-4286-1-5p	miR-450b-5p	miR-7859-3p
miR-2286-5p	miR-7859-3p	miR-381-5p	let-7d-5p	miR-129-2-5p
miR-2332-5p	miR-129-2-5p	miR-759-5p	miR-376a-5p	miR-11983-3p
miR-301b-3p	miR-11983-3p	miR-885-5p	miR-99a-3p	miR-30b-5p
miR-1277-5p	miR-30b-5p	miR-7859-3p	miR-378d-5p	miR-2285m-4-5p
let-7f-2-5p	miR-2285m-4-5p	miR-129-2-5p	miR-101-1-3p	miR-12016-5p
miR-365-2-5p	miR-2300a-3p	miR-11983-3p	miR-153-1-5p	miR-2300a-3p
miR-30d-5p	miR-655-3p	miR-30b-5p	miR-541-3p	miR-655-3p
miR-2471-5p	miR-24-2-5p	miR-2285m-4-5p	miR-2284v-5p	miR-24-2-5p
miR-2380-5p	miR-652-3p	miR-12016-5p	miR-658-5p	miR-652-3p
miR-503-3p	miR-11996-3p	miR-2300a-3p	miR-11981-3p	miR-2455-5p
miR-190a-5p	miR-2285u-5p	miR-655-3p	miR-2423-3p	miR-2398-3p
miR-453-3p	miR-2455-5p	miR-24-2-5p	miR-206-5p	miR-2285ao-3-3p
miR-669-5p	miR-2398-3p	miR-652-3p	miR-769-3p	miR-544b-2-3p
miR-218-1-3p	miR-2285ao-3-3p	miR-11996-3p	miR-1-1-3p	miR-2353-3p
miR-2419-3p	miR-544b-2-3p	miR-2285u-5p	miR-10169-3p	miR-2285ci-3p
let-7b-3p	miR-2353-3p	miR-2455-5p	miR-2285ao-2-5p	miR-562-3p
miR-658-3p	miR-2285ci-3p	miR-2285ao-3-3p	miR-199b-5p	miR-2285p
miR-489-3p	miR-193a-2-5p	miR-544b-2-3p	miR-2894-5p	miR-2284q-3p
miR-1251-3p	miR-376b-3p	miR-2353-3p	miR-12028-3p	miR-502a-2-5p
miR-2483-3p	miR-562-3p	miR-2285ci-3p	miR-2291-5p	miR-448-5p
miR-3431-3p	miR-2285p	miR-2300b-3p	miR-6518-3p	miR-497-3p
miR-432-5p	miR-2284q-3p	miR-193a-2-5p	miR-677-3p	miR-1307-5p
miR-497-5p	miR-502a-2-5p	miR-562-3p	miR-15a-5p	miR-450b-5p
miR-2419-5p	miR-448-5p	miR-2285p	miR-7857-2-3p	let-7d-5p
miR-2285n-1-5p	miR-497-3p	miR-2284q-3p	miR-2286-5p	miR-376a-5p
miR-188-3p	miR-1307-5p	miR-502a-2-5p	miR-2332-5p	miR-99a-3p
miR-2441-5p	miR-2285bm-5p	miR-448-5p	miR-301b-3p	miR-378d-5p
miR-2347-3p	miR-450b-5p	miR-497-3p	miR-191b-5p	miR-153-1-5p
miR-1256-5p	miR-376a-5p	miR-1307-5p	miR-1277-5p	miR-541-3p
miR-22-5p	miR-99a-3p	miR-450b-5p	miR-2284i-3p	miR-6525-5p
miR-191-5p	miR-101-1-3p	let-7d-5p	let-7f-2-5p	miR-658-5p
miR-6523-5p	miR-153-1-5p	miR-376a-5p	miR-365-2-5p	miR-11981-3p
miR-380-5p	miR-541-3p	miR-99a-3p	miR-30d-5p	miR-2423-3p
miR-2284g-3p	miR-658-5p	miR-378d-5p	miR-202-5p	miR-30e-3p
miR-133c-5p	miR-11981-3p	miR-101-1-3p	let-7e-3p	miR-206-5p
miR-10178-3p	miR-2423-3p	miR-153-1-5p	miR-2380-5p	miR-769-3p
miR-6119-3p	miR-411c-5p	miR-541-3p	miR-503-3p	miR-10169-3p
miR-124b-3p	miR-30e-3p	miR-6525-5p	miR-190a-5p	miR-2285ao-2-5p
miR-2285bc-3p	miR-206-5p	miR-2284v-5p	miR-147-3p	miR-199b-5p
miR-12012-3p	miR-2363-1-3p	miR-658-5p	miR-218-1-3p	miR-2894-5p
miR-2407-3p	miR-10169-3p	miR-11981-3p	miR-2373-3p	miR-12028-3p
miR-2384-5p	miR-2285ao-2-5p	miR-2423-3p	miR-2419-3p	miR-2291-5p
miR-6518-5p	miR-199b-5p	miR-30e-3p	let-7b-3p	miR-6518-3p
miR-141-3p	miR-2894-5p	miR-206-5p	miR-2406-3p	miR-677-3p
miR-183-3p	miR-12028-3p	miR-769-3p	miR-33a-5p	miR-2286-5p
miR-3141-3p	miR-2285ad-5p	miR-1-1-3p	miR-411c-3p	miR-2332-5p
miR-12063-3p	miR-2291-5p	miR-10169-3p	miR-346-5p	miR-191b-5p
miR-9-1-3p	miR-6518-3p	miR-199b-5p	miR-658-3p	miR-1277-5p
miR-135a-2-5p	miR-677-3p	miR-2894-5p	miR-489-3p	miR-12012-5p
miR-135a-2-3p	miR-15a-5p	miR-12028-3p	miR-1251-3p	miR-2284i-3p
miR-2434-3p	miR-7857-2-3p	miR-2285ad-5p	miR-3431-3p	miR-365-2-5p
miR-6536-2-3p	miR-2286-5p	miR-2291-5p	miR-935-5p	miR-202-5p
miR-6501-3p	miR-2332-5p	miR-6518-3p	miR-2411-3p	let-7e-3p
miR-2894-3p	miR-301b-3p	miR-677-3p	miR-432-5p	miR-2380-5p
miR-11992-3p	miR-191b-5p	miR-2286-5p	miR-497-5p	miR-503-3p
miR-329a-5p	miR-1277-5p	miR-2332-5p	miR-2419-5p	miR-190a-5p
miR-2285ax-2-3p	miR-12012-5p	miR-301b-3p	miR-2285n-1-5p	miR-2418-3p
miR-3065-5p	miR-11972-5p	miR-191b-5p	miR-188-3p	miR-128-2-3p
miR-455-5p	miR-365-2-5p	miR-1277-5p	miR-2441-5p	miR-147-3p
miR-1197-5p	miR-30d-5p	miR-12012-5p	miR-2347-3p	miR-453-3p
miR-92b-5p	miR-2471-5p	miR-2284i-3p	miR-2284z-3-3p	miR-218-1-3p
miR-450a-2-5p	miR-202-5p	let-7f-2-5p	miR-1256-5p	miR-2373-3p
miR-2402-3p	let-7e-3p	miR-365-2-5p	miR-22-5p	let-7b-3p
miR-181a-2-3p	miR-2380-5p	miR-30d-5p	miR-191-5p	miR-2406-3p
miR-2388-3p	miR-503-3p	miR-202-5p	miR-6523-5p	miR-411c-3p
miR-210-5p	miR-190a-5p	let-7e-3p	miR-380-5p	miR-1225-5p
miR-499-5p	miR-147-3p	miR-2380-5p	miR-2284g-3p	miR-658-3p
miR-2285dl-1-5p	miR-218-1-3p	miR-503-3p	miR-92a-2-5p	miR-489-3p
miR-2305-5p	miR-2373-3p	miR-2418-3p	miR-133c-5p	miR-1251-3p
miR-2284y-5-3p	miR-2419-3p	miR-147-3p	miR-10178-3p	miR-2483-3p
miR-2285dl-2-3p	let-7b-3p	miR-453-3p	miR-6119-3p	miR-3431-3p
miR-631-3p	miR-2406-3p	miR-218-1-3p	miR-584-3-5p	miR-2285f-2-3p
miR-154-5p	miR-411c-3p	miR-2373-3p	miR-2285bc-3p	miR-432-5p
miR-24-1-5p	miR-346-5p	miR-2419-3p	miR-12012-3p	miR-497-5p
miR-2401-3p	miR-1225-5p	let-7b-3p	miR-2407-3p	miR-2419-5p
miR-2436-3p	miR-658-3p	miR-2406-3p	miR-1388-5p	miR-188-3p
miR-2433-5p	miR-489-3p	miR-411c-3p	miR-6122-3p	miR-2441-5p
miR-12017-5p	miR-1251-3p	miR-346-5p	miR-6518-5p	miR-2347-3p
miR-885-3p	miR-2483-3p	miR-1225-5p	miR-2473-3p	miR-2284z-3-3p
miR-2285g-1-3p	miR-3431-3p	miR-658-3p	miR-141-3p	miR-1256-5p
miR-4286-2-3p	miR-2285f-2-3p	miR-489-3p	miR-183-3p	miR-22-5p
miR-2396-5p	miR-935-5p	miR-1251-3p	miR-12063-3p	miR-191-5p
miR-10171-5p	miR-2411-3p	miR-2483-3p	miR-12043-5p	miR-6523-5p
miR-2457-5p	miR-432-5p	miR-3431-3p	miR-9-1-3p	miR-380-5p
miR-2343-3p	miR-497-5p	miR-935-5p	miR-135a-2-5p	miR-2284g-3p
miR-181b-2-5p	miR-2419-5p	miR-2411-3p	miR-135a-2-3p	miR-133c-5p
miR-10179-3p	miR-188-3p	miR-432-5p	miR-2356-3p	miR-10178-3p
miR-2285be-5p	miR-2441-5p	miR-497-5p	miR-2285bv-5p	miR-6119-3p
miR-15b-3p	miR-2347-3p	miR-2419-5p	miR-2434-3p	miR-124b-3p
miR-2406-5p	miR-2284z-3-3p	miR-188-3p	miR-6536-2-3p	miR-584-3-5p
miR-1814c-3p	miR-1256-5p	miR-2441-5p	miR-2894-3p	miR-2285bc-3p
miR-1284-5p	miR-22-5p	miR-2347-3p	miR-26c-3p	miR-2407-3p
miR-12009-5p	miR-191-5p	miR-2284z-3-3p	miR-2285g-3-3p	miR-1388-5p
miR-10183-3p	miR-6523-5p	miR-1256-5p	miR-12021-5p	miR-6122-3p
miR-4286-1-3p	miR-380-5p	miR-22-5p	miR-135a-1-5p	miR-6518-5p
miR-1282-3p	miR-2284g-3p	miR-191-5p	miR-1179-3p	miR-141-3p
miR-16b-3p	miR-133c-5p	miR-12034-5p	miR-378c-5p	miR-3141-3p
miR-107-3p	miR-10178-3p	miR-6523-5p	miR-2285ax-2-3p	miR-12063-3p
miR-429-5p	miR-6119-3p	miR-380-5p	miR-455-5p	miR-12043-5p
miR-10176-3p	miR-124b-3p	miR-2284g-3p	miR-1197-5p	miR-135a-2-5p
miR-12019-5p	miR-584-3-5p	miR-133c-5p	miR-92b-5p	miR-135a-2-3p
miR-137-5p	miR-2285bc-3p	miR-10178-3p	miR-450a-2-5p	miR-2356-3p
miR-2414-3p	miR-1388-5p	miR-6119-3p	miR-181a-2-3p	miR-2434-3p
miR-541-5p	miR-2384-5p	miR-584-3-5p	miR-2388-3p	miR-6536-2-3p
miR-11986b-3p	miR-6122-3p	miR-2285bc-3p	miR-210-5p	miR-6501-3p
miR-1291-5p	miR-6518-5p	miR-12012-3p	miR-2383-3p	miR-2894-3p
miR-1281-3p	miR-2473-3p	miR-2407-3p	miR-2373-5p	miR-26c-3p
miR-1284-3p	miR-141-3p	miR-1388-5p	miR-484-5p	miR-25-3p
miR-33b-3p	miR-3141-3p	miR-6122-3p	miR-631-3p	miR-12021-5p
miR-6517-3p	miR-12063-3p	miR-6518-5p	miR-24-1-5p	miR-135a-1-5p
miR-2285as-1-5p	miR-12043-5p	miR-2473-3p	miR-2436-3p	miR-1179-3p
miR-12027-3p	miR-9-1-3p	miR-141-3p	miR-2433-5p	miR-378c-5p
miR-2482-5p	miR-135a-2-5p	miR-143-5p	miR-12017-5p	miR-2285ax-2-3p
miR-10174-3p	miR-135a-2-3p	miR-183-3p	miR-885-3p	miR-3065-5p
miR-2285cv-1-3p	miR-2356-3p	miR-3141-3p	miR-4286-2-3p	miR-455-5p
miR-11978-3p	miR-2434-3p	miR-12063-3p	miR-10171-5p	miR-1197-5p
miR-320a-2-5p	miR-6536-2-3p	miR-12043-5p	miR-2457-5p	miR-92b-5p
miR-141-5p	miR-2894-3p	miR-9-1-3p	miR-2343-3p	miR-450a-2-5p
miR-2890-3p	miR-26c-3p	miR-135a-2-5p	miR-181b-2-5p	miR-2402-3p
miR-2305-3p	miR-2285g-3-3p	miR-135a-2-3p	miR-10179-3p	miR-181a-2-3p
miR-7862-5p	miR-12021-5p	miR-2356-3p	miR-15b-3p	miR-2388-3p
miR-3533-5p	miR-135a-1-5p	miR-2434-3p	miR-2285db-3p	miR-210-5p
miR-2357-5p	miR-1179-3p	miR-6536-2-3p	miR-875-5p	miR-499-5p
miR-135b-5p	miR-378c-5p	miR-6501-3p	miR-1603-5p	miR-2452-3p
miR-2323-3p	miR-2285ax-2-3p	miR-11992-3p	miR-1814c-3p	miR-2383-3p
miR-1721-5p	miR-3065-5p	miR-26c-3p	miR-1284-5p	miR-2373-5p
miR-454-3p	miR-92b-5p	miR-12021-5p	miR-12009-5p	miR-328-3p
miR-12016-3p	miR-450a-2-5p	miR-135a-1-5p	miR-16b-3p	miR-32-3p
miR-153-2-3p	miR-2402-3p	miR-1179-3p	miR-107-3p	miR-484-5p
miR-101-2-5p	miR-181a-2-3p	miR-378c-5p	miR-429-5p	miR-2284y-5-3p
miR-2904-3-3p	miR-2388-3p	miR-2285ax-2-3p	miR-10176-3p	miR-2285dl-2-3p
miR-378-3p	miR-210-5p	miR-455-5p	miR-12019-5p	miR-631-3p
miR-371-5p	miR-499-5p	miR-1197-5p	miR-137-5p	miR-154-5p
miR-2443-3p	miR-2452-3p	miR-92b-5p	miR-2414-3p	miR-24-1-5p
miR-487b-3p	miR-2383-3p	miR-181a-2-3p	miR-541-5p	miR-2401-3p
miR-1248-2-3p	miR-2373-5p	miR-2388-3p	miR-11986b-3p	miR-2436-3p
miR-2886-5p	miR-155-5p	miR-210-5p	miR-1291-5p	miR-2433-5p
miR-628-3p	miR-328-3p	miR-2452-3p	miR-1281-3p	miR-12017-5p
miR-489-5p	miR-484-5p	miR-2383-3p	miR-631-5p	miR-4286-2-3p
miR-335-3p	miR-2284y-5-3p	miR-376d-5p	miR-1284-3p	miR-10171-5p
miR-133a-2-3p	miR-631-3p	miR-2373-5p	miR-6517-3p	miR-2457-5p
miR-2898-5p	miR-24-1-5p	miR-328-3p	miR-2285as-1-5p	miR-2343-3p
miR-154b-5p	miR-2401-3p	miR-2881-3p	miR-12027-3p	miR-181b-2-5p
miR-2467-5p	miR-2436-3p	miR-484-5p	miR-432-3p	miR-10179-3p
miR-532-5p	miR-2433-5p	miR-2284y-5-3p	miR-6521-5p	miR-15b-3p
miR-2320-5p	miR-12017-5p	miR-631-3p	miR-2482-5p	miR-2285db-3p
miR-2285dc-3p	miR-885-3p	miR-154-5p	miR-149-5p	miR-1603-5p
miR-124a-2-3p	miR-4286-2-3p	miR-24-1-5p	miR-2285f-2-5p	miR-1814c-3p
miR-6528-3p	miR-10171-5p	miR-2401-3p	miR-12000-3p	miR-1284-5p
miR-6529b-5p	miR-2457-5p	miR-2436-3p	miR-2285cv-1-3p	miR-12009-5p
miR-2427-3p	miR-2343-3p	miR-2433-5p	miR-11978-3p	miR-4286-1-3p
miR-2891-5p	miR-181b-2-5p	miR-12017-5p	miR-320a-2-5p	miR-1282-3p
miR-2403-5p	miR-10179-3p	miR-885-3p	miR-1225-3p	miR-16b-3p
miR-1197-3p	miR-2285be-5p	miR-2304-3p	miR-2351-5p	miR-107-3p
miR-2470-5p	miR-15b-3p	miR-2285g-1-3p	miR-141-5p	miR-429-5p
miR-2285f-1-5p	miR-2285db-3p	miR-4286-2-3p	miR-2305-3p	miR-10176-3p
miR-2363-2-5p	miR-875-5p	miR-2396-5p	miR-7862-5p	miR-12019-5p
miR-2285cd-3p	miR-1814c-3p	miR-10171-5p	miR-2285o-1-3p	miR-137-5p
miR-1247-3p	miR-1284-5p	miR-2457-5p	miR-2357-5p	miR-6534-5p
miR-2883-3p	miR-12009-5p	miR-2343-3p	miR-135b-5p	miR-2414-3p
miR-12002a-3p	miR-10183-3p	miR-181b-2-5p	miR-205-3p	miR-541-5p
miR-12018-3p	miR-1282-3p	miR-10179-3p	miR-454-3p	miR-11986b-3p
miR-2354-5p	miR-16b-3p	miR-2285be-5p	miR-224-5p	miR-1291-5p
miR-340-3p	miR-107-3p	miR-15b-3p	miR-12016-3p	miR-1281-3p
miR-2319a-3p	miR-429-5p	miR-1603-5p	miR-153-2-3p	miR-631-5p
miR-2454-5p	miR-10176-3p	miR-1814c-3p	miR-101-2-5p	miR-2314-3p
miR-2897-5p	miR-12019-5p	miR-1284-5p	miR-2448-5p	miR-1284-3p
miR-1814c-5p	miR-137-5p	miR-12009-5p	miR-10225b-3p	miR-6517-3p
miR-2465-3p	miR-6534-5p	miR-10183-3p	miR-2904-3-3p	miR-2285as-1-5p
miR-133a-2-5p	miR-2414-3p	miR-4286-1-3p	miR-99b-3p	miR-12027-3p
miR-2285az-3p	miR-541-5p	miR-16b-3p	miR-378-3p	miR-432-3p
miR-2409-5p	miR-11986b-3p	miR-107-3p	miR-371-5p	miR-149-5p
miR-12014-3p	miR-1291-5p	miR-429-5p	miR-2285dm-3p	miR-11978-3p
miR-10169-5p	miR-1281-3p	miR-10176-3p	miR-2443-3p	miR-320a-2-5p
miR-146a-5p	miR-631-5p	miR-12019-5p	miR-487b-3p	miR-2351-5p
miR-3154-3p	miR-2314-3p	miR-137-5p	miR-1248-2-3p	miR-141-5p
miR-10225b-5p	miR-1284-3p	miR-2414-3p	miR-2886-5p	miR-2890-3p
miR-452-5p	miR-6517-3p	miR-541-5p	miR-628-3p	miR-2305-3p
miR-184-3p	miR-2285as-1-5p	miR-11986b-3p	miR-489-5p	miR-7862-5p
miR-2417-5p	miR-12027-3p	miR-1281-3p	miR-532-3p	miR-17-3p
miR-1842-5p	miR-432-3p	miR-1284-3p	miR-133a-2-3p	miR-3533-5p
miR-138-2-3p	miR-6521-5p	miR-6517-3p	miR-2898-5p	miR-2285o-1-3p
miR-92a-1-5p	miR-2482-5p	miR-2285as-1-5p	miR-154b-5p	miR-135b-5p
miR-451-3p	miR-149-5p	miR-12027-3p	miR-2467-5p	miR-205-3p
miR-2285m-1-3p	miR-12000-3p	miR-432-3p	miR-532-5p	miR-454-3p
miR-148d-3p	miR-2285cv-1-3p	miR-2482-5p	miR-12001-5p	miR-12016-3p
miR-2417-3p	miR-11978-3p	miR-10174-3p	miR-2285dc-3p	miR-153-2-3p
miR-2285dg-3p	miR-320a-2-5p	miR-12000-3p	miR-124a-2-3p	miR-101-2-5p
miR-2285cq-5p	miR-2351-5p	miR-2285cv-1-3p	miR-6528-3p	miR-2448-5p
miR-376a-3p	miR-141-5p	miR-11978-3p	miR-6529b-5p	miR-10225b-3p
miR-2284b-5p	miR-2890-3p	miR-320a-2-5p	miR-2469-3p	miR-2904-3-3p
miR-10173-3p	miR-2305-3p	miR-1225-3p	miR-2427-3p	miR-99b-3p
miR-2479-3p	miR-7862-5p	miR-2475-3p	miR-2891-5p	miR-378-3p
miR-2400-3p	miR-17-3p	miR-141-5p	miR-2403-5p	miR-371-5p
miR-2902-5p	miR-3533-5p	miR-2890-3p	miR-1197-3p	miR-2285dm-3p
miR-12048-3p	miR-2285o-1-3p	miR-2305-3p	miR-182-3p	miR-2443-3p
miR-2464-3p	miR-135b-5p	miR-7862-5p	miR-2470-5p	miR-1248-2-3p
miR-124a-1-5p	miR-205-3p	miR-3533-5p	miR-2285ba-1-3p	miR-2886-5p
miR-1248-2-5p	miR-1721-5p	miR-2357-5p	miR-2363-2-5p	miR-628-3p
miR-7691-3p	miR-454-3p	miR-135b-5p	miR-2285cd-3p	miR-489-5p
miR-1271-3p	miR-224-5p	miR-205-3p	miR-12018-3p	miR-532-3p
miR-2284e-5p	miR-1185-3p	miR-1721-5p	miR-2354-5p	miR-335-3p
miR-2392-5p	miR-12016-3p	miR-454-3p	miR-2318-5p	miR-133a-2-3p
miR-362-3p	miR-153-2-3p	miR-224-5p	miR-340-3p	miR-2898-5p
miR-133b-5p	miR-101-2-5p	miR-1185-3p	miR-2394-3p	miR-2467-5p
miR-302b-5p	miR-2448-5p	miR-12016-3p	miR-2319a-3p	miR-532-5p
miR-30c-3p	miR-10225b-3p	miR-153-2-3p	miR-1814c-5p	let-7f-1-3p
miR-2285q-3p	miR-2904-3-3p	miR-101-2-5p	miR-2465-3p	miR-12001-5p
miR-151-3p	miR-99b-3p	miR-2448-5p	miR-133a-2-5p	miR-2285dc-3p
miR-136-3p	miR-378-3p	miR-10225b-3p	miR-2285az-3p	miR-124a-2-3p
miR-7860-3p	miR-371-5p	miR-2904-3-3p	miR-2409-5p	miR-6528-3p
miR-145-3p	miR-2443-3p	miR-99b-3p	miR-12014-3p	miR-6529b-5p
miR-2285l-3p	miR-487b-3p	miR-378-3p	miR-10169-5p	miR-2469-3p
miR-2284c-3p	miR-1248-2-3p	miR-371-5p	miR-146a-5p	miR-2427-3p
miR-153-2-5p	miR-2886-5p	miR-2443-3p	miR-3154-3p	miR-2891-5p
miR-30a-5p	miR-628-3p	miR-487b-3p	miR-2285bf-2-5p	miR-2403-5p
miR-2285dj-3p	miR-532-3p	miR-1248-2-3p	miR-10225b-5p	miR-1197-3p
miR-2331-3p	miR-335-3p	miR-2886-5p	miR-452-5p	miR-182-3p
miR-2285bp-3p	miR-133a-2-3p	miR-628-3p	miR-184-3p	miR-2470-5p
miR-12046-3p	miR-154b-5p	miR-489-5p	miR-2417-5p	miR-2285ba-1-3p
miR-27a-3p	miR-2467-5p	miR-532-3p	miR-2285av-3p	miR-125a-5p
miR-2294-3p	miR-532-5p	miR-335-3p	miR-138-2-3p	miR-2363-2-5p
miR-409b-3p	let-7f-1-3p	miR-133a-2-3p	miR-92a-1-5p	miR-2285cd-3p
miR-12041-5p	miR-12001-5p	miR-2898-5p	miR-451-3p	miR-1247-3p
miR-769-5p	miR-2285dc-3p	miR-2467-5p	miR-2285m-1-3p	miR-12002a-3p
miR-10181-5p	miR-124a-2-3p	miR-532-5p	miR-148d-3p	miR-12018-3p
miR-2315-3p	miR-6528-3p	let-7f-1-3p	miR-12040-3p	miR-2354-5p
miR-2331-5p	miR-6529b-5p	miR-12001-5p	miR-2417-3p	miR-2318-5p
miR-30f-5p	miR-2469-3p	miR-2320-5p	miR-2285dg-3p	miR-340-3p
miR-2461-5p	miR-2891-5p	miR-2285dc-3p	miR-2285cq-5p	miR-2319a-3p
miR-2351-3p	miR-2403-5p	miR-124a-2-3p	miR-376a-3p	miR-2454-5p
miR-487a-3p	miR-1197-3p	miR-6528-3p	miR-12048-5p	miR-1814c-5p
miR-1839-5p	miR-182-3p	miR-6529b-5p	miR-758-5p	miR-2465-3p
miR-2416-3p	miR-2470-5p	miR-2469-3p	miR-2479-3p	miR-133a-2-5p
miR-302d-3p	miR-2285ba-1-3p	miR-2427-3p	miR-2400-3p	miR-2285az-3p
miR-365-2-3p	miR-125a-5p	miR-2891-5p	miR-2902-5p	miR-2409-5p
miR-409b-5p	miR-2363-2-5p	miR-2403-5p	miR-12048-3p	miR-12014-3p
miR-150-5p	miR-2285cd-3p	miR-1197-3p	miR-2464-3p	miR-10169-5p
miR-2891-3p	miR-1247-3p	miR-182-3p	miR-2284t-5p	miR-146a-5p
miR-128-1-3p	miR-12002a-3p	miR-2285ba-1-3p	miR-2292-5p	miR-3154-3p
miR-876-3p	miR-12018-3p	miR-2363-2-5p	miR-2464-5p	miR-2285bf-2-5p
miR-7-1-3p	miR-2354-5p	miR-2285cd-3p	miR-124a-1-5p	miR-10225b-5p
miR-1777a-3p	miR-2318-5p	miR-2883-3p	miR-1248-2-5p	miR-452-5p
miR-181a-1-3p	miR-340-3p	miR-12002a-3p	miR-7691-3p	miR-184-3p
miR-10b-5p	miR-2319a-3p	miR-12018-3p	miR-1271-3p	miR-185-3p
miR-451-5p	miR-2897-5p	miR-2354-5p	miR-2392-5p	miR-2285av-3p
miR-539-5p	miR-1814c-5p	miR-2318-5p	miR-362-3p	miR-211-3p
miR-7858-3p	miR-2465-3p	miR-340-3p	miR-133b-5p	miR-138-2-3p
miR-133a-1-5p	miR-133a-2-5p	miR-2319a-3p	miR-30c-3p	miR-451-3p
miR-376e-5p	miR-2285az-3p	miR-2454-5p	miR-2285q-3p	miR-12040-3p
miR-135b-3p	miR-2409-5p	miR-1814c-5p	miR-151-3p	miR-2417-3p
miR-338-3p	miR-10169-5p	miR-2285ak-5p	miR-136-3p	miR-2285dg-3p
miR-27b-5p	miR-146a-5p	miR-2465-3p	miR-7860-3p	miR-2285cq-5p
miR-2355-5p	miR-3154-3p	miR-133a-2-5p	miR-2284aa-2-3p	miR-376a-3p
miR-4523-3p	miR-2285bf-2-5p	miR-2409-5p	miR-145-3p	miR-12048-5p
miR-12019-3p	miR-10225b-5p	miR-12014-3p	miR-487b-5p	miR-758-5p
miR-1296-3p	miR-452-5p	miR-10169-5p	miR-2284c-3p	miR-2284b-5p
miR-2284r-3p	miR-184-3p	miR-146a-5p	miR-2422-5p	miR-10173-3p
miR-11997-3p	miR-2417-5p	miR-3154-3p	miR-330-3p	miR-2479-3p
miR-425-3p	miR-2285av-3p	miR-2285bf-2-5p	miR-11994-3p	miR-2400-3p
miR-16b-5p	miR-211-3p	miR-10225b-5p	miR-2331-3p	miR-2902-5p
miR-4657-3p	miR-138-2-3p	miR-452-5p	miR-2285bp-3p	miR-12048-3p
miR-584-7-3p	miR-92a-1-5p	miR-184-3p	miR-12046-3p	miR-2464-3p
miR-188-5p	miR-451-3p	miR-185-3p	miR-27a-3p	miR-2284t-5p
miR-23b-5p	miR-148d-3p	miR-2417-5p	miR-409b-3p	miR-2292-5p
miR-12045-3p	miR-12040-3p	miR-2285av-3p	miR-12041-5p	miR-2464-5p
miR-507-3p	miR-2417-3p	miR-211-3p	miR-769-5p	miR-124a-1-5p
miR-212-3p	miR-2285dg-3p	miR-138-2-3p	miR-12007-3p	miR-1248-2-5p
miR-2354-3p	miR-2285cq-5p	miR-92a-1-5p	miR-2331-5p	miR-7691-3p
miR-98-5p	miR-376a-3p	miR-451-3p	miR-30f-5p	miR-1271-3p
miR-545-5p	miR-758-5p	miR-2285m-1-3p	miR-2461-5p	miR-2392-5p
miR-551b-5p	miR-2284b-5p	miR-148d-3p	miR-2351-3p	miR-362-3p
miR-2432-3p	miR-10173-3p	miR-12040-3p	miR-1839-5p	miR-133b-5p
miR-2295-5p	miR-2479-3p	miR-2417-3p	miR-144-3p	miR-186-3p
miR-2411-5p	miR-2400-3p	miR-2285dg-3p	miR-365-2-3p	miR-30c-3p
miR-11988-3p	miR-2902-5p	miR-2285cq-5p	miR-409b-5p	miR-2285q-3p
miR-323-3p	miR-12048-3p	miR-376a-3p	miR-150-5p	miR-151-3p
miR-122-3p	miR-2464-3p	miR-12048-5p	miR-2284a-3p	miR-136-3p
miR-365-5p	miR-2284t-5p	miR-758-5p	miR-2891-3p	miR-145-3p
miR-11988-5p	miR-2292-5p	miR-10173-3p	miR-128-1-3p	miR-584-1-5p
miR-2285o-1-5p	miR-369-3p	miR-2479-3p	miR-7-1-3p	miR-2284c-3p
miR-455-3p	miR-2464-5p	miR-2400-3p	miR-181a-1-3p	miR-29b-2-5p
miR-2297-5p	miR-2341-3p	miR-2902-5p	miR-10b-5p	miR-2422-5p
miR-6533-5p	miR-124a-1-5p	miR-12048-3p	miR-539-5p	miR-330-3p
miR-494-3p	miR-1248-2-5p	miR-2464-3p	miR-12064-3p	miR-153-2-5p
miR-93-3p	miR-7691-3p	miR-2284t-5p	miR-144-5p	miR-30a-5p
miR-329b-5p	miR-1271-3p	miR-2292-5p	miR-135b-3p	miR-2331-3p
miR-32-5p	miR-2392-5p	miR-369-3p	miR-2887-2-3p	miR-2285bp-3p
miR-1260b-3p	miR-362-3p	miR-2464-5p	miR-6532-5p	miR-12046-3p
miR-7858-5p	miR-133b-5p	miR-2285dj-5p	miR-338-3p	miR-27a-3p
miR-2285dl-2-5p	miR-302b-5p	miR-2285b-1-5p	miR-27b-5p	miR-409b-3p
miR-2442-5p	miR-186-3p	miR-124a-1-5p	miR-424-5p	miR-12041-5p
miR-12062-5p	miR-30c-3p	miR-1248-2-5p	miR-2355-5p	miR-10181-5p
miR-2396-3p	miR-2285q-3p	miR-7691-3p	miR-191-3p	miR-12007-3p
miR-584-8-3p	miR-151-3p	miR-1271-3p	miR-12019-3p	miR-2331-5p
miR-2312-3p	miR-136-3p	miR-2392-5p	miR-1296-3p	miR-30f-5p
miR-2455-3p	miR-2284aa-2-3p	miR-362-3p	miR-11997-3p	miR-33a-3p
miR-2285ah-3p	miR-145-3p	miR-133b-5p	miR-425-3p	miR-2461-5p
miR-448-3p	miR-2285l-3p	miR-302b-5p	miR-16b-5p	miR-1839-5p
miR-10020-5p	miR-487b-5p	miR-186-3p	miR-4657-3p	miR-2416-3p
miR-544a-5p	miR-2284c-3p	miR-30c-3p	miR-188-5p	miR-144-3p
miR-10185-5p	miR-29b-2-5p	miR-2285q-3p	miR-2350-5p	miR-365-2-3p
miR-12031-3p	miR-2422-5p	miR-151-3p	miR-2319a-5p	miR-409b-5p
miR-2439-5p	miR-330-3p	miR-136-3p	miR-507-3p	miR-150-5p
miR-12050-3p	miR-11994-3p	miR-7860-3p	miR-212-3p	miR-2284a-3p
miR-146a-3p	miR-153-2-5p	miR-2284aa-2-3p	miR-2354-3p	miR-2891-3p
miR-11975-3p	miR-30a-5p	miR-145-3p	miR-568-3p	miR-876-3p
miR-197-5p	miR-2331-3p	miR-584-1-5p	miR-3601-5p	miR-7-1-3p
miR-423-3p	miR-2285bp-3p	miR-2285l-3p	miR-98-5p	miR-1777a-3p
miR-3957-5p	miR-409b-3p	miR-2284c-3p	miR-545-5p	miR-181a-1-3p
miR-1264-5p	miR-133a-1-3p	miR-2422-5p	miR-551b-5p	miR-23b-3p
miR-584-2-3p	miR-12041-5p	miR-330-3p	miR-2432-3p	miR-10b-5p
miR-3604-2-5p	miR-769-5p	miR-4286-2-5p	miR-2295-5p	miR-451-5p
miR-2394-5p	miR-12007-3p	miR-153-2-5p	miR-2285ck-3p	miR-539-5p
miR-449c-5p	miR-2315-3p	miR-30a-5p	miR-2411-5p	miR-12064-3p
miR-148a-5p	miR-30f-5p	miR-2331-3p	miR-323-3p	miR-144-5p
miR-6121-5p	miR-33a-3p	miR-12046-3p	miR-122-3p	miR-135b-3p
miR-2285dh-3p	miR-2461-5p	miR-27a-3p	miR-365-5p	miR-2887-2-3p
miR-6520-5p	miR-487a-3p	miR-133a-1-3p	miR-11988-5p	miR-338-3p
miR-2446-3p	miR-1839-5p	miR-12041-5p	miR-2293-3p	miR-27b-5p
miR-2422-3p	miR-2416-3p	miR-769-5p	miR-6533-5p	miR-424-5p
miR-376d-3p	miR-144-3p	miR-12007-3p	miR-494-3p	miR-2355-5p
miR-19b-3p	miR-302d-3p	miR-2315-3p	miR-93-3p	miR-191-3p
miR-335-5p	miR-365-2-3p	miR-30f-5p	miR-12044-5p	miR-12019-3p
miR-216a-5p	miR-409b-5p	miR-33a-3p	miR-2285bk-3p	miR-1296-3p
miR-2399-3p	miR-150-5p	miR-2461-5p	miR-10167-5p	miR-2284r-3p
miR-1277-3p	miR-2284a-3p	miR-487a-3p	miR-11998-5p	miR-11997-3p
miR-2332-3p	miR-2891-3p	miR-1839-5p	miR-7858-5p	miR-425-3p
miR-10162-5p	miR-876-3p	miR-2416-3p	miR-2285dl-2-5p	miR-16b-5p
miR-20b-5p	miR-7-1-3p	miR-144-3p	miR-12062-3p	miR-4657-3p
miR-361-5p	miR-1777a-3p	miR-302d-3p	miR-2396-3p	miR-23b-5p
miR-2379-5p	miR-181a-1-3p	miR-365-2-3p	miR-584-8-3p	miR-12052-5p
let-7a-3-3p	miR-23b-3p	miR-409b-5p	miR-2312-3p	miR-2350-5p
miR-181b-1-3p	miR-10b-5p	miR-150-5p	miR-2432-5p	miR-2319a-5p
miR-6123-5p	miR-451-5p	miR-2284a-3p	miR-2285ah-3p	miR-2405-3p
miR-877-5p	miR-7858-3p	miR-2891-3p	miR-448-3p	miR-507-3p
miR-125b-1-3p	miR-133a-1-5p	miR-128-1-3p	miR-10020-5p	miR-212-3p
miR-2284d-3p	miR-144-5p	miR-7-1-3p	miR-544a-5p	miR-2354-3p
miR-12006-5p	miR-135b-3p	miR-181a-1-3p	miR-10185-5p	miR-568-3p
miR-7861-5p	miR-6532-5p	miR-23b-3p	miR-140-5p	miR-3601-5p
miR-2435-3p	miR-338-3p	miR-10b-5p	miR-148c-3p	miR-545-5p
miR-2431-3p	miR-27b-5p	miR-451-5p	miR-2439-5p	miR-551b-5p
miR-2365-5p	miR-424-5p	miR-539-5p	miR-129-2-3p	miR-2432-3p
miR-2456-5p	miR-2355-5p	miR-7858-3p	miR-12050-3p	miR-2295-5p
miR-154c-3p	miR-191-3p	miR-144-5p	miR-146a-3p	miR-2285ck-3p
miR-11974-3p	miR-12019-3p	miR-135b-3p	miR-11975-3p	miR-2411-5p
miR-11984-3p	miR-1296-3p	miR-2887-2-3p	miR-6524-3p	miR-2896-3p
miR-378b-3p	miR-11997-3p	miR-6532-5p	miR-423-3p	miR-323-3p
miR-2284w-5p	miR-425-3p	miR-338-3p	miR-2284u-5p	miR-2444-3p
miR-7857-1-3p	miR-16b-5p	miR-27b-5p	miR-1264-5p	miR-122-3p
miR-2285da-5p	miR-4657-3p	miR-424-5p	miR-3604-2-5p	miR-365-5p
miR-12011-5p	miR-12052-5p	miR-2355-5p	miR-502a-2-3p	miR-2285o-1-5p
miR-11977-5p	miR-2350-5p	miR-191-3p	miR-2371-5p	miR-455-3p
miR-2451-3p	miR-2319a-5p	miR-12019-3p	miR-2394-5p	miR-2297-5p
miR-12024-3p	miR-507-3p	miR-1296-3p	miR-449c-5p	miR-2293-3p
miR-10182-3p	miR-212-3p	miR-2284r-3p	miR-2338-5p	miR-6533-5p
miR-216b-5p	miR-2354-3p	miR-11997-3p	miR-148a-5p	miR-494-3p
miR-8549-3p	miR-568-3p	miR-425-3p	miR-2285dh-3p	miR-93-3p
miR-105a-5p	miR-3601-5p	miR-16b-5p	miR-6520-5p	miR-12044-5p
miR-383-5p	miR-98-5p	miR-4657-3p	miR-12043-3p	miR-11993-3p
miR-2444-5p	miR-2285ce-5p	miR-12052-5p	miR-2446-3p	miR-10167-5p
miR-2308-3p	miR-545-5p	miR-12045-3p	miR-2422-3p	miR-103-1-5p
miR-6522-3p	miR-551b-5p	miR-2319a-5p	miR-2285cf-3p	miR-32-5p
miR-187-3p	miR-2432-3p	miR-2400-5p	miR-483-3p	miR-11998-5p
miR-6517-5p	miR-2285ck-3p	miR-507-3p	miR-2285an-3p	miR-369-5p
miR-2325b-5p	miR-2411-5p	miR-212-3p	miR-376d-3p	miR-1260b-3p
miR-16a-3p	miR-11988-3p	miR-2354-3p	miR-11973-3p	miR-2285dl-2-5p
miR-584-5-3p	miR-2896-3p	miR-568-3p	miR-10164-5p	miR-12062-3p
miR-1-1-5p	miR-323-3p	miR-3601-5p	miR-19b-3p	miR-2442-5p
miR-2327-5p	miR-122-3p	miR-98-5p	miR-335-5p	miR-12062-5p
miR-2285at-3-3p	miR-365-5p	miR-545-5p	miR-216a-5p	miR-2396-3p
miR-2342-5p	miR-11988-5p	miR-551b-5p	miR-16a-5p	miR-2432-5p
miR-12047-3p	miR-455-3p	miR-2432-3p	miR-2399-3p	miR-2455-3p
miR-3957-3p	miR-2297-5p	miR-2295-5p	miR-2376-5p	miR-2285ah-3p
miR-2285cy-5p	miR-2293-3p	miR-2411-5p	miR-1277-3p	miR-448-3p
miR-2285cz-5p	miR-6533-5p	miR-11988-3p	miR-2329-1-3p	miR-10020-5p
miR-330-5p	miR-93-3p	miR-2896-3p	miR-2332-3p	miR-544a-5p
miR-1434-3p	miR-12044-5p	miR-323-3p	miR-6525-3p	miR-140-5p
miR-1307-3p	miR-11993-3p	miR-122-3p	miR-10162-5p	miR-2285cp-5p
miR-11991-5p	miR-181c-5p	miR-365-5p	miR-20b-5p	miR-148c-3p
miR-199c-5p	miR-1260b-3p	miR-11988-5p	miR-361-5p	miR-2439-5p
miR-31-3p	miR-2285dl-2-5p	miR-2285o-1-5p	miR-2379-5p	miR-129-2-3p
miR-12059-5p	miR-2442-5p	miR-34b-5p	miR-2361-5p	miR-12050-3p
miR-2363-1-5p	miR-584-8-3p	miR-455-3p	miR-181b-1-3p	miR-146a-3p
miR-219-3p	miR-2432-5p	miR-2297-5p	miR-6123-5p	miR-11975-3p
miR-2285cw-1-5p	miR-2455-3p	miR-6533-5p	miR-125b-1-3p	miR-6524-3p
miR-2421-3p	miR-2285ah-3p	miR-494-3p	miR-12006-5p	miR-423-3p
miR-6715-3p	miR-448-3p	miR-93-3p	miR-7861-5p	miR-2284u-5p
miR-194-3p	miR-10020-5p	miR-11993-3p	miR-2435-3p	miR-1264-5p
miR-2384-3p	miR-544a-5p	miR-2285bk-3p	miR-2285aq-2-5p	miR-584-2-3p
miR-2395-5p	miR-2897-3p	miR-10167-5p	miR-2431-3p	miR-3604-2-5p
miR-2284ac-5p	miR-10185-5p	miR-103-1-5p	miR-2365-5p	miR-502a-2-3p
miR-125b-2-5p	miR-140-5p	miR-181c-5p	miR-2456-5p	miR-2371-5p
miR-2483-5p	miR-148c-3p	miR-32-5p	miR-2285bt-3p	miR-2394-5p
miR-26c-5p	miR-2439-5p	miR-11998-5p	miR-2465-5p	miR-449c-5p
miR-2401-5p	miR-129-2-3p	miR-369-5p	miR-154c-3p	miR-2338-5p
miR-181a-1-5p	miR-12050-3p	miR-2408-3p	miR-11974-3p	miR-148a-5p
miR-2458-3p	miR-146a-3p	miR-2442-5p	miR-378b-3p	miR-6121-5p
miR-2346-3p	miR-11975-3p	miR-584-8-3p	miR-2284w-5p	miR-2285dh-3p
miR-12058-5p	miR-197-5p	miR-2312-3p	miR-181d-3p	miR-12043-3p
miR-374b-5p	miR-6524-3p	miR-2432-5p	miR-7857-1-3p	miR-2422-3p
miR-2896-5p	miR-423-3p	miR-2455-3p	miR-2285da-5p	miR-2285cf-3p
miR-12047-5p	miR-1264-5p	miR-2285ah-3p	miR-2285cr-2-5p	miR-2285an-3p
miR-2284m-3p	miR-3604-2-5p	miR-448-3p	miR-2359-3p	miR-376d-3p
miR-454-5p	miR-502a-2-3p	miR-10020-5p	miR-12011-5p	miR-6119-5p
miR-2285ax-1-3p	miR-2371-5p	miR-544a-5p	miR-2364-5p	miR-8549-5p
miR-30b-3p	miR-2394-5p	miR-10185-5p	miR-11977-5p	miR-11973-3p
miR-146b-3p	miR-449c-5p	miR-148c-3p	miR-654-3p	miR-10164-5p
miR-2322-5p	miR-2338-5p	miR-12031-3p	miR-10182-3p	miR-19b-3p
miR-1298-5p	miR-148a-5p	miR-2439-5p	miR-216b-5p	miR-2438-3p
miR-421-3p	miR-6121-5p	miR-410-3p	miR-8549-3p	miR-335-5p
miR-133b-3p	miR-2410-3p	miR-129-2-3p	miR-105a-5p	miR-216a-5p
miR-2892-5p	miR-2285dh-3p	miR-146a-3p	miR-2444-5p	miR-2399-3p
miR-3596-5p	miR-6520-5p	miR-11975-3p	miR-6522-3p	miR-1277-3p
miR-132-5p	miR-12043-3p	miR-6524-3p	miR-187-3p	miR-2329-1-3p
miR-29d-3p	miR-2446-3p	miR-423-3p	miR-6517-5p	miR-6525-3p
miR-11997-5p	miR-483-3p	miR-2284u-5p	miR-2325b-5p	miR-10162-5p
miR-219b-3p	miR-2285an-3p	miR-1264-5p	miR-16a-3p	miR-20b-5p
miR-488-5p	miR-376d-3p	miR-584-2-3p	miR-584-5-3p	miR-361-5p
miR-10a-3p	miR-6119-5p	miR-3604-2-5p	miR-194b-5p	miR-2379-5p
miR-12041-3p	miR-11973-3p	miR-502a-2-3p	miR-2327-5p	miR-12035-5p
miR-222-5p	miR-10164-5p	miR-2371-5p	miR-2285at-3-3p	let-7a-3-3p
miR-2317-5p	miR-335-5p	miR-2394-5p	miR-12030-5p	miR-181b-1-3p
miR-2285dh-5p	miR-216a-5p	miR-449c-5p	miR-302a-5p	miR-6123-5p
miR-3601-3p	miR-16a-5p	miR-2338-5p	miR-2484-5p	miR-125b-1-3p
miR-2285o-2-5p	miR-2399-3p	miR-148a-5p	miR-361-3p	miR-2284d-3p
miR-2284k-3p	miR-1277-3p	miR-6121-5p	miR-12047-3p	miR-12006-5p
miR-1249-3p	miR-2329-1-3p	miR-2285dh-3p	miR-3957-3p	miR-2435-3p
miR-2357-3p	miR-2332-3p	miR-12043-3p	miR-2285cy-5p	miR-2285aq-2-5p
miR-12023-3p	miR-6525-3p	miR-2446-3p	miR-330-5p	miR-2431-3p
miR-6519-3p	miR-10162-5p	miR-2285cf-3p	miR-11973-5p	miR-2456-5p
miR-2900-5p	miR-20b-5p	miR-2285an-3p	miR-1307-3p	miR-154c-3p
miR-664-3p	miR-361-5p	miR-376d-3p	miR-11995-5p	miR-11974-3p
let-7g-5p	miR-2379-5p	miR-6119-5p	miR-11991-5p	miR-378b-3p
miR-2285bl-3p	let-7a-3-3p	miR-2285aa-5p	miR-199c-5p	miR-7857-1-3p
miR-24-1-3p	miR-181c-3p	miR-11973-3p	miR-31-3p	miR-2285da-5p
miR-378c-3p	miR-181b-1-3p	miR-10164-5p	miR-12059-5p	miR-2285cr-2-5p
miR-1584-5p	miR-6123-5p	miR-335-5p	miR-219-3p	miR-2447-5p
miR-12018-5p	miR-877-5p	miR-216a-5p	miR-2421-3p	miR-12011-5p
miR-2368-3p	miR-2284d-3p	miR-16a-5p	miR-6715-3p	miR-11977-5p
miR-2300a-5p	miR-12006-5p	miR-2399-3p	miR-1179-5p	miR-654-3p
miR-2335-3p	miR-7861-5p	miR-1277-3p	miR-194-3p	miR-199a-1-5p
miR-2323-5p	miR-2435-3p	miR-2329-1-3p	miR-33b-5p	miR-2451-3p
miR-582-3p	miR-2285aq-2-5p	miR-2332-3p	miR-2384-3p	miR-216b-5p
miR-615-5p	miR-2431-3p	miR-6525-3p	miR-2395-5p	miR-105a-5p
miR-221-5p	miR-2456-5p	miR-10162-5p	miR-2284ac-5p	miR-7857-1-5p
miR-452-3p	miR-2285bt-3p	miR-20b-5p	miR-2483-5p	miR-2444-5p
miR-542-5p	miR-11984-3p	miR-361-5p	miR-26c-5p	miR-6522-3p
miR-3533-3p	miR-378b-3p	miR-2379-5p	miR-181a-1-5p	miR-187-3p
miR-551a-5p	miR-2352-5p	miR-12035-5p	miR-2458-3p	miR-6517-5p
miR-767-3p	miR-2284n-3p	let-7a-3-3p	miR-2346-3p	miR-2325b-5p
miR-153-1-3p	miR-2285da-5p	miR-181c-3p	miR-12058-5p	miR-16a-3p
miR-2450c-5p	miR-2285cr-2-5p	miR-2361-5p	miR-374b-5p	miR-584-5-3p
miR-10162-3p	miR-2359-3p	miR-181b-1-3p	miR-2453-3p	miR-194b-5p
miR-544a-3p	miR-2364-5p	miR-6123-5p	miR-2896-5p	miR-1-1-5p
miR-2434-5p	miR-654-3p	miR-125b-1-3p	miR-12047-5p	miR-2327-5p
miR-2316-5p	miR-199a-1-5p	miR-2284d-3p	miR-454-5p	miR-2285at-3-3p
miR-670-3p	miR-2451-3p	miR-12006-5p	miR-30b-3p	miR-302a-5p
miR-12031-5p	miR-12024-3p	miR-7861-5p	miR-146b-3p	miR-12047-3p
miR-12057-3p	miR-8549-3p	miR-2435-3p	miR-2322-5p	miR-3957-3p
miR-12007-5p	miR-105a-5p	miR-2285aq-2-5p	miR-1298-5p	miR-504-5p
miR-2311-5p	miR-7857-1-5p	miR-2431-3p	miR-12014-5p	miR-2285cz-5p
miR-3578-3p	miR-2444-5p	miR-2365-5p	miR-421-3p	miR-2285n-2-3p
miR-214-3p	miR-6522-3p	miR-2456-5p	miR-133b-3p	miR-330-5p
let-7g-3p	miR-187-3p	miR-2285bt-3p	miR-2892-5p	miR-11973-5p
miR-2353-5p	miR-2325b-5p	miR-11984-3p	miR-3596-5p	miR-1307-3p
miR-2424-3p	miR-16a-3p	miR-378b-3p	miR-132-5p	miR-11991-5p
miR-378b-5p	miR-584-5-3p	miR-2284w-5p	miR-761-3p	miR-199c-5p
miR-11987-5p	miR-2327-5p	miR-181d-3p	miR-378-5p	miR-12060-3p
miR-92b-3p	miR-2285at-3-3p	miR-2285da-5p	miR-29d-3p	miR-2285j-1-3p
miR-2285ba-2-5p	miR-12030-5p	miR-2285cr-2-5p	miR-11997-5p	miR-219-3p
miR-2284aa-1-3p	miR-302a-5p	miR-379-5p	miR-219b-3p	miR-2285cw-1-5p
miR-124a-2-5p	miR-2342-5p	miR-2359-3p	miR-488-5p	miR-2421-3p
miR-2468-5p	miR-12047-3p	miR-12011-5p	miR-10a-3p	miR-6715-3p
miR-6530-3p	miR-3957-3p	miR-654-3p	miR-12041-3p	miR-1179-5p
miR-2285l-5p	miR-2285cy-5p	miR-199a-1-5p	miR-222-5p	miR-194-3p
miR-200b-3p	miR-504-5p	miR-2285u-3p	miR-2317-5p	miR-2384-3p
miR-2318-3p	miR-2285cz-5p	miR-12024-3p	miR-3601-3p	miR-2395-5p
miR-6501-5p	miR-2285n-2-3p	miR-216b-5p	miR-2285o-2-5p	miR-2284ac-5p
let-7a-1-5p	miR-330-5p	miR-105a-5p	miR-2284k-3p	miR-2483-5p
miR-10161-5p	miR-11973-5p	miR-7857-1-5p	miR-1249-3p	miR-26c-5p
miR-2303-3p	miR-1434-3p	miR-2444-5p	miR-2357-3p	miR-181a-1-5p
miR-6123-3p	miR-1307-3p	miR-2308-3p	miR-6519-3p	miR-2458-3p
miR-9-2-3p	miR-11995-5p	miR-6522-3p	miR-664-3p	miR-2346-3p
miR-8548-5p	miR-11991-5p	miR-187-3p	let-7g-5p	miR-12058-5p
miR-2301-5p	miR-199c-5p	miR-6517-5p	miR-2302-5p	miR-374b-5p
miR-2304-5p	miR-12060-3p	miR-2325b-5p	miR-2285cb-5p	miR-2453-3p
miR-2285bq-3p	miR-31-3p	miR-584-5-3p	miR-12018-5p	miR-2896-5p
miR-342-3p	miR-2285j-1-3p	miR-1-1-5p	miR-2368-3p	miR-12047-5p
miR-2442-3p	miR-219-3p	miR-2327-5p	miR-2300a-5p	miR-2284m-3p
miR-763-5p	miR-2285cw-1-5p	miR-2285at-3-3p	miR-2335-3p	miR-454-5p
miR-584-5-5p	miR-6715-3p	miR-12030-5p	miR-2323-5p	miR-30b-3p
miR-149-3p	miR-2384-3p	miR-302a-5p	miR-2322-3p	miR-146b-3p
miR-2362-3p	miR-2395-5p	miR-361-3p	miR-582-3p	miR-2322-5p
miR-2371-3p	miR-2284ac-5p	miR-12047-3p	miR-6775-3p	miR-1298-5p
miR-10167-3p	miR-125b-2-5p	miR-3957-3p	miR-615-5p	miR-12014-5p
miR-2423-5p	miR-2483-5p	miR-2285cy-5p	miR-221-5p	miR-421-3p
miR-7-3-5p	miR-26c-5p	miR-2285cz-5p	miR-2409-3p	miR-133b-3p
miR-2285bs-3p	miR-2401-5p	miR-330-5p	miR-452-3p	miR-2892-5p
miR-20a-3p	miR-181a-1-5p	miR-11973-5p	miR-542-5p	miR-2313-3p
miR-2285r-5p	miR-2285c-5p	miR-1434-3p	miR-3533-3p	miR-374c-3p
miR-2350-3p	miR-2458-3p	miR-1307-3p	miR-551a-5p	miR-3596-5p
miR-12050-5p	miR-12058-5p	miR-11995-5p	miR-767-3p	miR-132-5p
miR-1721-3p	miR-374b-5p	miR-11991-5p	miR-504-3p	miR-2285k-4-3p
miR-2352-3p	miR-2453-3p	miR-199c-5p	miR-153-1-3p	miR-761-3p
miR-202-3p	miR-2896-5p	miR-12060-3p	miR-431-3p	miR-378-5p
miR-194-5p	miR-12047-5p	miR-31-3p	miR-2450c-5p	miR-29d-3p
miR-2285ca-3p	miR-2284m-3p	miR-2285j-1-3p	miR-10162-3p	miR-11997-5p
miR-382-3p	miR-454-5p	miR-219-3p	miR-544a-3p	miR-219b-3p
miR-12001-3p	miR-30b-3p	miR-2285cw-1-5p	miR-670-3p	miR-488-5p
miR-2285r-3p	miR-146b-3p	miR-2421-3p	miR-12031-5p	miR-10a-3p
miR-2285by-5p	miR-2322-5p	miR-6715-3p	miR-2482-3p	miR-12041-3p
miR-10168-5p	miR-1298-5p	miR-194-3p	miR-12057-3p	miR-222-5p
miR-152-3p	miR-421-3p	miR-2395-5p	miR-3578-3p	miR-2317-5p
miR-11993-5p	miR-133b-3p	miR-2284ac-5p	miR-214-3p	miR-2285dh-5p
miR-340-5p	miR-2313-3p	miR-2483-5p	let-7g-3p	miR-3601-3p
miR-10166-5p	miR-3596-5p	miR-26c-5p	miR-2285bi-2-5p	miR-2285o-2-5p
miR-148a-3p	miR-2285k-4-3p	miR-181a-1-5p	miR-2424-3p	miR-1249-3p
miR-148b-5p	miR-761-3p	miR-2284t-3p	miR-378b-5p	miR-2357-3p
miR-2900-3p	miR-378-5p	miR-2285c-5p	miR-2326-3p	miR-6519-3p
miR-2285bg-3p	miR-29d-3p	miR-2458-3p	miR-2284y-2-3p	miR-2900-5p
miR-100-3p	miR-11997-5p	miR-2346-3p	miR-11987-5p	miR-664-3p
miR-544b-2-5p	miR-219b-3p	miR-12058-5p	miR-502a-1-5p	let-7g-5p
miR-2285dm-5p	miR-488-5p	miR-374b-5p	miR-2285ba-2-5p	miR-2302-5p
miR-2397-3p	miR-10a-3p	miR-2453-3p	miR-2284aa-1-3p	miR-2285bl-3p
miR-6523b-3p	miR-12041-3p	miR-2896-5p	miR-124a-2-5p	miR-378c-3p
miR-507b-3p	miR-222-5p	miR-12047-5p	miR-2468-5p	miR-2285cb-5p
miR-6536-2-5p	miR-3601-3p	miR-454-5p	miR-6530-3p	miR-11998-3p
miR-411-3p	miR-2284k-3p	miR-30b-3p	miR-2334-3p	miR-1584-5p
miR-2285bd-3p	miR-1249-3p	miR-146b-3p	miR-200b-3p	miR-12018-5p
miR-2284o-3p	miR-2357-3p	miR-2322-5p	miR-2318-3p	miR-2300a-5p
miR-12064-5p	miR-6519-3p	miR-1298-5p	miR-6501-5p	miR-2323-5p
miR-2284y-7-3p	miR-2900-5p	miR-12014-5p	miR-10161-5p	miR-2322-3p
miR-2449-5p	miR-664-3p	miR-421-3p	miR-2285j-2-5p	miR-582-3p
miR-2428-3p	let-7g-5p	miR-133b-3p	miR-2303-3p	miR-6775-3p
miR-7857-2-5p	miR-2302-5p	miR-2892-5p	miR-9-2-3p	miR-615-5p
miR-2284ac-3p	miR-2285bl-3p	miR-2313-3p	miR-106b-3p	miR-221-5p
miR-584-8-5p	miR-24-1-3p	miR-3596-5p	miR-8548-5p	miR-2376-3p
miR-2285br-5p	miR-378c-3p	miR-132-5p	miR-147-5p	miR-452-3p
miR-12037-3p	miR-2285cb-5p	miR-2285k-4-3p	miR-2285cn-5p	miR-542-5p
miR-34c-5p	miR-12018-5p	miR-761-3p	miR-2304-5p	miR-3533-3p
miR-106b-5p	miR-2368-3p	miR-378-5p	miR-342-3p	miR-551a-5p
miR-122-5p	miR-2300a-5p	miR-29d-3p	miR-763-5p	miR-767-3p
miR-6529-3p	miR-2323-5p	miR-11997-5p	miR-584-5-5p	miR-504-3p
miR-1264-3p	miR-2322-3p	miR-219b-3p	miR-2362-3p	miR-2450c-5p
miR-2285cr-2-3p	miR-582-3p	miR-488-5p	miR-10167-3p	miR-10162-3p
miR-6526-2-5p	miR-615-5p	miR-10a-3p	miR-2423-5p	miR-544a-3p
miR-10181-3p	miR-221-5p	miR-12041-3p	miR-499-3p	miR-2434-5p
miR-2888-2-5p	miR-2409-3p	miR-222-5p	miR-2292-3p	miR-12031-5p
miR-6527-3p	miR-452-3p	miR-2317-5p	miR-7-3-5p	miR-2482-3p
miR-2284j-3p	miR-542-5p	miR-2285dh-5p	miR-2285bs-3p	miR-11989-3p
miR-486-5p	miR-3533-3p	miR-3601-3p	miR-20a-3p	miR-12057-3p
miR-155-3p	miR-12003-5p	miR-2285o-2-5p	miR-2285r-5p	miR-2311-5p
miR-105a-3p	miR-551a-5p	miR-2284k-3p	miR-2325c-5p	miR-3578-3p
miR-2387-5p	miR-767-3p	miR-2357-3p	miR-2350-3p	miR-214-3p
miR-200c-5p	miR-504-3p	miR-6519-3p	miR-10172-3p	miR-218-2-3p
miR-2285af-2-5p	miR-153-1-3p	miR-664-3p	miR-1721-3p	let-7g-3p
miR-423-5p	miR-431-3p	let-7g-5p	miR-664b-3p	miR-2353-5p
miR-2285dc-5p	miR-2450c-5p	miR-2302-5p	miR-202-3p	miR-2424-3p
miR-93-5p	miR-10162-3p	miR-2285bl-3p	miR-2345-5p	miR-378b-5p
miR-490-3p	miR-544a-3p	miR-24-1-3p	miR-382-3p	miR-2326-3p
miR-142-5p	miR-2316-5p	miR-378c-3p	miR-12001-3p	miR-11987-5p
miR-26a-2-3p	miR-670-3p	miR-11998-3p	miR-2285r-3p	miR-502a-1-5p
miR-181d-5p	miR-12031-5p	miR-12018-5p	miR-2285bm-3p	miR-92b-3p
miR-363-3p	miR-2482-3p	miR-2300a-5p	miR-2285ak-3p	miR-2285ba-2-5p
miR-3432b-3p	miR-11989-3p	miR-2323-5p	miR-10168-5p	miR-2284aa-1-3p
miR-1777b-5p	miR-2311-5p	miR-2322-3p	miR-7860-5p	miR-124a-2-5p
miR-677-5p	miR-3578-3p	miR-2293-5p	miR-2382-3p	miR-2468-5p
miR-1287-5p	miR-214-3p	miR-582-3p	miR-11993-5p	miR-6530-3p
miR-224-3p	let-7g-3p	miR-6775-3p	miR-340-5p	miR-874-5p
miR-218-1-5p	miR-2285bi-2-5p	miR-615-5p	miR-2361-3p	miR-2484-3p
miR-2477-3p	miR-2353-5p	miR-221-5p	miR-208b-3p	miR-2334-3p
miR-194b-2-5p	miR-2424-3p	miR-2409-3p	miR-148a-3p	miR-2285l-5p
miR-2453-5p	miR-378b-5p	miR-452-3p	miR-148b-5p	miR-200b-3p
miR-2285bu-1-3p	miR-2326-3p	miR-542-5p	miR-2900-3p	miR-2318-3p
miR-150-3p	miR-11987-5p	miR-3533-3p	miR-100-3p	miR-10161-5p
miR-19b-5p	miR-92b-3p	miR-12003-5p	miR-544b-2-5p	miR-2285j-2-5p
miR-2285t-3p	miR-2285ba-2-5p	miR-551a-5p	miR-2397-3p	miR-6123-3p
miR-2285ap-5p	miR-2284aa-1-3p	miR-767-3p	miR-19a-3p	miR-9-2-3p
miR-2480-5p	miR-124a-2-5p	miR-153-1-3p	miR-6523b-3p	miR-106b-3p
miR-2285cw-1-3p	miR-2468-5p	miR-431-3p	miR-103-1-3p	miR-8548-5p
miR-2343-5p	miR-6530-3p	miR-2450c-5p	miR-507b-3p	miR-2301-5p
miR-2389-3p	miR-874-5p	miR-10162-3p	miR-6536-2-5p	miR-147-5p
miR-92a-2-3p	miR-2484-3p	miR-544a-3p	miR-411-3p	miR-2304-5p
miR-2888-1-5p	miR-2334-3p	miR-2316-5p	miR-2285m-5-3p	miR-342-3p
miR-2355-3p	miR-200b-3p	miR-670-3p	miR-2284y-7-3p	miR-2442-3p
miR-184-5p	miR-2318-3p	miR-12031-5p	miR-2428-3p	miR-653-3p
miR-876-5p	miR-6501-5p	miR-2482-3p	miR-7857-2-5p	miR-763-5p
miR-2404-1-3p	miR-2285j-2-5p	miR-11989-3p	miR-584-8-5p	miR-2362-3p
miR-449d-3p	miR-2303-3p	miR-12057-3p	miR-12037-3p	miR-2371-3p
miR-2285ae-5p	miR-6123-3p	miR-3578-3p	miR-34c-5p	miR-2423-5p
miR-10184-3p	miR-9-2-3p	miR-214-3p	miR-106b-5p	miR-499-3p
miR-2319b-3p	miR-106b-3p	miR-218-2-3p	miR-122-5p	miR-2292-3p
miR-411-5p	miR-8548-5p	let-7g-3p	miR-6529-3p	miR-7-3-5p
miR-940-3p	miR-2301-5p	miR-2285bi-2-5p	miR-2366-5p	miR-2285bs-3p
miR-2285n-4-5p	miR-147-5p	miR-2353-5p	miR-1264-3p	miR-20a-3p
miR-2285cm-5p	miR-2304-5p	miR-2424-3p	miR-2285cr-2-3p	miR-2285r-5p
miR-2285bx-5p	miR-2285bq-3p	miR-378b-5p	miR-6526-2-5p	miR-2350-3p
miR-2285de-3p	miR-342-3p	miR-2326-3p	miR-12046-5p	miR-10172-3p
miR-2426-3p	miR-2285av-5p	miR-11987-5p	miR-8548-3p	miR-12050-5p
miR-193b-3p	miR-763-5p	miR-502a-1-5p	miR-10181-3p	miR-1721-3p
miR-377-3p	miR-584-5-5p	miR-92b-3p	miR-2367-5p	miR-664b-3p
miR-302a-3p	miR-2362-3p	miR-2285ba-2-5p	miR-12060-5p	miR-2352-3p
miR-2285bf-3-3p	miR-2371-3p	miR-2284aa-1-3p	miR-2284y-3-3p	miR-194-5p
miR-10170-5p	miR-10167-3p	miR-124a-2-5p	miR-2888-2-5p	miR-2345-5p
miR-6533-3p	miR-2423-5p	miR-6530-3p	miR-6527-3p	miR-382-3p
miR-10170-3p	miR-499-3p	miR-874-5p	miR-2315-5p	miR-12001-3p
miR-485-5p	miR-7-3-5p	miR-2484-3p	miR-486-5p	miR-11971-3p
miR-2416-5p	miR-2285bs-3p	miR-2334-3p	miR-105a-3p	miR-2285bm-3p
miR-12027-5p	miR-20a-3p	miR-200b-3p	miR-2387-5p	miR-2285by-5p
miR-29a-5p	miR-2285r-5p	miR-2318-3p	miR-2285af-2-5p	miR-2285ak-3p
miR-375-3p	miR-2350-3p	miR-6501-5p	miR-423-5p	miR-10168-5p
miR-2285cu-3p	miR-10172-3p	miR-10161-5p	miR-93-5p	miR-7860-5p
miR-873-5p	miR-2285bb-3p	miR-2285j-2-5p	miR-490-3p	miR-2382-3p
miR-2385-3p	miR-12050-5p	miR-6123-3p	miR-142-5p	miR-11993-5p
miR-6521-3p	miR-1721-3p	miR-9-2-3p	miR-181d-5p	miR-340-5p
miR-12061-3p	miR-664b-3p	miR-106b-3p	miR-3432b-3p	miR-2361-3p
miR-2340-3p	miR-2352-3p	miR-8548-5p	miR-2398-5p	miR-10166-5p
miR-2895-3p	miR-202-3p	miR-2301-5p	miR-12040-5p	miR-148a-3p
miR-4657-5p	miR-194-5p	miR-147-5p	miR-677-5p	miR-148b-5p
miR-2289-3p	miR-2345-5p	miR-2285cn-5p	miR-744-5p	miR-2285bg-3p
miR-2289-5p	miR-382-3p	miR-2284aa-4-3p	miR-760-5p	miR-100-3p
miR-2898-3p	miR-12055-3p	miR-2304-5p	miR-224-3p	miR-2285dm-5p
miR-378-2-3p	miR-2285bm-3p	miR-2285bq-3p	miR-218-1-5p	miR-2397-3p
miR-363-5p	miR-10168-5p	miR-342-3p	miR-2477-3p	miR-19a-3p
miR-199b-3p	miR-7860-5p	miR-2442-3p	miR-2453-5p	miR-6523b-3p
miR-660-3p	miR-2382-3p	miR-653-3p	miR-30d-3p	miR-507b-3p
miR-2375-5p	miR-2361-3p	miR-763-5p	miR-2285bu-1-3p	miR-6536-2-5p
miR-656-5p	miR-10166-5p	miR-584-5-5p	miR-150-3p	miR-2285m-5-3p
miR-6531-3p	miR-208b-3p	miR-2362-3p	miR-19b-5p	miR-12064-5p
miR-2302-3p	miR-148b-5p	miR-2371-3p	miR-2285t-3p	miR-2284y-7-3p
miR-2449-3p	miR-2900-3p	miR-2423-5p	miR-502b-5p	miR-2449-5p
miR-2285dg-5p	miR-2285bg-3p	miR-499-3p	miR-2285ap-5p	miR-191b-3p
miR-2286-3p	miR-100-3p	miR-2292-3p	miR-2480-5p	miR-2428-3p
miR-214-5p	miR-544b-2-5p	miR-7-3-5p	miR-2488-5p	miR-7857-2-5p
miR-2285de-5p	miR-2284w-3p	miR-2285bs-3p	miR-2285cw-1-3p	miR-584-8-5p
miR-34b-3p	miR-2285dm-5p	miR-20a-3p	miR-2343-5p	miR-2285br-5p
miR-2285i-3p	miR-2397-3p	miR-2285r-5p	miR-2389-3p	miR-12037-3p
miR-6536-1-5p	miR-19a-3p	miR-2350-3p	miR-2888-1-5p	miR-34c-5p
miR-1814a-5p	miR-6523b-3p	miR-10172-3p	miR-184-5p	miR-106b-5p
miR-12024-5p	miR-507b-3p	miR-12050-5p	miR-664b-5p	miR-122-5p
miR-2882-5p	miR-6536-2-5p	miR-664b-3p	miR-876-5p	miR-6529-3p
miR-190a-3p	miR-2285m-5-3p	miR-2352-3p	miR-2404-1-3p	miR-2366-5p
miR-2893-3p	miR-2284y-7-3p	miR-202-3p	miR-2285ae-5p	miR-1264-3p
miR-1584-3p	miR-2449-5p	miR-194-5p	miR-411-5p	miR-2285cr-2-3p
miR-6516-5p	miR-191b-3p	miR-2345-5p	miR-940-3p	miR-6526-2-5p
miR-7180-5p	miR-2428-3p	miR-382-3p	miR-2328-5p	miR-12046-5p
miR-2284aa-3-3p	miR-7857-2-5p	miR-12001-3p	miR-7864-5p	miR-8548-3p
miR-139-3p	miR-2284ac-3p	miR-2285r-3p	miR-2285bx-5p	miR-10181-3p
miR-194b-3p	miR-584-8-5p	miR-2285bm-3p	miR-655-5p	miR-2367-5p
miR-18a-3p	miR-2285br-5p	miR-2285ak-3p	miR-2447-3p	miR-12060-5p
miR-2285w-3p	miR-34c-5p	miR-10168-5p	miR-2426-3p	miR-2888-2-5p
miR-296-3p	miR-106b-5p	miR-2382-3p	miR-193b-3p	miR-6527-3p
miR-3064-3p	miR-122-5p	miR-11993-5p	miR-493-3p	miR-2315-5p
miR-2284z-6-3p	miR-6529-3p	miR-2361-3p	miR-2285bf-3-3p	miR-2284j-3p
miR-11983-5p	miR-2366-5p	miR-10166-5p	miR-10170-5p	miR-486-5p
miR-2306-5p	miR-1264-3p	miR-208b-3p	miR-485-5p	miR-2461-3p
miR-4444-5p	miR-6526-2-5p	miR-148a-3p	miR-2285cs-3p	miR-411b-3p
miR-3578-5p	miR-10181-3p	miR-1224-3p	miR-29a-5p	miR-381-3p
miR-12034-3p	miR-2367-5p	miR-100-3p	miR-375-3p	miR-1835-3p
miR-12000-5p	miR-2284y-3-3p	miR-544b-2-5p	miR-2285cu-3p	miR-200c-5p
miR-10164-3p	miR-2888-2-5p	miR-2284w-3p	miR-2285cc-3p	miR-2285af-2-5p
miR-2285bj-1-5p	miR-6527-3p	miR-2285dm-5p	miR-2285b-2-3p	miR-423-5p
miR-544b-1-5p	miR-2315-5p	miR-6523b-3p	miR-873-5p	miR-2285dc-5p
miR-2285a-3p	miR-2284j-3p	miR-507b-3p	miR-211-5p	miR-490-3p
miR-2285o-2-3p	miR-486-5p	miR-6536-2-5p	miR-2385-3p	miR-142-5p
miR-2285k-5-3p	miR-302d-5p	miR-4444-3p	miR-2340-3p	miR-7-1-5p
miR-2285ct-5p	miR-155-3p	miR-2449-5p	miR-2285m-2-3p	miR-26a-2-3p
miR-2284l-5p	miR-105a-3p	miR-191b-3p	miR-2285bv-3p	miR-363-3p
miR-2285s-3p	miR-2461-3p	miR-7857-2-5p	miR-2289-5p	miR-3432b-3p
miR-502b-3p	miR-381-3p	miR-2284ac-3p	miR-2284k-5p	miR-2398-5p
miR-12010-5p	miR-2387-5p	miR-584-8-5p	miR-2898-3p	miR-12040-5p
miR-2381-5p	miR-200c-5p	miR-2285br-5p	miR-378-2-3p	miR-677-5p
miR-1388-3p	miR-423-5p	miR-34c-5p	miR-12022-5p	miR-11977-3p
miR-2431-5p	miR-2285dc-5p	miR-6529-3p	miR-199b-3p	miR-744-5p
miR-2338-3p	miR-93-5p	miR-2366-5p	miR-660-3p	miR-760-5p
miR-3604-1-5p	miR-490-3p	miR-1264-3p	miR-2285bj-1-3p	miR-2324-3p
miR-2399-5p	miR-142-5p	miR-2285cr-2-3p	miR-2375-5p	miR-11980-5p
miR-2439-3p	miR-7-1-5p	miR-12046-5p	miR-656-5p	miR-224-3p
miR-2285dd-3p	miR-26a-2-3p	miR-8548-3p	miR-2302-3p	miR-2477-3p
miR-8550-5p	miR-363-3p	miR-10181-3p	miR-2285dg-5p	miR-2285co-5p
miR-767-5p	miR-3432b-3p	miR-2367-5p	miR-2286-3p	miR-194b-2-5p
miR-2358-5p	miR-2398-5p	miR-2888-2-5p	miR-2285o-4-3p	miR-30d-3p
miR-10166-3p	miR-12040-5p	miR-6527-3p	miR-214-5p	miR-374a-3p
miR-2325c-3p	miR-1777b-5p	miR-2315-5p	miR-34b-3p	miR-2285bu-1-3p
miR-10a-5p	miR-677-5p	miR-486-5p	miR-6536-1-5p	miR-150-3p
miR-200c-3p	miR-744-5p	miR-302d-5p	miR-2285dk-3p	miR-19b-5p
miR-2284y-6-3p	miR-760-5p	miR-411b-3p	miR-1814a-5p	miR-2285t-3p
miR-2478-5p	miR-1287-5p	miR-200c-5p	miR-23a-3p	miR-502b-5p
miR-2285ad-3p	miR-224-3p	miR-2285af-2-5p	miR-196a-2-5p	miR-2285cw-1-3p
miR-2285e-2-3p	miR-218-1-5p	miR-423-5p	miR-7863-5p	miR-2343-5p
miR-12036-5p	miR-2477-3p	miR-2285dc-5p	miR-12024-5p	miR-584-1-3p
miR-2290-3p	miR-2285co-5p	miR-93-5p	miR-136-5p	miR-2389-3p
miR-2285z-3p	miR-194b-2-5p	miR-490-3p	miR-2285ac-3p	miR-2355-3p
miR-12054-3p	miR-2453-5p	miR-142-5p	miR-30f-3p	miR-184-5p
miR-208a-3p	miR-30d-3p	miR-26a-2-3p	miR-12033-3p	miR-664b-5p
miR-2899-5p	miR-2285bu-1-3p	miR-363-3p	miR-2882-5p	miR-876-5p
miR-2284c-5p	miR-150-3p	miR-3432b-3p	miR-1247-5p	miR-2404-1-3p
miR-2284ab-3p	miR-19b-5p	miR-2398-5p	miR-190a-3p	miR-449d-3p
miR-2899-3p	miR-2285t-3p	miR-12040-5p	miR-1584-3p	miR-2285ae-5p
miR-208a-5p	miR-502b-5p	miR-1777b-5p	miR-2285o-5-3p	miR-411-5p
miR-491-5p	miR-2285k-2-3p	miR-677-5p	miR-2320-3p	miR-940-3p
let-7f-1-5p	miR-2285cw-1-3p	miR-11977-3p	miR-9-2-5p	miR-2285n-4-5p
miR-186-5p	miR-2343-5p	miR-2319b-5p	miR-7180-5p	miR-7864-5p
miR-6516-3p	miR-184-5p	miR-744-5p	miR-28-3p	miR-655-5p
miR-1301-5p	miR-664b-5p	miR-760-5p	miR-194b-3p	miR-2447-3p
miR-193b-5p	miR-10225a-3p	miR-1287-5p	miR-2285w-3p	miR-193b-3p
miR-2440-5p	miR-876-5p	miR-2324-3p	miR-2475-5p	miR-493-3p
miR-193a-3p	miR-2404-1-3p	miR-11980-5p	miR-106-5p	miR-302a-3p
let-7i-5p	miR-2285bj-2-5p	miR-224-3p	miR-2285o-3-3p	miR-2285bf-3-3p
miR-4680-5p	miR-449d-3p	miR-218-1-5p	miR-296-3p	miR-2903-3p
miR-101-2-3p	miR-2285ae-5p	miR-2477-3p	miR-3064-3p	miR-10170-5p
miR-2284z-4-3p	miR-10184-3p	miR-2285co-5p	miR-2892-3p	miR-10170-3p
miR-200b-5p	miR-411-5p	miR-194b-2-5p	miR-2306-5p	miR-485-5p
miR-12032-3p	miR-2285n-4-5p	miR-2453-5p	miR-2285ao-3-5p	miR-2416-5p
miR-215-3p	miR-2328-5p	miR-30d-3p	miR-4444-5p	miR-29a-5p
miR-12056-5p	miR-2285bx-5p	miR-2285bu-1-3p	miR-2285n-5-3p	miR-375-3p
miR-20a-5p	miR-655-5p	miR-150-3p	miR-12034-3p	miR-2285cu-3p
miR-2285cb-3p	miR-2447-3p	miR-19b-5p	miR-10164-3p	miR-11995-3p
miR-411b-5p	miR-2426-3p	miR-2285t-3p	miR-130b-5p	miR-2385-3p
miR-3120-3p	miR-377-3p	miR-2285ap-5p	miR-2285bj-1-5p	miR-6521-3p
let-7a-2-5p	miR-302a-3p	miR-2480-5p	miR-329b-3p	miR-2285n-6-5p
miR-2285k-1-5p	miR-2393-3p	miR-2488-5p	miR-2472-3p	miR-2285m-2-3p
miR-11979-3p	miR-2448-3p	miR-2285cw-1-3p	miR-2285a-3p	miR-2285cu-5p
miR-2374-5p	miR-2285bf-3-3p	miR-584-1-3p	miR-2285o-2-3p	miR-2895-3p
miR-2285bp-5p	miR-10170-5p	miR-2389-3p	miR-2883-5p	miR-2285bv-3p
miR-339b-3p	miR-194b-2-3p	miR-2888-1-5p	miR-2285k-5-3p	miR-2289-3p
miR-486-3p	miR-10170-3p	miR-2355-3p	miR-1249-5p	miR-2289-5p
miR-2284p-3p	miR-12006-3p	miR-184-5p	miR-2285ct-5p	miR-2284k-5p
miR-10180-5p	miR-2416-5p	miR-12020-3p	miR-2284l-5p	miR-2898-3p
miR-2285b-1-3p	miR-29a-5p	miR-876-5p	miR-4449-5p	miR-378-2-3p
miR-2430-3p	miR-2285cu-3p	miR-2404-1-3p	miR-12057-5p	miR-12022-5p
miR-12011-3p	miR-11995-3p	miR-449d-3p	miR-2436-5p	miR-199b-3p
miR-2285ax-3-3p	miR-211-5p	miR-10184-3p	miR-2285at-3-5p	miR-660-3p
miR-2284p-5p	miR-2385-3p	miR-411-5p	miR-502b-3p	miR-2285bj-1-3p
miR-421-5p	miR-6521-3p	miR-2285n-4-5p	miR-1388-3p	miR-2375-5p
miR-301b-5p	miR-12061-3p	miR-7864-5p	miR-2431-5p	miR-11994-5p
miR-1911-3p	miR-2340-3p	miR-2285bx-5p	miR-2338-3p	miR-2286-3p
miR-2284y-4-3p	miR-2285m-2-3p	miR-655-5p	miR-3604-1-5p	miR-34b-3p
miR-1911-5p	miR-2285cu-5p	miR-2447-3p	miR-2399-5p	miR-6536-1-5p
miR-12061-5p	miR-2895-3p	miR-2426-3p	miR-2284i-5p	miR-2285dk-3p
miR-2486-5p	miR-4657-5p	miR-193b-3p	miR-2439-3p	miR-1814a-5p
miR-10179-5p	miR-2285bv-3p	miR-377-3p	miR-378d-3p	miR-23a-3p
miR-328-5p	miR-2289-3p	miR-302a-3p	miR-29a-3p	miR-196a-2-5p
miR-2486-3p	miR-2289-5p	miR-2393-3p	miR-26b-3p	miR-7863-5p
miR-1251-5p	miR-2284k-5p	miR-2285bf-3-3p	miR-8550-5p	miR-12024-5p
miR-302c-5p	miR-2898-3p	miR-10170-5p	miR-767-5p	miR-30f-3p
miR-2301-3p	miR-378-2-3p	miR-6533-3p	miR-379-3p	miR-12033-3p
miR-6532-3p	miR-12022-5p	miR-194b-2-3p	miR-11985-3p	miR-2882-5p
miR-142-3p	miR-363-5p	miR-10170-3p	miR-10166-3p	miR-1247-5p
miR-2314-5p	miR-199b-3p	miR-485-5p	miR-2325c-3p	miR-190a-3p
miR-34a-5p	miR-6121-3p	miR-2416-5p	miR-10a-5p	miR-2893-3p
miR-2285d-5p	miR-660-3p	miR-375-3p	miR-12036-3p	miR-12051-3p
miR-219-2-5p	miR-2375-5p	miR-2285cu-3p	miR-2478-5p	miR-3432a-1-5p
miR-2291-3p	miR-656-5p	miR-2285b-2-3p	miR-6535-5p	miR-9-2-5p
miR-874-3p	miR-2302-3p	miR-873-5p	miR-15b-5p	miR-7180-5p
miR-2454-3p	miR-11994-5p	miR-11995-3p	miR-28-5p	miR-11982-5p
miR-6531-5p	miR-2285bz-5p	miR-211-5p	miR-12036-5p	miR-28-3p
miR-2378-3p	miR-2285dg-5p	miR-2385-3p	miR-11986c-5p	miR-10173-5p
miR-2284a-5p	miR-2286-3p	miR-2385-5p	miR-761-5p	miR-194b-3p
miR-10177-3p	miR-2285o-4-3p	miR-2340-3p	miR-2285z-3p	miR-18a-3p
miR-2285bc-5p	miR-214-5p	miR-2285m-2-3p	miR-2899-5p	miR-2285w-3p
miR-2285o-5-5p	miR-2285de-5p	miR-2285cu-5p	miR-2284ab-3p	miR-2475-5p
miR-2374-3p	miR-34b-3p	miR-2895-3p	miR-208a-5p	miR-106-5p
miR-543-3p	miR-6536-1-5p	miR-2285bv-3p	miR-151-5p	miR-2285o-3-3p
miR-453-5p	miR-2285dk-3p	miR-2289-3p	miR-105b-5p	miR-323-5p
miR-2285bq-5p	miR-1814a-5p	miR-2289-5p	miR-92a-1-3p	miR-296-3p
miR-2359-5p	miR-23a-3p	miR-2284k-5p	miR-1301-5p	miR-2892-3p
miR-2284j-5p	miR-196a-2-5p	miR-2898-3p	miR-193a-3p	miR-11983-5p
miR-2284u-3p	miR-7863-5p	miR-378-2-3p	miR-146b-5p	miR-2306-5p
miR-130a-3p	miR-12024-5p	miR-660-3p	miR-193a-5p	miR-2285ao-3-5p
miR-2285j-2-3p	miR-136-5p	miR-2285bj-1-3p	miR-4680-5p	miR-4444-5p
miR-12004-3p	miR-2285ac-3p	miR-2375-5p	miR-101-2-3p	miR-3578-5p
miR-7864-3p	miR-30f-3p	miR-656-5p	miR-2284z-4-3p	miR-2429-3p
miR-1291-3p	miR-2882-5p	miR-6531-3p	miR-2360-5p	miR-12034-3p
miR-2285cv-2-5p	miR-1247-5p	miR-2302-3p	miR-200b-5p	miR-130b-5p
miR-2481-3p	miR-190a-3p	miR-2285dg-5p	miR-215-3p	miR-2285bj-1-5p
miR-382-5p	miR-2893-3p	miR-2286-3p	miR-12056-5p	miR-544b-1-5p
miR-2285di-5p	miR-1584-3p	miR-214-5p	miR-2285cb-3p	miR-2472-3p
miR-2285bu-2-5p	miR-2285o-5-3p	miR-34b-3p	miR-411b-5p	miR-2285a-3p
miR-1603-3p	miR-12051-3p	miR-2285i-3p	miR-3120-3p	miR-2285o-2-3p
miR-29b-1-3p	miR-12039-3p	miR-6536-1-5p	let-7a-2-5p	miR-2285k-5-3p
miR-11981-5p	miR-9-2-5p	miR-2285dk-3p	miR-2489-3p	miR-1249-5p
miR-12028-5p	miR-7180-5p	miR-1814a-5p	miR-7862-3p	miR-6520-3p
miR-193a-2-3p	miR-28-3p	miR-23a-3p	miR-486-3p	miR-2459-3p
miR-29b-2-3p	miR-194b-3p	miR-196a-2-5p	miR-10180-5p	miR-2285ct-5p
miR-2345-3p	miR-18a-3p	miR-7863-5p	miR-12011-3p	miR-12057-5p
miR-3613b-3p	miR-2285w-3p	miR-12024-5p	miR-1911-5p	miR-2436-5p
miR-2356-5p	miR-2475-5p	miR-2285ac-3p	miR-12061-5p	miR-2459-5p
miR-1343-3p	miR-2452-5p	miR-12033-3p	miR-125b-2-3p	miR-502b-3p
miR-410-5p	miR-106-5p	miR-2882-5p	miR-2486-5p	miR-2381-5p
miR-190b-3p	miR-2285o-3-3p	miR-1247-5p	miR-2486-3p	miR-1388-3p
miR-2337-5p	miR-323-5p	miR-2285m-3-3p	miR-1251-5p	miR-2338-3p
miR-2285cx-5p	miR-296-3p	miR-190a-3p	miR-2348-5p	miR-3604-1-5p
miR-2362-5p	miR-3064-3p	miR-1584-3p	miR-12037-5p	miR-2399-5p
miR-107-5p	miR-2892-3p	miR-2285o-5-3p	miR-6532-3p	miR-2284z-7-3p
miR-12005-1-5p	miR-2284z-6-3p	miR-12051-3p	miR-142-3p	miR-2439-3p
miR-2437-3p	miR-2306-5p	miR-3432a-1-5p	miR-31-5p	miR-29a-3p
miR-2285at-4-3p	miR-2285ao-3-5p	miR-2320-3p	miR-2309-5p	miR-11986c-3p
miR-299-2-3p	miR-2285n-5-3p	miR-7180-5p	miR-2314-5p	miR-767-5p
miR-1777b-3p	miR-496-5p	miR-11982-5p	miR-34a-5p	miR-379-3p
miR-376e-3p	miR-12034-3p	miR-1343-5p	miR-6122-5p	miR-2285ae-3p
miR-551a-3p	miR-10164-3p	miR-194b-3p	miR-2291-3p	miR-2325c-3p
miR-342-5p	miR-544b-1-5p	miR-18a-3p	miR-874-3p	miR-2311-3p
miR-6529-5p	miR-2285a-3p	miR-2284y-5-5p	miR-2454-3p	miR-10a-5p
miR-2474-5p	miR-2285o-2-3p	miR-2475-5p	miR-2463-5p	miR-12036-3p
miR-2288-3p	miR-2285k-5-3p	miR-12013-5p	miR-6531-5p	miR-2478-5p
miR-331-5p	miR-1249-5p	miR-2452-5p	miR-7863-3p	miR-2307-5p
miR-371-3p	miR-6520-3p	miR-106-5p	miR-129-1-5p	miR-15b-5p
miR-199a-2-3p	miR-4449-5p	miR-2285o-3-3p	miR-128-1-5p	miR-25-5p
miR-2428-5p	miR-12057-5p	miR-296-3p	miR-2285cw-2-3p	miR-2290-3p
miR-2377-5p	miR-2285s-3p	miR-3064-3p	miR-30a-3p	miR-761-5p
miR-2284l-3p	miR-2436-5p	miR-2284z-6-3p	miR-2285bc-5p	miR-208a-3p
miR-2889-5p	miR-12029-5p	miR-2306-5p	miR-2285q-5p	miR-2899-5p
miR-29b-1-5p	miR-2381-5p	miR-2285ao-3-5p	miR-1306-5p	miR-2284c-5p
miR-18a-5p	miR-584-7-5p	miR-4444-5p	miR-543-3p	miR-208a-5p
miR-2477-5p	miR-2338-3p	miR-3578-5p	miR-453-5p	miR-495-3p
miR-7180-3p	miR-3604-1-5p	miR-2429-3p	miR-2285bq-5p	miR-491-5p
miR-11990-3p	miR-2399-5p	miR-496-5p	miR-9851-5p	miR-151-5p
miR-29c-3p	miR-29a-3p	miR-12034-3p	miR-130a-3p	miR-92a-1-3p
miR-2285bf-3-5p	miR-26b-3p	miR-130b-5p	miR-12004-3p	miR-146b-5p
miR-2479-5p	miR-8550-5p	miR-2285bj-1-5p	miR-1291-3p	miR-4680-5p
miR-12005-2-3p	miR-379-3p	miR-2298-3p	miR-431-5p	miR-27a-5p
miR-670-5p	miR-2358-5p	miR-329b-3p	miR-660-5p	miR-101-2-3p
miR-2285ag-5p	miR-6534-3p	miR-544b-1-5p	miR-1468-5p	miR-2284z-4-3p
miR-2339-5p	miR-12026-2-5p	miR-376c-3p	miR-2284aa-1-5p	miR-2360-5p
miR-134-5p	miR-10166-3p	miR-2285o-2-3p	miR-2285bu-2-5p	miR-215-3p
miR-100-5p	miR-2311-3p	miR-2285k-5-3p	miR-484-3p	miR-665-3p
miR-2285cm-3p	miR-2285v-5p	miR-12055-5p	miR-193a-2-3p	miR-20a-5p
miR-11972-3p	miR-200c-3p	miR-6520-3p	miR-29b-2-3p	miR-2285cb-3p
let-7b-5p	miR-12036-3p	miR-2284l-5p	miR-2345-3p	miR-99b-5p
miR-2285db-5p	miR-2478-5p	miR-12057-5p	miR-4680-3p	miR-411b-5p
miR-940-5p	miR-15b-5p	miR-2436-5p	miR-1343-3p	miR-3120-3p
miR-2472-5p	miR-2285ad-3p	miR-2459-5p	miR-2410-5p	let-7a-2-5p
miR-11976-2-5p	miR-12036-5p	miR-12010-5p	miR-190b-3p	miR-2489-3p
miR-2285aq-1-3p	miR-2290-3p	miR-12029-5p	miR-10020-3p	miR-200a-5p
miR-2285k-4-5p	miR-2285z-3p	miR-1388-3p	miR-2362-5p	miR-6526-2-3p
miR-2349-3p	miR-208a-3p	miR-2338-3p	miR-148c-5p	miR-2374-5p
miR-12009-3p	miR-2284ab-3p	miR-3604-1-5p	miR-10171-3p	miR-2285bp-5p
miR-2377-3p	miR-17-5p	miR-2399-5p	miR-551a-3p	miR-486-3p
miR-1306-3p	miR-491-5p	miR-2284z-7-3p	miR-2429-5p	miR-2284p-3p
miR-105b-3p	miR-151-5p	miR-2439-3p	miR-2397-5p	miR-10180-5p
miR-2284aa-4-5p	miR-186-5p	miR-26b-3p	miR-2285ct-3p	miR-2390-5p
miR-12052-3p	miR-1301-5p	miR-379-3p	miR-127-3p	miR-2430-3p
miR-367-3p	miR-193b-5p	miR-2415-5p	miR-331-5p	miR-12011-3p
miR-339-5p	miR-146b-5p	miR-2358-5p	miR-371-3p	miR-421-5p
miR-2887-2-5p	miR-2284s-3p	miR-12026-2-5p	miR-2377-5p	miR-2284y-4-3p
miR-2413-3p	miR-4680-5p	miR-2294-5p	miR-2284l-3p	miR-1911-5p
miR-6528-5p	miR-101-2-3p	miR-10166-3p	miR-29b-1-5p	miR-12061-5p
miR-433-5p	miR-2360-5p	miR-10a-5p	miR-2477-5p	miR-125b-2-3p
miR-181a-2-5p	miR-200b-5p	miR-2284y-6-3p	miR-7180-3p	miR-2486-5p
miR-2481-5p	miR-215-3p	miR-2478-5p	miR-127-5p	miR-10179-5p
miR-2284e-3p	miR-665-3p	miR-2285ad-3p	miR-29c-3p	miR-2462-5p
miR-1843-3p	miR-12056-5p	miR-25-5p	miR-2285bf-3-5p	miR-12005-1-3p
miR-2284n-5p	miR-2285cb-3p	miR-12036-5p	miR-12053-3p	miR-2486-3p
miR-2285bx-3p	miR-411b-5p	miR-2290-3p	miR-2285bk-5p	miR-1251-5p
miR-2285w-5p	miR-3120-3p	miR-2285z-3p	miR-12005-2-3p	miR-12037-5p
miR-2284z-4-5p	let-7a-2-5p	miR-12054-3p	miR-670-5p	miR-6532-3p
miR-2325a-3p	miR-2489-3p	miR-208a-3p	miR-128-2-5p	miR-142-3p
miR-2285cc-5p	miR-2285k-1-5p	miR-2899-5p	miR-2285ag-5p	miR-31-5p
miR-654-5p	miR-200a-5p	miR-17-5p	miR-2339-5p	miR-2309-5p
miR-3660-3p	miR-2285k-5-5p	miR-151-5p	miR-154b-3p	miR-34a-5p
miR-507b-5p	miR-11979-3p	miR-105b-5p	miR-100-5p	miR-219-2-5p
miR-2285n-7-3p	miR-2285bp-5p	miR-186-5p	miR-2285cm-3p	miR-6122-5p
miR-10183-5p	miR-486-3p	miR-92a-1-3p	miR-2285n-1-3p	miR-6531-5p
miR-665-5p	miR-10180-5p	miR-6516-3p	miR-2472-5p	miR-2285bi-2-3p
miR-2284q-5p	miR-2285b-1-3p	miR-1301-5p	miR-138-1-5p	miR-2285bs-5p
miR-2310-3p	miR-2430-3p	miR-193b-5p	miR-2285ap-3p	miR-7863-3p
miR-2358-3p	miR-12011-3p	miR-193a-5p	miR-2285ch-3p	miR-2378-3p
miR-2285m-1-5p	miR-421-5p	miR-4680-5p	miR-2285aq-1-3p	miR-10177-3p
miR-12042-3p	miR-1911-3p	miR-101-2-3p	miR-2349-3p	miR-2285bc-5p
miR-2284z-2-3p	miR-2284y-4-3p	miR-2284z-4-3p	miR-12009-3p	miR-1306-5p
miR-1281-5p	miR-1911-5p	miR-2360-5p	miR-2377-3p	miR-2374-3p
miR-24-2-3p	miR-6526-3-5p	miR-200b-5p	miR-10176-5p	miR-543-3p
let-7a-3-5p	miR-12061-5p	miR-215-3p	miR-1306-3p	miR-453-5p
miR-2329-2-3p	miR-125b-2-3p	miR-665-3p	miR-105b-3p	miR-2285bq-5p
miR-2378-5p	miR-2412-5p	miR-20a-5p	miR-12052-3p	miR-2359-5p
miR-2446-5p	miR-2486-5p	miR-2285cb-3p	miR-367-3p	miR-9851-5p
miR-2285bd-5p	miR-328-5p	miR-99b-5p	miR-2284aa-2-5p	miR-2284u-3p
miR-2285k-3-3p	miR-2462-5p	miR-411b-5p	miR-1843-3p	miR-130a-3p
miR-2285a-5p	miR-2486-3p	miR-3120-3p	miR-2474-3p	miR-12042-5p
miR-2285cv-2-3p	miR-2284f-5p	let-7a-2-5p	miR-2285ai-3p	miR-7864-3p
miR-1777a-5p	miR-1251-5p	miR-2489-3p	miR-507b-5p	miR-431-5p
miR-2469-5p	miR-2348-5p	miR-11979-3p	miR-374c-5p	miR-660-5p
miR-2285d-3p	miR-12037-5p	miR-2374-5p	miR-2310-3p	miR-584-6-5p
miR-2296-3p	miR-2285bw-5p	miR-2285bp-5p	miR-2333-3p	miR-2481-3p
miR-584-4-3p	miR-378-2-5p	miR-7862-3p	miR-2285m-1-5p	miR-29b-1-3p
miR-2430-5p	miR-142-3p	miR-486-3p	miR-12042-3p	miR-2471-3p
miR-2341-5p	miR-31-5p	miR-2284p-3p	miR-2285br-3p	miR-12028-5p
miR-124b-5p	miR-2309-5p	miR-10180-5p	miR-490-5p	miR-193a-2-3p
miR-2285bf-2-3p	miR-2314-5p	miR-2390-5p	miR-2329-2-3p	miR-574-5p
miR-2285bo-3p	miR-2291-3p	miR-12011-3p	miR-2378-5p	miR-3613b-3p
miR-2285ab-5p	miR-2413-5p	miR-421-5p	miR-2446-5p	miR-2426-5p
miR-2285n-7-5p	let-7c-5p	miR-1911-3p	miR-2285bd-5p	miR-2356-5p
miR-2360-3p	miR-2454-3p	miR-2284y-4-3p	miR-671-5p	miR-4680-3p
miR-346-3p	miR-2463-5p	miR-29e-3p	miR-138-2-5p	miR-1343-3p
miR-2382-5p	miR-6531-5p	miR-6526-3-5p	miR-2285cv-2-3p	miR-190b-3p
miR-2386-5p	miR-2378-3p	miR-12061-5p	miR-2296-3p	miR-2285cx-5p
miR-6775-5p	miR-2296-5p	miR-125b-2-3p	miR-12039-5p	miR-148c-5p
miR-2881-5p	miR-129-1-5p	miR-2412-5p	miR-2418-5p	miR-107-5p
miR-2284x-5p	miR-128-1-5p	miR-10179-5p	miR-584-2-5p	miR-12005-1-5p
miR-449a-5p	miR-10177-3p	miR-12005-1-3p	miR-2326-5p	miR-2300b-5p
	miR-2285bc-5p	miR-2486-3p	miR-2285ab-5p	miR-299-2-3p
	miR-2298-5p	miR-1251-5p	miR-2890-5p	miR-376e-3p
	miR-1306-5p	miR-339-3p		miR-2397-5p
	miR-2374-3p	miR-2285cp-3p		miR-6529-5p
	miR-543-3p	miR-12037-5p		miR-2285ct-3p
	miR-453-5p	miR-302c-5p		miR-127-3p
	miR-2285bq-5p	miR-2285bb-5p		miR-371-3p
	miR-2285j-2-3p	miR-2301-3p		miR-2893-5p
	miR-7864-3p	miR-2285bw-5p		miR-18a-5p
	miR-1291-3p	miR-142-3p		miR-2477-5p
	miR-431-5p	miR-31-5p		miR-7180-3p
	miR-584-6-5p	miR-2285d-5p		miR-29c-3p
	miR-382-5p	miR-2291-3p		miR-2285bf-3-5p
	miR-2285di-5p	miR-874-3p		miR-2285ce-3p
	miR-2471-3p	let-7c-5p		miR-2285bk-5p
	miR-193a-2-3p	miR-2454-3p		miR-670-5p
	miR-29b-2-3p	miR-2463-5p		miR-2339-5p
	miR-2485-3p	miR-2285bi-2-3p		miR-134-5p
	miR-4680-3p	miR-2285bs-5p		miR-12009-3p
	miR-1343-3p	miR-7863-3p		miR-12052-3p
		miR-2285ah-5p		miR-339-5p
		miR-2284a-5p		miR-2285n-6-3p
		miR-2296-5p		miR-433-5p
		miR-2285cw-2-3p		miR-2337-3p
		miR-10177-3p		miR-1843-3p
		miR-30a-3p		miR-2474-3p
		miR-2285bc-5p		miR-2285bx-3p
		miR-1306-5p		miR-3660-3p
		miR-543-3p		miR-507b-5p
		miR-2285bq-5p		miR-2408-5p
		miR-2359-5p		miR-2467-3p
		miR-2284u-3p		miR-2488-3p
		miR-130a-3p		miR-2381-3p
		miR-2285j-2-3p		miR-2284q-5p
		miR-7864-3p		miR-11982-3p
		miR-431-5p		miR-10185-3p
		miR-660-5p		miR-490-5p
		miR-2481-3p		miR-671-5p
		miR-2284aa-1-5p		miR-326-5p
		miR-2285di-5p		miR-584-2-5p
		miR-484-3p		miR-2285co-3p
		miR-2285g-1-5p		miR-584-4-3p
		miR-29b-1-3p		miR-2443-5p
		miR-11981-5p		miR-2284z-6-5p
		miR-2471-3p
		miR-193a-2-3p
		miR-574-5p
		miR-29b-2-3p
		miR-2485-3p
		miR-21-3p
		miR-1343-3p
		miR-12015-5p
		miR-190b-3p
		miR-10020-3p
		miR-2362-5p
		miR-148c-5p
		miR-376e-3p
		miR-551a-3p
		miR-6529-5p
		miR-584-3-3p
		miR-2288-3p
		miR-127-3p
		miR-331-5p
		miR-371-3p
		miR-2428-5p
		miR-2377-5p
		miR-2893-5p
		miR-2889-5p
		miR-2284b-3p
		miR-29b-1-5p
		miR-2477-5p
		miR-7180-3p
		miR-2285ce-3p
		miR-11979-5p
		miR-2479-5p
		miR-2285bk-5p
		miR-128-2-5p
		miR-2285ag-5p
		miR-302c-3p
		miR-2339-5p
		miR-134-5p
		miR-154b-3p
		miR-100-5p
		miR-11972-3p
		miR-2285db-5p
		miR-940-5p
		miR-138-1-5p
		miR-11976-2-5p
		miR-2285k-4-5p
		miR-12009-3p
		miR-1306-3p
		miR-12052-3p
		miR-367-3p
		miR-339-5p
		miR-2285n-6-3p
		miR-433-5p
		miR-181a-2-5p
		miR-2337-3p
		miR-2285w-5p
		miR-2403-3p
		miR-500-3p
		miR-3660-3p
		miR-9851-3p
		miR-507b-5p
		miR-2285n-7-3p
		miR-2408-5p
		miR-2488-3p
		miR-490-5p
		miR-2446-5p
		miR-671-5p
		miR-138-2-5p
		miR-2285a-5p
		miR-2285cv-2-3p
		miR-2469-5p
		miR-326-5p
		miR-12039-5p
		miR-584-4-3p
		miR-2443-5p
		miR-2284s-5p
		miR-11996-5p
		miR-124b-5p
		miR-2285bf-2-3p
		miR-2299-5p
		miR-2421-5p
