# Supplementary material for: A comparative analysis of small extracellular vesicle (sEV) micro-RNA (miRNA) isolation and sequencing procedures in blood plasma samples
Source: Extracell Vesicles Circ Nucl Acids. 2024 Feb 29;5(1):119–37. doi: 10.20517/evcna.2023.55 (PMC11648519; doi:10.20517/evcna.2023.55)
Supplement: Supplementary file 1 [file evcna-5-1-119-SupplementaryMaterials.zip › evcna5055-SupplementaryMaterials/Supplementary File 4 miRNA expression lvl all samples.xlsx]

## Sheet: count_table_methods
mirna_ID	BP	A1	B1	C1	D1	A2	B2	C2	D2	A3	B3	C3	D3	A4	B4	C4	D4	logFC	logCPM	LR	PValue	FDR
miR-12035-3p	0	447.567	58	159.5	20.8333	43.8333	2	2	14.5	36.6667	17.1667	42.1905	2	69.6667	70	12.3333	95	23.6955	9.7025	4.26784e-10	0.999984	1
miR-450a-2-3p	4	432.5	36.2	41.5333	0	1	18.8571	1	33.35	1.75	2	0	2.7	0	2.5	76.3333	1.66667	37.2026	8.95801	77.8259	1.12534e-18	3.59218e-18
miR-132-3p	22	412.333	69	152.5	73.6667	36.5	74.8333	87.75	28.3333	35	7.33333	95.3333	175.6	49.25	119.5	20.4167	165.667	29.5927	10.258	204.221	2.50488e-46	5.64001e-45
miR-3432a-2-3p	2706.83	409.726	30.5	23.6667	114.967	109.857	227.367	176.05	49.4333	317.833	113.833	60.3333	37.0238	208.083	100.31	49.3333	194.1	34.0741	13.2653	746.513	2.29955e-164	5.35028e-162
miR-26a-1-5p	2.71429	401.9	22.6	14.05	10	9.85714	148.5	5.63636	28.6	19	120.917	94	125.957	37.2619	61	31	78.4167	28.4596	9.71773	88.3013	5.62068e-21	2.12834e-20
miR-2329-1-5p	0.5	336.832	114.083	44	111.667	7	115	35.75	29.8643	270.5	149	216	33.3333	46.3333	122.55	3.66667	39.4167	24.5016	10.221	15.3349	9.00368e-05	0.00015083
miR-125b-1-5p	2.5	315.467	173.75	3	170	7.4	21	18.75	36.65	125.5	112.9	69.4286	150.667	16	212.25	33.1111	170.714	27.2117	10.1753	80.971	2.2906e-19	7.64995e-19
miR-2420-5p	0	311.095	1	47.3333	174.583	58.9	107	71.5	94	5.25	17	161	159.8	1.86667	12.3167	26.75	87.6	21.5215	9.88676	6.15256e-09	0.999937	1
miR-219-5p	2322.75	302.832	76.375	204.576	191.375	107.282	214.8	54.7154	103.299	102.06	136.952	226.5	201.35	201.5	62	285.974	230.167	32.7668	13.1424	878.134	5.56138e-193	2.91138e-190
miR-495-5p	0	300.333	1.75	1	29.5333	26	26	4.47619	6	0	0.75	0	0	1	42	1	1	33.8256	8.36804	1.35003e-13	1	1
miR-449a-3p	66.5	289.1	10.5833	11.8333	20.1667	14.1667	138	59.5	23.2	17	0	32	54.6	7	7	87.8333	63	35.2347	9.60047	134.501	4.24458e-31	3.27976e-30
miR-1814a-3p	3.16667	280.383	114.857	86	156.433	11.5	10.6667	318.4	229.411	191.036	409.1	55.8333	81.4167	116	61	122.917	151.889	23.7822	10.8101	85.4185	2.41448e-20	8.65742e-20
miR-6523-3p	5.66667	278.5	131.9	142.119	232.167	60.75	72.1778	115.333	86.877	24.1333	38.4167	250.103	52.5	16.75	43.75	106	110.944	26.9914	10.3475	170.954	4.57977e-39	6.9493e-38
miR-1193-5p	3	275.556	28.8571	13.4381	105	62.1333	26.1667	3	69.05	14	35	2.5	39	74.6333	3.5	100.207	5.85	30.2778	9.38676	96.5751	8.59237e-23	3.72514e-22
miR-1246-3p	0	270.5	99.5833	4.66667	41	68.6667	65.2	28.3333	51	8.5	4	39.75	71.5	23.5	11.9	33.1	72	23.6242	9.354	4.6894e-10	0.999983	1
miR-2903-5p	17	264.583	39.3333	97	65.5	91	328.667	63	11	47	47	80.5	193	29.0667	134.333	52.75	206.5	28.4946	10.283	203.289	3.99966e-46	8.81609e-45
miR-2383-5p	1	259	1.66667	24.2	0	1	21	1	10.5333	18	0	1	54	0	16.5	47.4	2	33.8873	8.44124	37.4732	9.26786e-10	1.89521e-09
miR-628-5p	5	248.083	25.9	107.667	53.1	57.8333	146	46.75	50.2381	78.25	4.16667	24.2333	18.9	35.5	29.0833	21.5	66	30.2876	9.56611	163.152	2.31692e-37	2.95831e-36
miR-196a-1-3p	0	246	45.25	36	39.7	17.5	2	89	46	9.5	3	106	12	47.75	5.14286	27	13	24.3852	9.16868	1.77247e-10	0.999989	1
miR-2375-3p	0	243	0.25	2	30	3	43	1	54.6667	59.5	21.5	0	22	65	11	1	45	25.7427	8.79692	2.73452e-11	0.999996	1
miR-365-3p	9	242.367	77.75	52.1068	160	86.8333	142.083	76.2	103.24	45.1429	134.143	304.033	135.55	141.11	180.167	30.1667	139.71	26.3304	10.5601	237.747	1.21885e-53	5.00446e-52
miR-1193-3p	3	237.5	74	74.5	66.8571	27.5	70.8095	13.4286	103.9	213.333	89.5	63.0833	18.6667	16	122.25	209	245.917	26.4009	10.2053	93.4512	4.16331e-22	1.69941e-21
miR-2387-3p	16.75	236.603	28	5.1	53	18.4615	51.3333	17.25	128.835	34	145.6	78.7	209.1	8.94167	163	123	132.024	29.5723	10.0666	155.836	9.19581e-36	1.05224e-34
miR-2285m-2-5p	6	231	61	76.75	0.5	11.5	4.275	18	29	51.5	0	97.3333	42.0824	103.875	44.7059	146	16.5	30.9484	9.54635	102.609	4.08364e-24	1.94344e-23
miR-2285al-5p	0	231	1	53	2.04	13	2	2	24.3333	2	19.6667	2	2	18	17	1	8	29.938	8.32476	3.05533e-13	1	1
miR-98-3p	4129	229.967	237.933	30.4359	134.226	50.6571	426	108.417	119.917	54.8988	235.374	154.947	225.652	73.5	179.533	195.714	393.914	33.621	13.8251	154.372	1.92012e-35	2.12737e-34
miR-2308-5p	4	229.667	56.2857	15.2	79.75	50.2	1	28.0333	32.95	134.857	21	57	8	29	7	80.5	109	29.9555	9.4634	116.745	3.26384e-27	1.93064e-26
miR-2285be-3p	1.75	229.222	32.8	43.875	6.8	31.2222	55.3333	13.75	4.7	110	70.75	9.33333	30.55	73.6667	48.7	33.2083	108	29.1627	9.38607	60.8094	6.28765e-15	1.58631e-14
miR-29d-5p	2	229	6	3.17143	46	29.0689	1	12	53.6548	39	50.6667	18.9714	29	31.75	69.5238	35.7714	32.3	30.635	9.04454	71.0801	3.43004e-17	9.85254e-17
miR-2457-3p	2	227.667	91	8.66667	203.333	9.2	57	94	4	1.66667	16.1	50	60	2	36	133.75	81.6667	28.9458	9.57975	67.5461	2.0582e-16	5.60451e-16
miR-138-1-3p	15	226.3	93.75	97	134.152	111.333	253	156.733	36.0833	38.8214	58.5	44	24	2.41667	70	60.1818	95.5667	29.7434	10.1253	245.762	2.17925e-55	1.06124e-53
miR-11980-3p	45.1984	225.2	17.7778	93.625	193.357	60.5	138	45.875	57	41.5	133	76.6095	101.5	41.5	252.167	39.5	97.45	30.1839	10.3409	261.223	9.29014e-59	4.98809e-57
miR-2309-3p	2.72727	225	99	82	29.6667	6.58333	171	65.5	58.1667	18.2857	32	67	42.875	7.85714	25.7083	38.5	82.8	29.3247	9.54711	94.871	2.03205e-22	8.5444e-22
miR-320a-2-3p	0.666667	224.05	1	31.6	95.5	3	80	76	22.8167	64.75	29	2	1	71.4667	97	21	34.8833	28.2526	9.29922	22.307	2.32357e-06	3.94931e-06
miR-10172-5p	6.66667	220.133	91.3333	40	33	15	117	5.3	124.333	3	31	95.3333	87.6667	48.3333	89	6	100.6	29.728	9.6626	133.464	7.15582e-31	5.46872e-30
miR-374b-3p	1841	219.75	157	65.2	30	62.4917	153	94.75	23.6667	115	1	42	116.667	35	29.5	81	80	36.839	12.6777	1039.4	4.9101e-228	5.14088e-225
miR-744-3p	12.5	217.5	57	83.6167	61.3333	116	91	121.083	102.5	201	63	83.5	83.8095	3.33333	90.3929	70.1667	161.143	28.1866	10.2513	219.276	1.30109e-49	4.00661e-48
miR-10178-5p	1	216.737	3	42.8333	164.2	71.5	112.1	37.7308	57.5	4.97436	44.5	27.9333	209.5	53	91.3333	61.35	26.9231	26.232	9.81227	32.1954	1.39422e-08	2.44719e-08
miR-2433-3p	3.2	214.829	5.33333	125.5	27.1667	65	116.615	259.625	29	5	68.75	64	36.5	25.75	54.8333	124.583	71.7	27.6987	9.94304	100.575	1.13987e-23	5.21157e-23
miR-1949-3p	8.1	214.5	108	11	81.3333	5	119	43	11	63	61.5	17.8333	39.375	60.25	69.6667	37	13.75	31.1376	9.47441	163.967	1.53788e-37	1.98785e-36
miR-192-5p	17.5	213.75	127.639	45.75	111	21.75	89.4583	185.167	38.2167	133.533	64	11	51	103.107	33	125.778	157.2	29.1531	10.1708	218.559	1.86478e-49	5.57834e-48
miR-2285ax-1-5p	2	213.5	32.5	12	24	13.6667	64.8	27	8	72.5	25.5	217	37	108.8	83	60.3333	16	28.7025	9.56513	68.397	1.33683e-16	3.68817e-16
miR-320b-5p	0.75	213.167	153.5	72.6667	78.1	37.7167	206.6	20.5	39.4	162.69	62	52.9	14.3167	111	123.95	87	16.65	24.9571	10.0508	23.3989	1.31656e-06	2.26158e-06
miR-877-3p	1553	213	79	16	78	41.5	130.5	34.1	27.5	10.5	4.5	202	6.2	3	10	68	112.333	38.2753	12.4094	161.968	4.20322e-37	5.30213e-36
miR-370-5p	5.93939	211.8	56.3	54.45	69.1667	4.5	87.05	52.9333	109.55	0.333333	141.5	347.1	9	62.2	6.25	44	45.85	28.8133	9.91011	110.065	9.48253e-26	5.19802e-25
miR-95-3p	33.75	209.357	45	95.8	66.3	62.6667	382.083	133	129.333	6.8	213	228.8	56	59.4026	97.6571	172.738	102.417	28.4111	10.5935	222.685	2.3477e-50	7.68139e-49
miR-449b-3p	0	206	29.8333	59.6667	8.5	44	90.05	60.1667	69.25	15.6667	32.3333	12.5	53.6667	31.6333	39.8333	3	24.5	24.2075	9.2076	2.2067e-10	0.999988	1
miR-195-5p	1050.01	204.25	224.527	6.66667	79.4167	31.75	71	59.75	76.0857	104.3	115.25	176	153.95	112.75	127.75	36.3	48.1905	34.6804	12.0991	258.862	3.03814e-58	1.59047e-56
miR-505-3p	2	203.792	229.483	73	104.5	104.5	378.333	40.0556	114.982	157.667	83.1667	189.175	108	231.778	33.875	165	45.6	23.559	10.6819	57.7281	3.00979e-14	7.406e-14
miR-331-3p	1.28571	203.5	81	5.66667	157	38.8333	87.5	6	24.4524	139.333	73.5	4.16667	150.5	29.5	40	7.5	132	27.5305	9.69416	42.8817	5.81519e-11	1.27508e-10
miR-2901-3p	5189.67	203.083	3.5	28.3333	397.675	69.7226	80.4405	120.333	30.5238	4	118	24.2	89.8	208.467	83.75	12.8571	39	37.4012	14.0495	233.571	9.92105e-53	3.70976e-51
miR-568-5p	3	202.857	78.0714	120.75	168	47.9167	380.71	142.607	72.9405	83.25	181.25	150.667	175.333	73.05	77.8	141.65	110.371	24.5464	10.5962	90.5313	1.8207e-21	7.04722e-21
miR-196b-3p	14	198.79	76.15	75	84	169.833	70.5	178.475	30.2924	61.6667	144.467	49.4333	293.4	117	219.917	152.8	208.8	26.5895	10.6711	236.133	2.74153e-53	1.08316e-51
miR-12002a-5p	17.5	197.333	128.667	40	80.4167	7.66667	260.333	56.75	78.1667	70.3333	44	321	87.2857	25	80.5	57.8333	52.4	29.3194	10.1623	219.58	1.11706e-49	3.49122e-48
miR-6523b-5p	1	197.333	4	1	1.5	1.5	46	9.93333	18.1667	60.5	22.5	18	0	0	0	1	7	36.0789	8.17552	37.3638	9.80268e-10	1.99289e-09
miR-2295-3p	0	196	0.666667	1	17	22.8095	25	0	5	1	0	0	10.6429	0	0	3	0	35.1761	7.78031	1.0802e-11	0.999997	1
miR-2348-3p	0.4	195.5	30.7143	59.3333	26	17	17.5333	146.286	29	94	0	106.333	71	17	87	43	23	26.2074	9.51639	12.7399	0.000357938	0.000597228
miR-935-3p	0	195.25	33.5	6.5	56	52.5	3	2	30.5333	80.5	69	197.446	3	40	16.3333	117.7	35.5	22.9094	9.46381	1.20662e-09	0.999972	1
miR-2285ba-2-3p	1	193.748	123.5	27.8889	145.778	16	4.95652	73.7167	75.6	48.0389	60.9231	10.9231	27.8667	24	117	77	129.944	27.0641	9.72757	33.1765	8.41607e-09	1.48344e-08
miR-669-3p	1.33333	191.778	57	26	45	55.8	59	14	20.4	0.0833333	78.6667	0.666667	0	29.4667	121.528	171.111	33.5714	29.0907	9.42255	45.673	1.39736e-11	3.14971e-11
miR-34c-3p	44.4369	189.75	186.333	94.3667	72.9	61	172.75	50.5	108.917	6	155.167	89	186.833	78	295.25	77.1944	32.5833	29.1276	10.5507	216.334	5.70363e-49	1.59245e-47
miR-1-2-5p	321	189.458	223.667	58.5167	34	141.833	210.4	31.0476	76.1	195.458	196.5	168.5	80.8	88.3039	50.5	24.0167	110.4	32.166	11.1926	318.425	3.19145e-71	2.57035e-69
miR-764-3p	6	187.386	250	70.6	37.1667	187.567	207.8	110.8	104.571	64.1515	104.697	27	114.333	11.7286	134.1	25.4667	165.639	26.724	10.3841	172.437	2.17257e-39	3.34511e-38
miR-3065-3p	5	187	55.3333	52	9.16667	45	6	28	53.5	5	130	3	27	97.9167	4	0	30	31.2006	9.23437	87.5188	8.34835e-21	3.11058e-20
miR-204-5p	2	186	28	1	0	0	5	29	36.75	0	0	2	6.33333	16	2.33333	43.5	1	36.9038	8.1787	60.6051	6.97532e-15	1.75136e-14
miR-3600-3p	1	184.667	29.5	82.6182	62.5	90	124.182	77.8571	62.8182	75.8333	73	87.5	56.5	54.5	87.7778	173	6.98485	25.4666	9.97783	31.7307	1.77104e-08	3.09822e-08
miR-668-3p	56	183.75	36.85	55	211	16.6667	198.583	79.1667	132.083	11.4167	46.5	15.3	182.933	53.5	35.125	67.3333	128.917	31.3551	10.2053	222.362	2.76224e-50	8.89867e-49
miR-195-3p	13.181	182.5	27.1	28.6333	64.8571	48.3333	206.4	37.3333	35.5	101.25	95.875	1	47.6667	136.133	35.2	196.833	80	29.6026	9.95969	164.256	1.33003e-37	1.75163e-36
miR-2363-2-3p	8.66667	182.417	128.274	14.75	1.5	56.3333	40	78.1667	54.4167	58.2	190	38.75	36.6667	106.833	104.857	11.25	74	29.2456	9.84415	139.38	3.6377e-32	3.0348e-31
miR-2342-3p	0	182.048	40.8333	0	1.5	34	11.8333	4.83333	55	25.6667	1.66667	46.8667	1	1.35	94	26.4167	97.6667	25.5086	8.84989	3.78044e-11	0.999995	1
miR-21-5p	0	182	26	8	0	3	1.5	0	19.25	0	1.25	12	1	1	1	1.5	38	32.7279	7.828	7.28306e-14	1	1
miR-324-3p	12	181.776	42.9091	4	116.468	8.27778	97.8667	77.7222	54.8222	63.8889	44.5	4.5	69.7655	36.6667	197.542	4	36.9861	30.8677	9.61689	132.183	1.36435e-30	1.0167e-29
miR-412-3p	0	181.643	47.2857	44.5159	67.3333	68.25	130.071	14.4921	24.7421	61	50.5	31.3571	61.1667	0	12.6865	30.9833	116.5	23.1374	9.37801	8.78085e-10	0.999976	1
miR-2285n-3-5p	0	181.5	1.5	59	11.3333	8	0	0	4.5	50	60	0	109.667	0	56	0	1.5	28.3102	8.71689	2.92708e-11	0.999996	1
miR-2370-3p	4038.83	180.667	113.6	91.4667	248.158	255.358	145.286	105.7	38.5	131.667	139	145.122	234.95	178.753	124.767	333.833	139.988	33.5055	13.8008	157.898	3.25767e-36	3.87588e-35
miR-96-3p	1266.5	180.667	52	56.3333	58.5	57.1	89	71.1667	56.5	250.417	55	145	2	97.6	96	51.6	50.75	35.6837	12.251	964.743	8.27997e-212	5.77942e-209
miR-7691-5p	13	178.167	10.5714	22.5	111.5	107.5	360.5	76.6667	124.667	105	61.6667	114.889	83.3333	18.5	111.381	78.3333	176.5	28.3237	10.2604	231.108	3.41695e-52	1.19252e-50
miR-196b-5p	2	177.471	59.4833	2.29348	15	66	87.7778	35.5	51.95	27	36	4	155.5	42.3333	197.833	15.1923	94.5238	28.0103	9.61738	65.9133	4.71207e-16	1.25376e-15
miR-2284y-1-3p	7.96559	176.788	297.92	63.0769	57.9167	174.576	222.733	91.6364	80.5833	178.829	187.439	204.339	46.6125	74.0647	159.446	95.6667	146.952	25.5195	10.7075	217.215	3.66306e-49	1.03655e-47
miR-19b-2-5p	1814.4	176.567	3.55	126.448	55.2308	4	178.5	3	49.4591	61	3	37.6667	47.5917	132.773	31.8	120.167	37.2917	38.1402	12.6238	151.645	7.57708e-35	7.89374e-34
miR-2917-5p	1	176.167	84	7.5	8.5	34	326.2	0.666667	17.2857	79.9643	86.3333	22.6667	44.6667	5.03571	31.75	67	32.7738	27.9866	9.41634	33.5913	6.79972e-09	1.20871e-08
miR-3432a-1-3p	3	175	1.83333	3.66667	51	49.6	1	79.1619	65.1333	10.75	163.5	34	32	2.3	57.8333	40	35.3333	30.1127	9.27829	89.3192	3.35991e-21	1.28622e-20
miR-3596-3p	14	174.25	127.117	12.1333	29	48	198	126.75	164.75	17.5833	192.833	108.25	78.8333	75.8333	144	93.5	111	28.1106	10.3069	218.426	1.9936e-49	5.87972e-48
miR-429-3p	5	174	2	28.25	85.2143	122	27.5	100	13.1667	146	5	87.3333	99	409.167	152	32	15.2667	27.0897	10.2584	102.31	4.7469e-24	2.2438e-23
miR-12025-5p	0	173	0	0	53	2	107	0	20.4	27	0	2.2	0	39.25	0	8	5.83333	28.8546	8.2811	3.69482e-13	1	1
miR-223-5p	4	172.833	84.5	48.5	21.6667	36.5	114.333	25.1667	35.5119	175	55	205.81	32.5	6.83333	42	101.75	42.4643	28.6884	9.78014	130.882	2.6283e-30	1.92435e-29
miR-503-5p	0	172.25	97.225	17.25	51	91	64	6.5	44.6	2.5	111	102	33.6	94.8095	66.2679	26.9667	111.75	21.6755	9.66918	5.17484e-09	0.999943	1
miR-134-3p	29	172.214	126.167	75.5714	23	46.25	39.6667	55.6667	40.75	161.667	74.3333	45.9621	64.5833	107.667	164.967	86	111.833	30.2787	10.1538	289.352	6.88421e-65	4.65018e-63
miR-409a-5p	0.4	171	1	14	1	42	1	1	27	74	2	1	0	6.25	21.5	140.7	5.71429	30.0217	8.6762	13.2819	0.000267974	0.000447835
miR-764-5p	30.5	170.3	132.778	65.5	69.6	2.875	118.591	98.75	57.75	123.083	132	74.8333	179.667	187.218	71.9167	62.4	80.375	29.4565	10.3356	248.39	5.82564e-56	2.97534e-54
miR-496-3p	12.4167	167.5	133	16.7	180.333	76.15	90	39.8571	28.8333	94.4167	38.3667	90.6667	111.833	71.75	53.4167	252.833	19.0833	28.7793	10.1309	204.081	2.68731e-46	5.98642e-45
miR-539-3p	1	167.457	1	25	127	32.6667	19.75	41.8333	40.75	116.75	204.5	113	59.1667	1	53.5455	17	41.5833	27.9702	9.60809	33.7311	6.32821e-09	1.12777e-08
miR-10163-3p	14.5	166.667	29.25	142.55	92.4773	110.4	11	5	21.6905	58.3	110.417	12	106.333	33.5	6.65	82.7167	73.3333	30.7868	9.76922	147.928	4.91928e-34	4.79115e-33
miR-2287-3p	5.30556	166.267	5.38462	112.667	75.6667	64.3333	9.66667	115	40.3333	98	58	168.5	136.6	58	66.6571	49.5	152.333	27.7866	10.0289	155.315	1.19486e-35	1.34518e-34
miR-181b-1-5p	3.5	165.75	150	3	32	40.4167	54.7333	8	52.7619	40	25	9.75	50.4167	2	69.2917	7.5	26	31.5171	9.12556	116.584	3.53993e-27	2.07637e-26
miR-3602-3p	16	165	3.83333	80.625	120.4	5	254	137	81.6667	73.5	37.625	93.3333	33	12	114.333	193.5	212.5	29.0351	10.1721	164.091	1.44511e-37	1.87954e-36
miR-212-5p	1.25	163.75	3	102.7	0.7	37.9048	149.5	141.2	27	240.2	133.5	166.2	31.1667	42	72	4.375	70.0333	26.1846	9.98696	39.6305	3.06856e-10	6.57012e-10
miR-10161-3p	0	163	17	1.5	9	24.2	1	4.5	11	15	60	62	26	40	3.25	41	50	26.4281	8.65651	1.15854e-11	0.999997	1
miR-2284x-3p	3.33333	162.6	28.0714	72	69.3333	41.7	126.433	6	82.55	141.5	13	84	1	28	6.1	88.2857	25	29.3556	9.51001	104.723	1.40478e-24	6.92142e-24
miR-1271-5p	3	162.471	201.244	139.221	71	23.65	116.6	23	63.0667	187.167	167.5	40	56.5	161.333	196.8	68.2381	100.5	25.813	10.3819	93.8247	3.44748e-22	1.41273e-21
miR-6120-3p	2	162.333	16	17	53	19	136	1.5	26.1667	23.1667	32	1.5	0	23.5	3.16667	15	20	33.1554	8.62118	75.3574	3.92764e-18	1.20065e-17
miR-708-5p	3	160.333	3.8	34.6667	4.57778	34.2	2	63	35.3714	91.4	55.3333	55	80.8333	16	37.5333	63.0333	78	30.044	9.2871	100.389	1.25206e-23	5.69961e-23
miR-2285cr-1-5p	18	160	3	28.2	90	14.8	124.5	1	27.5	2	24	153.871	3	4.9375	2	34	22.3	34.7106	9.0695	104.785	1.36141e-24	6.73945e-24
miR-2285cv-1-5p	5937	159	25	18	23.3	84.1	81.6667	42.25	2	1.6	45	185.083	22.8	36.6667	26.6667	0	27.5	41.5341	14.1905	365.409	1.86996e-81	1.77986e-79
miR-2285bu-1-5p	1	158.429	38	31	20.25	3	103.5	24.4	17.6429	6.35714	3.70312	133.6	37.8571	122	59.4231	9	96	28.6165	9.2913	34.1003	5.23444e-09	9.4166e-09
miR-2285af-2-3p	2781.28	158.38	92.8333	25.5	50	30.6667	25	30.5	80.5	15	16	27.75	1.66667	4	18	42	55.5	41.9833	13.133	747.971	1.10796e-164	2.90008e-162
miR-1814b-3p	1	158.111	47.5	53	108.555	1.33333	2	7.5	9.33333	0	3	40.5	82.9101	28	25.75	136	71.1111	31.1763	9.17216	35.137	3.07313e-09	5.76625e-09
miR-10163-5p	3	157.5	131.5	37.8333	132.55	28.3667	110.909	2.11111	15.3667	18.7619	43.5	127.5	91.5	47	7.66667	1.88889	61.9091	29.8678	9.51211	102.479	4.35998e-24	2.06557e-23
miR-181b-2-3p	1	157.1	43.25	80	140.867	34	55.1667	6	58.3333	23.5	4.7	59	46	116.6	125.411	36.6667	40.5571	27.6449	9.61483	33.6331	6.65518e-09	1.18402e-08
miR-367-5p	0.25	156.15	296.917	90.75	55.9206	6.33333	49.6667	14	14.2	1	15.6667	102	27.5	45.75	19.6667	13	160.7	26.9147	9.59584	7.90321	0.00493472	0.00809187
miR-3431-5p	56.6667	155.767	4.20833	43.5	49.5	126.333	52.7778	1.33333	32.7833	156.833	67.8333	98.95	310.157	54.9	127.667	73.5	213	30.9128	10.3553	175.356	5.00507e-40	8.06201e-39
miR-3600-5p	1	155	9	109.583	8.5	23.8333	28	17.3333	49.3333	34	99.5	88.8619	34	17.1667	12.3333	1.33333	93.0476	29.1994	9.20918	34.4427	4.38984e-09	7.98638e-09
miR-2347-5p	0	154.125	80	75	44	8.5	173.167	85.2727	6	2.125	2	39	114	70.125	119	10.9167	24.8333	22.5383	9.51082	1.85609e-09	0.999966	1
miR-599-3p	44.3889	153.833	44.5	101.583	53.625	74.1667	231.452	139.976	63.1222	135	247.875	32.5	70.5	63.025	123.687	171.333	101.967	29.3265	10.4984	296.448	1.95712e-66	1.36607e-64
miR-299-5p	7.41667	153.7	88.5905	122.5	108	165	242.25	101.139	75.7167	123.4	187.857	8.71429	47.0238	37	100.083	47.25	129.25	27.1083	10.3369	208.519	2.89114e-47	7.12242e-46
miR-424-3p	0	153.667	64.75	42	2.5	64	4	93.3333	45.5333	124	12	55.5	39.2	99	85.3333	74	40.3	21.838	9.6254	4.28951e-09	0.999948	1
miR-562-5p	0	153.667	179	3	23.75	27	158.5	38.3333	29.0833	4	41	27	120.5	3	28.1667	7	90.5	23.5213	9.33191	5.37884e-10	0.999981	1
miR-592-3p	7	152.333	10.3833	2.5	121.25	19.6667	91	92.25	67	3.5	45.5	12	189.5	59	190	116	35.8333	29.1286	9.81684	121.646	2.75968e-28	1.73536e-27
miR-2336-5p	10.5	150.536	56.7792	64.1333	31.3	39.1111	153.8	163.667	18.5833	26	203.524	146.167	31	150	70	36.25	135.5	28.4119	10.1148	192.165	1.07117e-43	2.09628e-42
miR-1287-3p	29	150.333	80	36.8333	25	46.3333	91.5	13	38.2	97.3333	35	76	102.1	120	119.2	24.5833	35.1667	31.6064	9.82428	229.526	7.56232e-52	2.59598e-50
miR-7-2-3p	2	149.5	45.8333	32.25	9.25	5	40.1667	2.5	14.2	122.333	115.25	45.5	26.8333	58.3333	50	77.5	146.75	29.9053	9.42025	71.0694	3.44871e-17	9.8926e-17
miR-2285as-1-3p	0	149.429	23	31.5667	30	3.83333	1	4	5.33333	27.8333	75.2	3.65	61.8	15.5	2.3625	45	84.75	27.6849	8.706	5.19371e-11	0.999994	1
miR-2427-5p	0	149	81.8333	10.3333	128.833	22.5	8	0	21.4667	30	20.3333	19	28	74	2.72222	23.3	64.8333	25.6322	9.00381	3.20295e-11	0.999995	1
miR-2285ay-5p	1	148.8	9	0.6	1	52.1667	114	43.6	6.93333	1	65	52	32.6818	113.5	6	12.5143	3	29.6034	8.98881	34.5791	4.09283e-09	7.46549e-09
miR-1260b-5p	6	145	167.5	6	8	107.667	59.3333	26.1667	73.55	49	119	10	183	28	103.5	20	96	28.7357	9.83685	133.807	6.02059e-31	4.61799e-30
miR-542-3p	872.1	144.333	29.1667	60.25	2	42	68.2	50	31.7667	42	61.0833	24.5	80	8.13889	8.07692	5	14.1667	40.4935	11.6246	339.858	6.85003e-76	6.23651e-74
miR-652-5p	7.4	144.295	206.444	158.6	120.667	54	143	129	78.8921	226.5	76.3333	83.5714	9.98611	41.5909	75.0238	65	129	27.1261	10.3461	213.936	1.90177e-48	5.17183e-47
miR-124a-1-3p	2	144	14.75	103.85	103	20.2273	190.667	20	67.6	9	15.9	51.6667	97	135	28.4	2.8	76.8667	28.14	9.62206	66.7929	3.01581e-16	8.12755e-16
miR-12038-3p	4426	143.769	35	112	48	67.75	83.8238	15.1534	64.8611	32	4	204	0.857143	0.857143	3	46	1.875	41.1581	13.7892	111.037	5.8062e-26	3.22498e-25
let-7a-2-3p	327.167	143.333	10.5758	59.8333	118.133	46.9	307	4	21.5119	79.5714	246	166.5	126.7	88.2	91	40	170	33.0776	11.0775	242.504	1.11851e-54	4.98333e-53
miR-205-5p	0	143	2	14	1	9	92	1	53.5	1	61	1	23	8	14	16	105	26.3782	8.56336	1.1589e-11	0.999997	1
miR-2313-5p	0	143	83.6	10	0	1.33333	0	17	0	9	2	0	50.3333	0	0	0	12	32.6083	8.01111	6.5139e-11	0.999994	1
miR-370-3p	6.83333	142.6	78	25.5833	206.667	37.25	15.5	43.3333	22.8333	121	4.89286	1.13333	50.75	58.8167	35.5714	2	123	30.8548	9.5054	121.629	2.78236e-28	1.74439e-27
miR-3141-5p	0	142.5	28	72.8333	68.3333	15.6833	59.8137	35.8	26.3333	19	61.5	75.5	61.4667	45.1667	9	5.33333	21.6667	24.4853	9.13691	1.50549e-10	0.99999	1
miR-222-3p	5	142.25	0	17.6	133	125.6	15.1667	102	25.1429	153.333	3	105.667	27.8333	12.5	244.267	6.5	68	28.4309	9.82953	87.672	7.72604e-21	2.89934e-20
miR-320b-3p	2	141.3	7.91667	170	29	16	3.55556	4	28.3667	4	41.4667	19.8	7.5	4	2.66667	20.5	76.9667	32.9566	8.86136	75.3698	3.90308e-18	1.19489e-17
miR-6522-5p	0	141.167	78.75	105	77.8	15	67	9	57.5167	2.71429	35.8	22	38.8333	36	1.3	0	56.9	25.1057	9.12836	6.51479e-11	0.999994	1
miR-2285ag-3p	4.25	140.667	11.75	4.8	145	99.4	115.471	199.467	129.2	229.767	4	14.4643	33.8571	2.14286	70.6	134.567	163.4	27.3117	10.1017	105.581	9.11116e-25	4.57525e-24
miR-4449-3p	0.666667	140.429	116.143	4.66667	4.5	39.6667	76	7.625	25.1667	22.1	86	169	44.8167	48	24.25	18.1833	2	28.3216	9.27318	22.3441	2.27908e-06	3.87684e-06
miR-12033-5p	0	140	165	14	93	14	1.83333	37	22	2	15.8333	1	2	66	7	33	15	27.4066	8.94127	2.71783e-12	0.999999	1
miR-2297-3p	1	140	1.66667	0.5	95	1.5	223	24.4286	6.83333	18	1.25	74	32	6.5	37	46.5	15	30.1762	8.90101	34.9629	3.36046e-09	6.22176e-09
miR-2425-3p	782.417	139.75	63	68.8	167.333	39.5	130	22	87.6167	94	33	234.333	121.5	9.72549	73.5	74.0667	109.6	35.0578	11.7361	332.76	2.40818e-74	2.10113e-72
miR-543-5p	0	139.75	1	18	89.6667	34	40	26.5	20.4	2.2	18.2	0	114.5	1	1	1	85.25	26.0898	8.73533	5.67404e-11	0.999994	1
miR-187-5p	223	139	69	78	33	29.25	319	3	6	59.25	47.75	17.25	8	6.1	49	46	99.2	35.9555	10.3874	204.84	1.8353e-46	4.17731e-45
miR-2336-3p	34.6	137.5	100.333	181.583	74.5	106.167	325.233	177.5	10.6905	71.75	150.333	144.661	341.208	137.75	64.4924	63.8333	69.2857	28.0444	10.7083	240.826	2.59815e-54	1.11031e-52
miR-1256-3p	9	137	8.25	64	214.661	20	0	27.75	33.3333	44	66	73	69.6667	47.6667	118.179	276.25	124.667	29.8635	9.96438	161.91	4.32868e-37	5.4277e-36
miR-11999-5p	4	136.625	71	0	41	1.5	81.6667	16.5	83.8333	57.5	38	4	23.5	62	95	2	2.5	31.3331	9.09531	85.8338	1.9571e-20	7.078e-20
miR-2285cx-3p	11	136.5	59	67.25	51.5	1	5	41.5	18.4135	35	25.9	32.575	18	9.25	47.75	68	188.667	33.1751	9.25628	169.352	1.02475e-38	1.51115e-37
miR-12017-3p	3	136	16.5	96.75	33.75	32.5	89	8.15	29.0278	54	75	77.5	28	29.2429	160.189	19.2	47.1	29.3956	9.45693	103.053	3.26246e-24	1.56329e-23
miR-450b-3p	4	135.679	8.23056	134	84.5	142.333	219.7	185	79.575	56.75	102.814	91.6667	37.475	18.8036	33	14.5667	125.65	27.6589	10.0915	128.645	8.1089e-30	5.698e-29
miR-2330-3p	3.58333	134.7	7.16667	24.8	41	9.25	77.9	32.5	10.5	50	41.5429	8.04286	75.4167	1	4.75	143.5	235.8	30.6597	9.27458	107.261	3.90295e-25	2.02296e-24
miR-3432a-2-5p	2	134.2	144	188.722	50.6	41.2	154.35	87	58.6	75.5278	71.3333	99	294.475	74.9091	34.05	89.875	57.375	25.5204	10.27	63.1881	1.87883e-15	4.85115e-15
miR-2285dl-1-3p	3.125	134	60.3333	32.4667	73.6667	5	21	4	41.3333	120	118.778	64	4	35	42	51	116	30.2632	9.40801	109.526	1.24486e-25	6.73575e-25
miR-18b-3p	0	134	84	21.3333	160.2	91.6667	151.571	128.5	23.2333	59.7	4	61.2	23.125	4.91667	91	59.1	93.2	21.785	9.73598	4.55642e-09	0.999946	1
miR-759-3p	0	134	112	0.909091	5	101	34.4286	45.8333	28	30.1	27.8667	39.6333	28.8333	20.8333	27	72.1333	58.2	23.7301	9.21209	4.09175e-10	0.999984	1
miR-12020-5p	0.5	133.833	0	14	28	0	30.5	0	4.5	37	1	28	39.5	31	8.83333	52.7333	1	32.6494	8.30344	16.9631	3.81141e-05	6.41589e-05
miR-3660-5p	3	133.667	4	0	91.3333	2	43	20.3333	32.6667	20	88.3333	45	90	47.5	25.3333	2.5	167.5	30.8187	9.16133	94.8162	2.08913e-22	8.7668e-22
miR-215-5p	12	133.5	1	1.5	0	1.66667	26	33	17.8333	1.5	37	52.5	16	1	66	6	91	35.5397	8.58066	79.2439	5.48954e-19	1.79331e-18
miR-208b-5p	7.5	133.5	3	49.3333	10	54.5	26	61.5	9.75	2	67	120	97.3333	32	29.4167	60.75	14.5833	31.5775	9.27588	122.968	1.4175e-28	9.04952e-28
miR-758-3p	5.28571	132.2	4.28571	113.6	86.8857	8.81667	77.5	9.42857	6.55238	3	2.5	92.6667	69.6667	60.65	42.4	5	56.1667	31.95	9.19803	115.605	5.80015e-27	3.38315e-26
miR-2285bh-3p	6	132.167	2.5	10.5	2	17.55	94.875	47.0833	17.1667	13.6333	139.2	91.3333	41.8	36.8333	58.6667	0	120.917	31.4583	9.22627	101.362	7.66054e-24	3.58062e-23
miR-197-3p	3	132	66.4	5.83333	31.75	42	43.6667	111.5	50.75	67.8929	116.5	84.1667	38	79.7937	44.4464	70	67.5	28.4318	9.64724	101.33	7.78776e-24	3.63197e-23
miR-130b-3p	2	131.5	1.6	10.6667	1	3.83333	98	14.3333	74.9	97	38	3	1	1	1	46	1.8	32.7004	8.61143	65.9553	4.61266e-16	1.22887e-15
miR-154-3p	0	131.5	2.75	97	19	2	53.1667	27	73.6667	10	1	42.85	117.5	63	103	184	112.5	22.495	9.5988	1.95573e-09	0.999965	1
miR-126-3p	0.166667	131.333	9.5	7	1	4	25.5	37	23.25	59	57	4	0	18	25.5	108.333	21.75	28.6565	8.67361	5.1966	0.0226312	0.0370232
miR-12030-3p	0	128.25	26.3333	31	2.33333	36	32.8333	53	4	100	54.3333	12	51.7143	0	98	41	16.75	24.3177	9.0405	1.88642e-10	0.999989	1
miR-2365-3p	6.33333	127.733	23	21	42	43	0	14	58	1	4	92	64	25.3333	91	3.14286	16	32.4606	8.98725	91.7957	9.61011e-22	3.78263e-21
miR-12008-3p	3376	126.467	47.6667	139.314	118.595	159.625	4.77778	170.393	56.6	130.076	39	99.175	187.875	52.8	123.571	267.353	115.903	35.1117	13.5155	145.057	2.08638e-33	1.93314e-32
miR-1-2-3p	8.75	126.429	197.383	6.66667	23.6316	108.5	73.6667	90.875	30.65	31.9722	42	24	80.8333	5	56.3333	75.6444	182.625	29.777	9.76267	158.76	2.11174e-36	2.52685e-35
miR-296-5p	0.75	126.333	98.5	124	215.417	52.3333	235.75	39.4524	90.5	88	100.5	236.383	38.3333	27.5	53.3429	114.833	93.6012	24.0598	10.263	22.7915	1.80561e-06	3.08145e-06
miR-2321-3p	0	126	1	10.7	2.66667	2	130.25	37.5	4.83333	5	66	158	26	37	7	48.5	15	25.0511	8.90564	7.04343e-11	0.999993	1
miR-2285cs-5p	1	125.843	43.3333	12	85	20	97	113.333	16.8	0.5	106	34.9111	1	8.3	11.6667	3	137.217	29.1219	9.15635	34.3425	4.62185e-09	8.38661e-09
miR-2370-5p	14	125.8	3.83333	81.5	81	4.75	81.6	20.6667	14	68	27	60.8	85	12	2	0.75	82.581	33.8449	9.17268	135.922	2.07558e-31	1.64631e-30
miR-6529b-3p	1	125.667	16.6667	97.8	82	31.75	230	1.96667	12.5	1	18	49	47	131.667	107.667	43.5	4	27.8465	9.51907	33.4666	7.24985e-09	1.28436e-08
miR-2285x-3p	0	124	6	75	0	1	1	1.5	7	0	1	1	1	43	2.5	2	133	33.5892	8.25335	8.13571e-13	0.999999	1
miR-2285bj-2-3p	0	123.5	126	2	80	8	1	21.6667	21	0	1	42.4545	29.25	2	0	5	17	29.2816	8.50625	1.08942e-10	0.999992	1
miR-668-5p	1.83333	123.286	44.5	26	5.2	39	76	106.833	77.8333	95	2	14	59	23	15.7667	74.5	44	29.3498	9.29861	63.8378	1.351e-15	3.50556e-15
miR-2285bl-5p	6	122.746	90.1333	9.875	109.769	4.80952	49.5	19.3625	20.0278	1.8	230.9	12.6667	47.4571	46.0333	26.0741	165.675	57.7556	30.5197	9.56643	129.537	5.17448e-30	3.673e-29
miR-326-3p	12	122	40	71.5714	0	43.85	9.52381	6.25	26.75	17	20	167	23	42	17	77.5	28.4286	32.7635	9.21869	119.271	9.13677e-28	5.56174e-27
miR-10177-5p	8030.33	121.81	6	277.381	102.5	154	56.125	100	32.75	12.8333	22	26.6667	109.2	61.5278	5	54	174	38.7941	14.6404	109.377	1.34179e-25	7.20436e-25
miR-2285cz-3p	2.09677	120.657	16.4286	48.8462	28.5	51.2381	110.143	11.619	22.9	126.583	3	53.2222	127.698	3.11111	28.819	2.8	89	29.9527	9.2527	73.3629	1.07875e-17	3.18155e-17
miR-6530-5p	187.167	120.5	87.8	63	141.667	2	121	84	21.9	3.5	22.8	337.8	48	42	4	19	43	34.8933	10.4378	184.156	5.99949e-42	1.04691e-40
miR-10168-3p	14.4444	120.167	30.9222	72.05	83	19.404	84.7778	161.179	37.75	187.5	46.6667	200.833	94.6667	39	158.65	48.1439	128.148	28.8893	10.1512	240.619	2.8826e-54	1.20723e-52
miR-2285aq-1-5p	2182	120.1	23.1905	1.49351	14	8.23364	36	10.3654	74.837	23	47.1905	41.7778	5.625	10.9614	26.6905	1.5	44.8889	42.7647	12.7749	531.659	1.23028e-117	1.71747e-115
miR-199a-2-5p	2	119.5	64	0.666667	25	50	35.6667	2.66667	65.6667	75.25	10.5	14.75	24	3	7	1.1	49	32.4607	8.72005	74.1432	7.26509e-18	2.1702e-17
miR-2285m-4-3p	1	118.564	30.9886	32	52.75	18.8333	2.33333	2.36364	50.9583	36.5556	20.5	188.625	52	95.625	74.8333	1	53.5	28.7102	9.31265	34.1419	5.12363e-09	9.23312e-09
miR-450a-1-3p	3126.67	118.083	66	49	0	15.9167	60	6.33333	41.4167	22.5357	115.868	37.3333	66.3	26	11.6667	88.9583	103.6	40.259	13.3071	156.369	7.02967e-36	8.17785e-35
miR-2335-5p	6.625	118	15.4	11	0	21	57.8	0	5	41	0	1	3	74.5667	0	22	52.5	35.659	8.42092	62.9194	2.15339e-15	5.52597e-15
miR-6535-3p	2.1	117.5	65	181	24.5	11	4.66667	24.6667	17.125	4	145.833	123.367	2	65	8.33333	6.66667	50	30.2072	9.4092	73.5309	9.90755e-18	2.93028e-17
miR-2468-3p	0.666667	117.25	26.3333	0.833333	86.75	150	43.75	5.83333	34.75	38	46	3	17	9	14.5	72.5	53.5	28.772	9.13839	22.463	2.14227e-06	3.65006e-06
miR-11991-3p	20	117	24	0	86	36	110.714	74	55	176.333	5	19.8	43.3333	40	57.3333	18	102.5	32.0015	9.54699	138.52	5.60835e-32	4.60544e-31
miR-27b-3p	1	116.429	84.6667	214.667	76.2619	14.4167	98.7357	146.469	108	84.4423	161.5	44	96.1667	54.2619	156.386	19.5833	155.86	24.4143	10.2478	30.5769	3.20898e-08	5.59035e-08
miR-34a-3p	1.16667	116.333	152	78.4286	74	107.5	29	53	39.25	209.75	79.1667	9.66667	52.95	58.8333	82.6667	20.75	52	26.2267	9.88673	37.8088	7.80281e-10	1.61773e-09
miR-2451-5p	6.2	116	55.15	227.167	128.25	75.2667	87.4571	74.6333	102	11	134.6	268.19	31	133.833	83.3333	23.8333	95.6619	26.8346	10.317	168.636	1.46923e-38	2.1365e-37
miR-2325a-5p	4	116	97	85.3333	97.35	3	113	1.33333	3.33333	55	58	1	1	22.9286	40.3333	119.417	2	31.5357	9.26113	92.8839	5.54529e-22	2.22876e-21
miR-2285ax-2-5p	3656.57	115.778	74.4944	26.3257	38.1119	2.9	67	180.869	49.1905	26	1.90909	192.399	41.3714	9.6	70.1905	53.1643	8.68889	39.487	13.5336	187.009	1.42945e-42	2.60284e-41
miR-12002b-3p	5	115.595	3.6	2.2	53.8154	49.75	122.215	0.928571	63.2976	54.1278	0	77.6667	5.2	23.3333	75	2.22222	2.75	32.3771	8.94264	78.4574	8.17413e-19	2.63738e-18
miR-760-3p	1.28571	115.286	84.5333	48	185	33	18.25	23.5278	59.6667	37.6667	41	34.0833	66.5	4.85714	65.75	25.3333	185.5	28.1519	9.52349	43.8798	3.49167e-11	7.7453e-11
miR-2904-3-5p	2	115.15	19	23.65	39.4444	15.3	37	29.0833	10	2.83333	2.33333	5.5	56	2	16.75	92	2	33.0877	8.51471	75.2827	4.07911e-18	1.24514e-17
miR-450a-1-5p	1	115.095	73.3571	39.4	25	24.75	89	8.22222	14.0278	2	37	79	157.048	146.167	110.75	161.364	61.8	27.1482	9.74447	33.1983	8.32235e-09	1.46939e-08
miR-12023-5p	1	115	32	1	35	65	0	3	27.8333	29	0	32	2	0	1	0	4	36.5035	8.18627	37.5605	8.86199e-10	1.82468e-09
miR-2917-3p	1021	115	42.3	163.667	49.1	54	251.583	173.7	41.9375	2.8	79.3333	25	52.8	188.417	170.35	22.3333	104.583	35.1783	12.0514	222.246	2.92688e-50	9.28619e-49
miR-3154-5p	3	114.895	120	140.667	248.143	71.4167	125.5	144.333	86.3056	131.971	93.4944	208.018	130.75	110.217	72.3333	85.75	157.65	24.7528	10.5521	91.9154	9.04614e-22	3.57408e-21
miR-216a-3p	2	114.833	173.2	47	39.5333	27	2	66.5	29.1667	95.1667	35	11.8	42	72	124	33	55	28.59	9.55788	68.3578	1.36363e-16	3.75715e-16
miR-494-5p	0.5	114	0	0	7	0	0	6.33333	3	0	66	15	1	16	0	0.333333	3	36.9675	7.58118	17.6125	2.70797e-05	4.59148e-05
miR-6524-5p	11	113.967	159.065	220.5	179.5	29.75	223.9	73.131	70.9667	226	202.333	78.8	51.7	47.0833	240.2	31.3571	77.6905	26.8484	10.5552	233.802	8.83395e-53	3.36333e-51
miR-763-3p	3009.42	113.333	55.1667	57.9286	165.452	29	378.833	135.283	83.1714	138	144.571	169.476	144.257	184.5	124.683	242.972	169.24	34.2487	13.3994	199.704	2.42361e-45	5.232e-44
miR-653-5p	0	112.833	2.5	14.5	47	4.45833	85.2	0.5	3.33333	9.23333	48.7	19	61.1167	6.8	30.6111	0	5	28.0161	8.33648	1.16351e-12	0.999999	1
miR-99a-5p	17	112.4	16.1111	165.154	95	32.5	105	42	23.8333	4	73.5	51.5	44	25	80.0435	103	90.5	31.3089	9.71393	206.44	8.21607e-47	1.97752e-45
miR-130a-5p	0	112.333	58.1429	86.3333	0	0.4	0	1	14.5	18	31.25	0	16.6667	2	0	17.5	3.5	31.0672	8.23733	-1.77636e-15	1	1
miR-204-3p	5	112	3	4	13	8.33333	95	2	6	85.9	0	10.5	0	0	32	103	3	34.2848	8.49743	60.5395	7.21158e-15	1.80851e-14
miR-2450c-3p	5	111.5	75.2381	18	152.5	26.2	83	39.0833	31.5	306.5	76.3333	34.8333	202.364	150.8	18.1048	98	52	27.8375	10.1053	154.484	1.81554e-35	2.02221e-34
miR-1434-5p	12.3333	111.286	81.5	49	4.16667	5	39.8333	52.6667	48.7857	28.6667	68	27	107	35.8333	66.5	3.3	124.821	31.971	9.36988	151.629	7.6369e-35	7.91667e-34
let-7d-3p	5	110.6	35.5	10.25	1.7	25.9762	202.5	43.1667	14.7667	5.42857	84	34	107.333	127.417	2	67.3333	93	30.1866	9.44524	111.355	4.94765e-26	2.77015e-25
miR-2287-5p	0	110.583	27.8571	40.9091	72	27.6667	61	44.9286	23.75	43.5833	34	167.733	54	37.1667	128.667	13	48.1667	22.7606	9.42573	1.41111e-09	0.99997	1
miR-2285aq-2-3p	1	110.133	14.8791	83	2.15873	44	35.4	44.5714	31	2.57143	42.8	84.6346	2.5	3.93333	68	2	96.5417	29.6589	8.99635	34.6637	3.91877e-09	7.17299e-09
miR-12045-5p	9	110	47.3333	10.8571	17.5	39.5	34.0417	144	115.645	17.7083	57	58	24.0833	56.5	182.956	38	78.0833	30.4548	9.66671	188.542	6.61636e-43	1.22608e-41
miR-2437-5p	1	110	2	95	78.25	1	1	0.5	2	49	44.8889	12.6	0.5	23.0857	0	2.66667	1	36.6837	8.43841	36.4318	1.581e-09	3.12322e-09
miR-3604-2-3p	0	110	37	59.5	3	41.6667	157.308	121.5	50	57.5667	28	82	31	8.25	27	73.5	55.6667	22.8853	9.42423	1.20703e-09	0.999972	1
miR-374a-5p	5	109.833	42	7	30	23.75	70	20	8	12.5	18	54	138	40	44.5	39	39	31.9597	9.03319	152.55	4.80421e-35	5.10661e-34
miR-10165-3p	2	109.75	38.5	15	0	15	0	1.2	3.8	43.2143	0.25	1	51	5	3.83333	44	103.5	34.3884	8.36192	65.6297	5.44137e-16	1.43867e-15
miR-2285as-2-5p	5.83333	109.403	3	14	247.046	66	91.4	44.4571	8	27.9167	3.24242	4	62.8462	58.7	95.8526	152.938	168.572	30.039	9.70949	130.486	3.20761e-30	2.3322e-29
miR-26a-1-3p	7.5	108.536	48	63	36	16.3333	156	115.976	71.5238	15.25	47.9167	93.25	49	70.0833	293.917	42.6667	205.5	28.7091	10.0201	213.874	1.96216e-48	5.26765e-47
miR-3602-5p	11.25	108.5	118	184	46	15.1667	3.33333	99	64.6667	19	60	68.7222	35.5333	76	113.833	96	152	29.6753	9.96726	194.123	4.00395e-44	8.06181e-43
miR-10184-5p	5.3	108.5	93.3333	7	41.0333	28.5	0.5	19.25	34.75	104	82	13.75	68.9583	9	44.1667	74	20.25	31.5897	9.20049	130.115	3.86767e-30	2.78429e-29
miR-2412-3p	4753	108	43.75	84	144.667	26	123	70.5	8.83333	179	25	15	72.8333	7.5	38.3889	4	49	40.3543	13.8933	157.556	3.87027e-36	4.57873e-35
miR-10175-3p	2.33333	106.167	234	48.4571	58.6429	126.333	190.657	192.919	42.3333	116.167	150.267	77.1333	42	37	170.333	142.024	363.5	24.4465	10.5419	69.7919	6.59034e-17	1.85486e-16
miR-493-5p	26	106	33	18	1.33333	9.25	109.5	31	71.1667	11.6667	13	141	1	11	24	4	10	35.8384	8.98966	124.391	6.91731e-29	4.45687e-28
let-7f-2-3p	7.16667	105.75	44	2	22.25	35	108	1	5	0	28	4	106	96	25	60	45	32.5327	9.04601	93.3867	4.30138e-22	1.74895e-21
miR-145-5p	0	105	130.167	48	47	18.8333	141	94	36.75	38.5	119.5	5	101.75	8.75	24.1667	123.333	24.25	22.0251	9.59982	3.44399e-09	0.999953	1
miR-12013-3p	1	104.333	40	21	65.6667	19.25	82.7	142.273	9.83333	1	26	57	3	22	58.4333	8.25	96.5	29.5387	9.10014	34.5979	4.05349e-09	7.40018e-09
miR-1843-5p	0.25	103.583	57	28.5	8.66667	17	0	0.75	21.3333	10.75	32.5	163.5	1	21	10	0	61	29.9642	8.67052	8.02346	0.00461752	0.0075836
miR-2390-3p	0	103.5	28	0.333333	0.5	2	39	2.16667	5.5	73.6111	1.66667	124.125	7.125	3.5	2	62.6667	8	27.8537	8.42593	2.30216e-12	0.999999	1
miR-2288-5p	2	103.417	81.3929	16.5	103.5	4.11429	64	43.9321	73.181	137.7	49	36.8214	27.25	32.925	61	10.25	160.75	28.5728	9.48416	68.5402	1.24316e-16	3.44336e-16
miR-2485-5p	4	103	47	26	0.5	19.2857	5.8	0	8.42857	61.6667	83	2	0	2	2.33333	8.4	4.66667	36.8854	8.29216	81.3717	1.87019e-19	6.2961e-19
miR-2316-3p	0	103	2.9	35	21.2667	71.3333	31.5	14	49.8	103.5	96	134.983	81	2.025	32.3333	59.9333	109.9	22.9219	9.45417	1.15275e-09	0.999973	1
miR-2367-3p	1	103	129	2	71.5	14.8333	13.5	20.5	8.25	53.5	149	25.3333	1	62.5	18.75	97.5	154.643	28.8062	9.39817	34.2358	4.88215e-09	8.82406e-09
miR-6519-5p	1	102.167	2	105	1.02778	21.3333	0	109	5.5	26	2.2	7.66667	3	96	176.778	2.11111	2	30.3689	9.12573	35.0944	3.14099e-09	5.88304e-09
miR-2285cr-1-3p	1	101.689	1.9	1	0.857143	65	3	13	4	33.2905	1.75	1	34.746	18.25	26	45	2.625	32.8636	8.24001	36.4043	1.60346e-09	3.16461e-09
miR-449c-3p	4	101.667	123.139	158.833	96.6667	63.7667	27.3	118	29.0714	80.75	68.9667	197.4	140.2	151.914	218.083	112	108.833	25.8313	10.4328	122.739	1.59044e-28	1.01228e-27
miR-6715-5p	8952	101.154	158.894	13.5	125.097	9.83333	108.905	111.5	12.875	53.5556	87.8333	28	14	23.4286	45.875	22.3889	52.9545	41.1536	14.7739	135.445	2.63933e-31	2.05456e-30
miR-449b-5p	1	101.053	161	9.05263	0	0	16	54.6842	0	2	1	2	0	73.3333	2	76	18	34.8416	8.69718	37.0133	1.17328e-09	2.36918e-09
miR-671-3p	1	101	59	92.3333	61.6	70.3333	4	89.5	10.3333	4.5	7	3	4.4	15	26.5714	13	12	32.6306	8.91053	35.2018	2.97247e-09	5.60248e-09
miR-3956-3p	27	100.75	6.33333	104.833	38	2	117	38.5	33.3333	169	20.3333	86.8333	69	111	101	14.625	62.6667	31.7526	9.77732	167.469	2.64232e-38	3.73852e-37
miR-6527-5p	6	100.5	62	14	5.14286	1.5	55	108.5	12	129.5	25	4	4	108.5	8.66667	7.66667	1.16667	32.0715	9.0399	84.5378	3.76933e-20	1.32878e-19
miR-2307-3p	2	100.5	0	2.25	1	14.25	0	0	7	3	1	2	1	1	1	34.6667	3	40.3733	7.28899	59.5664	1.18236e-14	2.94046e-14
miR-192-3p	2544.2	100.5	100.667	146.476	252.667	79.2333	118.667	256.875	102.286	234.25	85	91.4444	56.8333	86.9606	16.75	159.944	86.1538	34.5642	13.1722	190.178	2.90679e-43	5.53346e-42
miR-2895-5p	7.33333	100.5	18	20.2	334.75	17.6714	16.95	23.625	17.75	74.75	27	26	18.6667	89	60	54.8	211.25	31.0251	9.64721	190.073	3.06545e-43	5.78293e-42
miR-12029-3p	3	100	65.5	18.4038	1	40	0.153846	30	5	0	0	0	24.3538	18	14.25	37.1538	64	35.0022	8.4167	69.9969	5.93985e-17	1.67855e-16
miR-2285au-5p	0	100	0	63	0	30	45	1	0	0	0	30	0	1	9.1	11	2.5	30.9069	7.91397	1.77636e-14	1	1
miR-2303-5p	0	100	31	87	0	1	0	20.3333	0	0	20	75.85	10.6667	1.5	3	1	40	29.6824	8.28841	4.02167e-12	0.999998	1
miR-135a-1-3p	1.66667	99.4167	125.333	9	55	16.8333	52.5	36.6667	44	138	40.1111	28	70.9	74.5667	81	52.5	247	27.6723	9.70086	56.3833	5.96342e-14	1.45202e-13
miR-2480-3p	1	99.3333	29	16	51	1	3	6.4	19.5	1	1	0	34	13	1	1	24.5	36.1471	7.90422	36.5748	1.46921e-09	2.91613e-09
miR-1839-3p	48	99.0556	111.786	99	137.783	82.7143	56.6667	19.6667	92.9667	66.9583	230.333	133.057	99.4	75.4429	55.6429	28.975	76.3167	30.7463	10.2834	325.694	8.33035e-73	6.9775e-71
miR-12063-5p	0	99	79.9167	65.8	75	11.6	64.5	57.75	78.0833	26.6667	36.875	87.6364	48	96.3904	8.13333	156.8	79.7143	21.8772	9.65235	4.09648e-09	0.999949	1
miR-137-3p	0	99	67	15.125	181.583	13	121.5	88.5	27.3333	109	55	133	112	75	49.5	83	66	20.9865	9.85105	1.11272e-08	0.999916	1
miR-219b-5p	0	98.9167	107.633	68.6333	112.292	10.75	222	90.9333	33.1333	104	177.833	12.0083	47.6667	40	54	44.5833	229	20.4596	9.95487	1.93263e-08	0.999889	1
miR-2285cd-5p	0.777778	98.8193	1.33333	33.3333	3.57576	27.1905	87.8636	30.2333	12.9501	102.333	1	1	2.61261	31.3939	17.75	2.05706	1.25	31.7469	8.46337	27.2606	1.77797e-07	3.0693e-07
miR-19b-2-3p	14.6667	98.4	1	107	68	85.4333	60	8	42	2	44	60	42.9	34.5	42.5	110	182.95	31.4247	9.60285	142.106	9.22171e-33	7.97945e-32
miR-223-3p	2.75	98.25	80.25	8.8	27	2	106.167	62.3833	62.25	4	42	56.1667	27	18.3333	12.6667	92	65.7619	30.6128	9.11911	96.4937	8.95279e-23	3.87338e-22
miR-18b-5p	10.3333	98	0	2	0	8	134.125	34	4.5	36	0.625	5	29.5	10.3333	4	41	11.75	36.4668	8.34049	76.5892	2.10483e-18	6.56858e-18
miR-2407-5p	1	98	47.5	27.25	25.6667	30	66	72.3333	29.5	45.25	61	153	19	86.25	6	25.5	33	28.3603	9.29534	34.0474	5.37844e-09	9.66733e-09
miR-329a-3p	0	97.75	0.25	15	0	25.5	2	4	23.5	3	0	55.25	11	38.5	42	128	27.6667	27.1074	8.5687	4.14246e-12	0.999998	1
miR-1282-5p	4	97.7143	190.733	99.2857	12.8333	3	16.8	53.6667	63.6667	18.7333	41.6667	14	31	51	7.33333	110	69.6667	30.5212	9.44385	131.575	1.85313e-30	1.37605e-29
miR-200a-3p	10	97	19	33.1667	6.2	41	17.6	1	13.4	15.2	68	104	125.2	87	0.5	10	41	33.1572	9.12278	114.104	1.23631e-26	6.99684e-26
miR-217-5p	1	96.3542	151.333	209.667	59.3333	46.4655	42.9821	87.3333	34.25	120.25	248.686	107.833	74.6667	60.25	44.4464	160.876	55.25	24.6428	10.2671	30.9461	2.65294e-08	4.62938e-08
miR-2882-3p	0	96	135	15.6364	79.8571	24.75	136.5	11.5	69.7667	25.8477	74	176.914	32.4	40	43.75	26	4.83333	22.7254	9.4849	1.47706e-09	0.999969	1
miR-323b-3p	6	96	104.05	75.5	69	3.33333	115	171.05	30.75	15	36	6.5	31.5	4	27.5909	83	111.6	30.8077	9.50044	151.684	7.42833e-35	7.77746e-34
miR-1246-5p	2	94.5	14.1667	2	0	12	21	1	4.025	6.8	115	34	29	21	14.3333	22	1.8	34.5861	8.28719	77.082	1.64007e-18	5.16437e-18
miR-10175-5p	15.875	94.5	2.33333	1	23	43.3333	3	21	9	89	18.1667	24	30	4	1	6.69231	6	38.137	8.44873	119.596	7.75445e-28	4.76182e-27
miR-2285by-3p	5	94.5	72	113	25.2	15.6667	141.05	41.3333	28.5	3.8	65.8179	3.08333	2.65714	18.8	19.381	119.846	21.5143	31.6529	9.23535	128.279	9.75202e-30	6.73951e-29
miR-2886-3p	4	94.3333	10.9	58	16	32	317	69	47.8333	1.33333	22	40.3333	12	111.667	68.1667	54	11.6667	30.6115	9.44575	131.297	2.13245e-30	1.57786e-29
miR-12044-3p	28.5	94	103.167	2.01786	210.964	2	87	24.6333	32.9167	25.8119	23.5	9.66667	40.0758	23	16.6429	107.375	17.6667	34.2974	9.38788	159.052	1.82338e-36	2.20702e-35
miR-2424-5p	0	93.8214	40	23.6286	7	8.2	0	96	2.07143	7	0.75	23.5	2	0	43	6.33333	110.167	27.6732	8.44255	1.81544e-12	0.999999	1
miR-1298-3p	4.5	93.8	30	24.5	73.8	246.833	80.6667	22.7917	116.5	53.6333	18.8	34.1036	11.8333	104.565	15.3333	96	102.5	29.1383	9.83112	146.235	1.15314e-33	1.08282e-32
miR-505-5p	3	93.5714	114.25	4	35	64.5	39.3333	12	59.5833	5.52727	43.8333	31.5	100	2.5	63.3333	95.2667	124	29.6383	9.36883	99.6201	1.84623e-23	8.36797e-23
miR-12058-3p	32	93.5	52.75	35	32	1	11	76	38.75	211.667	26.25	26	27	75	4	46	45.875	33.5142	9.4774	145.109	2.03321e-33	1.89224e-32
miR-2317-3p	5.9	93.2857	54.3	2	183	60.6667	144.167	52	64.5	187	59	90.8333	55.15	6.75	75.8333	36	160.283	28.5713	9.87185	161.193	6.20893e-37	7.64794e-36
miR-7859-5p	12	93.2	2.2	3.16667	2	24	36	87.2	38.2	46.2	46.1667	87.5	4	25.1667	15	46.45	62.4	33.7935	8.97013	124.888	5.38552e-29	3.5352e-28
miR-2285an-5p	1	93	98.2606	1	13	21	12.8062	49.4188	38.7143	100.833	75.1152	36.4	32.8333	4	3	6.41429	1.85714	32.3654	8.84013	35.2837	2.85006e-09	5.39118e-09
miR-6536-1-3p	21	93	0.5	24	50	20.8095	63.9667	38	37.9167	24.75	33.8333	62	16.5	93	42.1667	68.8333	30	33.7391	9.22097	174.672	7.06177e-40	1.12025e-38
miR-323b-5p	0	93	72	2	2	9	45.25	0	39.6667	34	3	91	0	81	1	0	49	26.1086	8.63173	1.6513e-11	0.999997	1
miR-2425-5p	2	93	10	20	37.8	61.3333	144.111	34.5	62.8571	40.381	9.9	86	26.6667	64.1	3.5	52	129.767	29.4281	9.30453	70.0131	5.89126e-17	1.66707e-16
miR-148d-5p	4	92.5	60.7611	114.335	35.05	28.9667	83.5	92.8	32.4333	101.727	41.3833	115	36.65	2.8	150.55	179.226	205	27.7135	9.96964	126.194	2.78805e-29	1.86523e-28
miR-2372-3p	2.25	92.5	40.4857	2.25	71	43.5	1	43.7143	0	0	0	0.75	1	28	68	0	4.33333	37.9275	8.37155	75.6926	3.31452e-18	1.01918e-17
miR-11978-5p	2.6	92.3333	0	70.1667	29.75	17.6667	109	8	43	5.75	167	86.55	38.5238	52.75	29.5	18.5	3.25	30.4242	9.19306	87.3069	9.29233e-21	3.45615e-20
miR-2395-3p	0	92.2857	35	35.25	63.75	13	78.8	91.4167	28.25	3	0	33	26	2	126.517	11	72.1111	25.0161	9.01113	7.35909e-11	0.999993	1
miR-22-3p	1	92.1667	1.5	7.625	63	44.5	62	8	43	109.143	0	4.25	17	134.5	3	34.5	116.476	29.2624	9.12903	34.3976	4.49266e-09	8.16634e-09
miR-582-5p	2	91.6636	183.425	121.5	269	17.35	21	138.95	34	95.9	85	259.333	126.875	38.3333	102.833	109.25	164.5	25.1297	10.4029	61.94	3.54088e-15	8.9874e-15
miR-2456-3p	9	91.55	29.75	8.6	8.28571	24.4	89.875	2.5	28	48	1.83333	1.5	64.5	39	14.5	147.5	14.3333	33.4712	8.92888	108.96	1.65599e-25	8.8011e-25
miR-12010-3p	0	91.5	1.33333	97	6.33333	73.5	1.33333	40.9111	6	29	19.6667	0.2	1.36364	15	6	3.22222	6.5	28.2074	8.47111	3.11218e-12	0.999999	1
miR-139-5p	0	91.5	4.25	0.666667	54	51.25	32	0	5.58333	0.333333	2	0.2	9.5	23	4.83333	3	29	30.765	7.95202	4.61853e-14	1	1
miR-106-3p	0	91.1667	45.5	7.33333	80.6667	29	24.6667	12.3333	73.1389	120.222	40.8333	16.4167	53.5	60.1667	12	6	112.708	23.7019	9.18248	4.24819e-10	0.999984	1
let-7i-3p	4.66667	90.5	73.75	1.83333	221.333	34.8333	163.8	11.4286	47.5	205.54	61	22.8571	210	21.8333	218.5	55	66.7143	27.5694	10.0611	130.114	3.86929e-30	2.78429e-29
miR-3613b-5p	0	90	0	0	7	0	1	1	0	1	0	23	9.48571	0	0	0	15	37.7507	6.94958	2.67111e-11	0.999996	1
miR-656-3p	1.33333	89.8333	28	10.25	147.167	60.4	11	9.33333	26.65	94.3333	63	61	91.3333	65.5	186.5	78	51.1833	27.5661	9.66545	44.8299	2.14912e-11	4.80283e-11
miR-2388-5p	3	89.8	83	21.3429	5	21.75	47	11	6.5	55	34.6667	2	1	98	73	49	155	31.6059	9.14188	106.101	7.00586e-25	3.57248e-24
miR-383-3p	0	89.7333	108.3	21	105	31.3333	43.9429	24.9	5	24	52	87.2	16	43.8333	85.5	6.5	6	24.2497	9.14588	2.06674e-10	0.999989	1
miR-12021-3p	0	89.6667	55.4667	3.66667	1	12	0.333333	2.66667	3.66667	24.5	0.142857	104.375	105.778	11.6667	18	1.75	3.33333	29.1389	8.40373	6.85674e-13	0.999999	1
miR-2379-3p	1.75	89.3333	10	15.3333	18	4	73	25.6	39.3	47	22	138	25	19.6	3.16667	26	38	31.688	8.766	63.8867	1.31786e-15	3.42809e-15
miR-488-3p	19	89	36	54.1053	15.75	2.75	29	156.25	8.83333	30	133	53	2.8	1	5.8	4.5	18.3333	35.4808	9.10355	132.271	1.30521e-30	9.7611e-30
miR-10180-3p	6	88.9	3	54	1	70.5	34.75	38.5	34.5	3.25	0.5	106	37	4.5	58	14.3333	80.5	32.4324	8.97107	94.6996	2.21584e-22	9.2614e-22
miR-217-3p	4	88.7222	115	71.9167	209.6	298.167	126.333	98.6818	117.017	186.5	7.58333	129.54	36.8333	82.4762	189.333	62.7333	176.414	25.2013	10.5747	115.96	4.85044e-27	2.8371e-26
miR-545-3p	2.5	88.1667	9	111.5	110.25	40	23.5429	98.5667	78.0095	39.3333	106.167	16	117	77.8	76.9	64.1429	99.9583	27.5243	9.80009	82.5052	1.05395e-19	3.60026e-19
miR-2284h-3p	0	88	0	14	35.25	28	0	2	2	1.22222	0	16.2821	8.83333	24.1667	23	4.25	23.8	30.5603	7.81525	6.03961e-14	1	1
miR-345-3p	16	87.8571	8.33333	2.66667	14	34.2619	11.8571	4	34.7	68	0	71.8571	15.8889	38	13.5	14.4286	80	35.3355	8.73805	111.333	5.00299e-26	2.79367e-25
miR-324-5p	6.2	87.5	71.1282	69.8333	77.8542	97.9	54.381	61.9778	32	150	168.333	216.667	211.867	117.5	40.3333	202.167	129.967	26.8076	10.4008	191.181	1.75652e-43	3.37446e-42
miR-11999-3p	5	87.3333	1.16667	75.5	1	2.5	61	95	34.3611	94	90.3333	0.5	61	9	0	41	2.33333	32.5692	9.02578	77.9671	1.04769e-18	3.35366e-18
miR-2284y-1-5p	2962.86	87.0667	138.667	15.8	107	92	168.75	62	45.1	105	47.75	16.5	85.2143	51.1667	21.5	115.25	156.9	37.3835	13.2831	527.886	8.14496e-117	1.06597e-114
miR-409a-3p	0	87	0	4.33333	1	1.66667	2	5	5	40	28	88.3333	4	12.6667	35.75	3.25	8	30.3619	8.00516	8.88178e-14	1	1
miR-708-3p	6	87	61.6667	19.1111	90.3333	33.8333	157.5	6.66667	39.5	1.27778	68	11.5	58.5	100	48	56	66.3333	30.7705	9.38775	149.907	1.8166e-34	1.85559e-33
miR-12008-5p	6	86.8333	12	62.1	16	20.1	8.9	83.9167	19.2333	24.5	64.3333	94.8333	117.889	78.25	12.3	121.479	43.25	30.587	9.43306	148.719	3.30295e-34	3.30927e-33
miR-2285ci-5p	1	86.5333	18.5	1	1	22	95.3333	47.3333	17.9167	55.6667	3.5	2.41667	94.875	5.53333	40.0833	3.7	28.8333	31.5817	8.5829	35.4848	2.57051e-09	4.89332e-09
miR-11989-5p	4	86.5	0	52.8095	23	27.3333	57.5	13	13	28	56	113.75	24.1667	1	2.28571	9	27	34.1296	8.68969	115.445	6.28703e-27	3.64683e-26
miR-11971-5p	4	86.1111	45.5	27.5	96.25	43.5	48.1111	5	74.5	142.5	61.5	135.167	3	2	103.556	56.75	51.5	29.5112	9.52497	121.61	2.80993e-28	1.75642e-27
miR-2285di-3p	0	86	24	0	17	1	33	28	0	0	1	86.75	36	0	0	2	1	32.6918	7.89792	-1.24345e-14	1	1
miR-196a-2-3p	2	85.6667	116.5	3	224	35.2121	76.625	174.5	38.5	77	60	72.5	70.5	103	116.53	17	129.5	26.4166	9.99561	64.0004	1.24391e-15	3.24782e-15
miR-2463-3p	1	85.5879	107	17.0833	102	20	259	34.3333	32.3333	0	43.5492	20.4167	23.6667	8	10.5	20.3333	38.7	30.1966	9.10982	34.8125	3.63027e-09	6.66823e-09
miR-12003-3p	8	85.5238	14	36.8571	97	16.2727	32.8442	2.75	13	3.25	45.9	2.9	19.7778	15	2.19048	5.16667	118.833	35.2826	8.60621	119.542	7.97098e-28	4.88048e-27
miR-20b-3p	3469.4	85	109.615	91.7333	58.5238	32.8889	147	116.2	42	16.2778	120	48.25	219.131	172.333	86	180.167	109	36.204	13.525	178.981	8.08898e-41	1.35507e-39
miR-2346-5p	0.5	85	24	0.333333	8	101.667	0	35	10.2	42.5	0	35	8.5	14	0	45	1.36667	31.2591	8.47144	16.9653	3.80698e-05	6.41589e-05
miR-487a-5p	0	85	2	1.92308	17	1.1	41	12.5	0	0	28.5	28.5	3	1	2	62	13	29.7891	7.81921	3.06546e-11	0.999996	1
miR-199a-1-3p	0	84	1	0	14	0	42	59.125	0	24	2	1	0	2	1	0	15.125	32.2404	7.56225	4.56701e-12	0.999998	1
miR-199c-3p	16.3	84	25	82.5714	2.66667	30.1429	1	61.8	29.7121	3.66667	65.8182	68.0833	20.95	34.5	15.6	5	126.833	33.5937	9.11514	117.374	2.37698e-27	1.42619e-26
miR-2285o-4-5p	0	84	0	1	3.5	0	11	2	0	0	32.3333	0.5	48	0.5	1	1	0	36.3153	7.24555	3.47526e-11	0.999995	1
miR-2285au-3p	14.7143	83.9412	25	10	105.5	62.6667	155	17.9655	1.91667	47.7564	63	4.24242	31	27	5.57576	0.5	25.75	34.4082	9.01937	126.507	2.38102e-29	1.61355e-28
miR-95-5p	53.4118	83.5	115	50.5	76	84.875	83.3333	91.75	22.9643	5.13095	85.25	75	94	69.5	64.5	16	22	32.6582	9.89907	232.028	2.15289e-52	7.64094e-51
miR-11987-3p	0.25	83	15	109	80.5	32	43	4	8.27273	2	60.5	1.6	1	7.83333	1	2	47.75	30.8985	8.60505	8.0274	0.00460749	0.00757307
miR-2334-5p	0	83	1	1	2.73333	0	0	31	2.33333	0	4.33333	2.66667	1	0	38	5	3	33.7968	7.23932	-4.26326e-14	1	1
miR-2473-5p	0	83	35	60	1	1	0	1	64	10	27	1	47.5	26	20	1	0	28.0081	8.31041	1.19371e-12	0.999999	1
miR-551b-3p	8	82.75	90.5714	55	117.333	36	4	95.1667	20.0619	121.4	131.833	79.525	100.75	41	130.267	44.6667	63.6667	29.2527	9.87119	202.624	5.58682e-46	1.21863e-44
miR-2901-5p	16.8571	82.3846	123.333	53.4619	162	16.3846	27	28.8846	57.8909	136.837	30.5238	215.357	152.733	71.3333	156	176.65	63.3333	29.3747	10.2243	273.161	2.32274e-61	1.38966e-59
miR-7865-3p	1	82.3	92	35.6	55.2	11.5	1	22.9167	35.3	2	30	28	1	25.4	37	28.6	90.3333	31.3865	8.78694	35.1544	3.04566e-09	5.72027e-09
miR-380-3p	23	82.1333	16	22.3333	5	18.5	66	33.5	11.5833	35	114	120.45	28	16	96	4	1.5	34.5441	9.15027	140.224	2.37838e-32	2.01633e-31
miR-19a-5p	21	82	0.833333	13.75	90.25	10.1	0	5	10.5	0	3	4	108.093	13.75	0.75	0	1	39.9165	8.36353	75.8032	3.134e-18	9.65088e-18
miR-194-1-3p	1	82	37.3333	5.95455	0	12.5	0.5	0	15	24.75	0.111111	26	24	29.5	2.5	88.25	100	33.1377	8.41777	36.4001	1.60695e-09	3.1685e-09
miR-362-5p	1	82	47	14.3333	49	1.34286	36	0.75	34.3333	1.5	0	31.4167	1.5	66.3333	16.8571	19.5	131.4	32.6935	8.60555	35.6845	2.32004e-09	4.4448e-09
miR-2285j-1-5p	0.25	81.8214	57.6667	1.25	26.3333	2.27273	1	1	3	12	59.3333	28.5	20.5	1.71429	30	0	4.16667	34.6894	8.02266	8.04768	0.0045562	0.00750644
miR-2324-5p	72	81.7833	51.5	15	63	129.822	12.5	5.25	67.0833	45	63	16.6667	31	29	9.25	18.3333	40.9167	35.5954	9.57451	198.462	4.52416e-45	9.66694e-44
miR-2285v-3p	0	81.1111	7	8.2	69	1	104	1	20	0	0	19	0.111111	0	3	10	2.5	31.9853	7.83559	8.17124e-14	1	1
miR-148b-3p	0	81	28.5208	5.5	1.5	27.2	119.875	1	17.8333	36.3333	0	7	5.25	0	58.2	0	40.2	27.9986	8.2492	1.36424e-12	0.999999	1
miR-2450a-5p	0	80.5417	35.5	47.3846	14	5.6	81	61	32.2685	1	53.95	105.6	51.5833	1	30.5	36	87.75	24.3664	9.02287	1.76838e-10	0.999989	1
miR-338-5p	0	80	58	84	78.75	149	106.5	4.5	29.5	3	2.33333	37.25	26.0333	41.3333	66.6667	73.8	77.5	23.3685	9.46865	6.50717e-10	0.99998	1
miR-221-3p	24	79.8333	27.5333	103.167	114.217	100.833	140.5	71.25	111.341	85.6667	117	230.25	47.6667	180.278	142.1	2	89.25	28.8045	10.3539	196.425	1.25872e-44	2.60967e-43
miR-2478-3p	2666	79.5	34	70	63	48	15	3	44	2	72.75	56	4.125	16	70	17	85.5	40.9299	13.0774	172.834	1.77946e-39	2.76013e-38
miR-1296-5p	2886	79.4167	96.6667	0.666667	68.6667	2	64.1667	59.6667	18.1667	1	0.666667	1	96.2	16	44.8	121.667	101	40.9805	13.1897	429.219	2.40404e-95	2.6495e-93
miR-375-5p	0	79	55	2.15385	63.1429	14.5	138.19	50.5	38.5155	41.8	79	11	118.629	24	163	90.4	59.3333	22.3926	9.51177	2.21801e-09	0.999962	1
miR-10225a-5p	0	79	0	3.6	0	1	0	0	8	1	1	1	0	3	36.5	2	1	36.992	6.95453	-6.03961e-14	1	1
miR-2339-3p	15.5	79	121.5	9.5	33.6	33.25	72.8333	63.4667	44.3929	121.278	25.8	79.4	70.1429	63.25	32.4643	6.66667	89	31.6252	9.53401	195.725	1.78992e-44	3.67459e-43
miR-140-3p	0	79	3	26	5	11.5	80.0333	1.75	3.16667	18.6667	1.5	1.45	45.25	52.5	0	150	42.7	26.9172	8.61389	5.53513e-12	0.999998	1
miR-1468-3p	61.25	78.4	40	54	75.5	4	29	10.25	59.5	71	148	73	80.3929	63	3.5	55.5	10.9444	34.5687	9.70534	209.732	1.57173e-47	4.01367e-46
miR-2386-3p	2704.67	78.3333	49.4167	10	225.15	52	13.25	98	37.7	86	72.5	41	146.702	97.4167	10.5	63	84.5	37.7369	13.1532	827.406	5.93892e-182	2.07268e-179
miR-3432b-5p	0	78	37	13	34	9.66667	71.5	3	15	0	0.25	0	7	3.33333	42.5	59	229	29.3584	8.6403	2.41585e-13	1	1
miR-507-5p	8	77.5	2.5	58	87.5	24.375	167	43	72.6667	70	3.91667	1.5	69.1667	1	4.66667	90	17	32.1523	9.20889	105.902	7.74901e-25	3.91943e-24
miR-11986-5p	2574	77.5	3	2.25	26.125	1	25	1.5	3.9	0.75	1	9	39	17.3333	77	64.8571	2	46.0658	12.9862	148.385	3.90768e-34	3.89651e-33
miR-2372-5p	2190.71	77.3333	4.8	47.25	31	26.6667	161	54.3333	49.375	74	5	113	22.75	43.2	63.3333	253.05	89.9167	38.2395	12.8677	193.704	4.94104e-44	9.85384e-43
miR-12038-5p	0	77	43	49	95	3.1	83.6923	71.8182	35.5	33	22	4.75	127	60.8333	3	20	8.65714	24.2153	9.11015	2.24006e-10	0.999988	1
miR-2344-3p	3	77	0	73.5	3	3	46.5	4	4.5	2	15	24	17	55.5	3.5	2.5	16	35.4711	8.1883	83.213	7.36724e-20	2.54152e-19
miR-210-3p	1	76.8	51	36.3333	104.514	13.8333	58	20	30.2857	6	63.6667	50.8	54	20	25.3333	48.3929	2.41667	30.0944	8.95971	34.7616	3.72647e-09	6.83894e-09
miR-126-5p	1	76.7	73.3333	15	4.45	13	113	2	17.5	84	76.8333	24.75	27.5	61	4	2.5	25	30.4359	8.84147	34.9831	3.32579e-09	6.17128e-09
miR-216b-3p	3.5	76.5909	92	49	1	36.5	74.6667	67	39.2159	25.5	15	132.167	2.5	32.1	57.25	56.5909	33.5	30.3291	9.25591	114.295	1.12316e-26	6.40847e-26
miR-182-5p	3	76.519	145.267	13.6667	227.083	19	98.5	17.6667	90.4	107.5	195.5	69.25	39	14	126.402	165.358	156.567	26.6989	10.1149	94.6279	2.29759e-22	9.58396e-22
miR-2460-3p	0	76.5	25.5	6.75	0	12	1.5	53.5714	3	5.5	71	2	0.75	0.5	37	42.5	66.2833	27.5748	8.28429	2.36611e-12	0.999999	1
miR-425-5p	9.66667	76.3333	101.694	108.5	111.571	72.1	107	63	72	69.6667	59.4762	87.8333	73	93.5	86.75	22	43.8333	29.1133	9.93274	277.641	2.45322e-62	1.55668e-60
miR-2285n-4-3p	0	76.2	18.5	0	0	16	22	10	0	73	0	1	0	0	1	2	12.5	32.0152	7.55331	9.0866e-11	0.999992	1
miR-2285n-2-5p	0	76	21	1	26	7	85	46.2	44.5	3.4	3	81.2	158.4	11	2	36	9.25	25.9355	8.79108	2.10445e-11	0.999996	1
miR-491-3p	0	76	14.5833	20.25	66.3333	109.667	23	16	22.5	308	32	25	72	99.8333	55	26	20.3333	22.2655	9.60254	2.5851e-09	0.999959	1
miR-101-1-5p	0	75.75	27	1	90.6667	56.3939	140.5	128.333	44.2273	5.16667	25.7273	301.529	94	5.25	68.6667	60	141.875	21.4142	9.78491	6.95494e-09	0.999933	1
miR-15a-3p	2	75.4667	29.3095	24	48.1667	13.2	32.6667	20.3333	20.2333	34.8571	111.667	80.5833	59.4762	6.5	169.233	164.167	92.3333	29.3488	9.49714	70.4006	4.84054e-17	1.37532e-16
miR-2349-5p	0	75	1	0	0	34	0	0	18.5	1	1	0	0	0	0	14.8	1.5	36.3018	7.12726	1.46549e-12	0.999999	1
miR-2327-3p	0	75	103	117.083	35.3333	60.25	5.5	3.5	18	27.8333	75.0833	2.2	10	1	87	2	104	24.469	9.14878	1.60085e-10	0.99999	1
miR-3613-3p	5	75	43.25	1.33333	30	83	131	29.5	15.6	88.25	160	65	86.5	4	48	43.5	137	29.977	9.55058	147.826	5.17712e-34	4.9958e-33
miR-599-5p	8	74.5833	36.325	28	39	47.4	189	6	77.4167	43.5	33.25	64	45	54.6667	122.075	111.833	84.75	30.3817	9.6048	217.853	2.65939e-49	7.62843e-48
miR-433-3p	0	74.3333	56.5	3	149.708	46	5	105	49.5	88.5	14.25	34.6667	125	3	142.5	5.25	73	22.3377	9.49869	2.37148e-09	0.999961	1
miR-592-5p	12	74.3333	32	35.5	13	10	80.5	11	16.1	0	18	1.33333	2.5	1	8	4.33333	23.5	39.2621	8.13998	124.774	5.70336e-29	3.72051e-28
miR-12004-5p	2	74	43	26.8333	0	31.2143	94	72	36.7143	57	34.1429	0	1	0	4.28571	41	39.6071	32.242	8.71917	69.3079	8.42326e-17	2.36122e-16
miR-26b-5p	0	74	1	30.0909	0	23	2	0	20.6	3	1	12	3	2	46	5.5	16	31.0884	7.6901	9.76996e-14	1	1
miR-10165-5p	1.33333	74	11	45	41	8	23	103.5	15.5	25	12	19	72.3333	23	1	1	0	32.7859	8.57767	48.9185	2.66817e-12	6.13973e-12
miR-2364-3p	0.333333	74	19	3	50	13	54.1429	41	32.5	3	2	2	0.571429	1	66.5	1	5	34.1836	8.13826	10.9362	0.000943048	0.00156477
miR-2285af-1-3p	1	73.8889	9.33333	74.5	49.1333	14	98	11.6667	49.5	13.5	47.6667	13	53.3333	21	1.5	22.5	67.0333	30.4475	8.83512	34.8958	3.47823e-09	6.41145e-09
miR-2380-3p	0	73.6667	16.1333	15.6667	17	8	5	1	27	1	2	77.5	1	1	0.166667	3	15.3333	31.2345	7.73655	1.51168e-12	0.999999	1
miR-2366-3p	1	73.3333	18	0	32.5	1	1.8	38	0	0.5	4.33333	0	68.3333	0.5	1	7.5	3.2	36.9459	7.67428	39.2116	3.80276e-10	8.09245e-10
miR-301a-5p	7.21429	73.2667	79.7143	74.4167	65.5	102.167	54.7	37.4167	59.673	197.242	74.75	196.5	167.85	165.6	50.5	61.6	71.0988	27.6397	10.2207	217.902	2.59374e-49	7.54347e-48
miR-10b-3p	1	73.25	64	6.66667	2	51	27.3333	5.75	25.6	49.75	64.5	183.5	75	5	220.5	96	43	27.9384	9.53913	33.6488	6.60164e-09	1.1755e-08
miR-1949-5p	1305.29	73.1667	9.6	9	97	111.667	31.2	57	54.2	24.5333	26	75.5679	37	1	86	27	1	39.4881	12.1473	186.304	2.03807e-42	3.61671e-41
miR-2458-5p	0	73	75.1429	3.64286	183.024	25.325	151.667	15.5	44.4286	84	7.2	119.389	78	58	4	0	33.3333	23.2562	9.3895	7.7042e-10	0.999978	1
miR-2466-3p	1	73	0	1	1	1	110	0.666667	37	7.83333	1.5	4	28.5	15	1.2	20	4.33333	35.2446	7.80335	37.5144	9.07411e-10	1.86286e-09
miR-2340-5p	4608.2	73	34.1429	4	14.1429	33.1429	73.25	80.2	74.0429	43	37	51	171	75.25	115.75	99.6667	23.6095	39.6356	13.8544	167.024	3.30457e-38	4.55248e-37
miR-485-3p	3	72.75	30	37.8571	84.25	71.4	214	43	28.3889	55	41	123.9	52.803	11	88.6667	77.3571	193.5	28.1355	9.72551	101.053	8.9565e-24	4.16776e-23
miR-12002b-5p	5.75	72.7091	24.9167	59	185.667	43.3333	144	45.6333	39.4924	26.3	63.9167	85	34.8333	47.3333	115.833	147.909	58.1667	28.9897	9.78232	185.925	2.46467e-42	4.33699e-41
miR-2290-5p	1	72.5833	81	7	84	75	144	6	34	0	37	64	43	69	47	43	61.8333	28.3355	9.31136	33.9556	5.63831e-09	1.01084e-08
miR-2450a-3p	0	72.5	58.3333	5.75	50.1429	32.75	30	88.8	7.75	35.8333	17	64.25	21.25	0	28	19	10.9	26.1685	8.70429	1.525e-11	0.999997	1
miR-194-1-5p	2.33333	72.5	4.5	37.5	41	12	4	86	21	1	0.333333	15	16	10	48	1	4	34.841	8.29946	87.0188	1.07497e-20	3.96998e-20
miR-11976-2-3p	3	72.3333	44	2	1	12	3	11.3333	44	0	0	31.25	136.778	36	25	13	1	33.6577	8.47097	65.8405	4.88943e-16	1.29765e-15
miR-10182-5p	1	72.3333	4.75	74	7.14286	15	1	3	8	10	1	11	38	65.5	0.75	27	6	33.7974	8.25065	36.0986	1.87581e-09	3.66754e-09
miR-301a-3p	6	72.3333	217.5	61.5714	77.75	53.3	98.9	148.25	66.3024	46.3	31.6571	82.3333	62.3333	251.5	132.583	104.5	220.429	27.0326	10.3539	186.911	1.50154e-42	2.71054e-41
miR-2285h-3p	6	72.1667	50.2262	30	65.675	3.75	265.2	12.9	45.5	136.592	12.3929	120.911	83.2262	86	173.75	47.25	57.1667	28.9645	9.80145	157.428	4.12691e-36	4.85492e-35
miR-7-3-3p	5.58824	72.1429	31.4667	26	98	7.95833	28	19.3333	13.2667	37	137	46.3333	60.0143	89	100.667	14.2	56.625	31.4963	9.32914	187.16	1.32496e-42	2.43374e-41
miR-2285at-4-5p	2.66667	72.0714	81.9	78.2917	108.5	4	40.5714	41.6429	17	88	10.6667	83	50	35	98.8333	54.5385	156.2	29.2934	9.5394	93.4435	4.17966e-22	1.70277e-21
miR-2285cg-3p	8	72	1	9	51	9	87.8	29.25	14.2222	92.8	8.5	68	72.0357	5.66667	22.2667	4	13.7	34.8271	8.73289	136.849	1.30121e-31	1.03997e-30
miR-2285z-5p	0	72	53	64.3333	19	47	45	1	0	0.5	1	14	2	0.5	0	0	1.5	34.302	8.06522	1.18906e-10	0.999991	1
miR-3604-1-3p	28.9	72	29	56.75	10	6.6	54	67.0833	32.9167	127	32.3333	139.833	61.9167	27.5	1	55.1667	7.5	34.0279	9.40342	165.794	6.13435e-38	8.28731e-37
miR-7861-3p	5	72	2	33.6667	29.9444	52	65	47.5	30.1667	0	17.5	13	9.4	0	2.25	183.75	94.2857	33.2511	8.97377	94.5509	2.38866e-22	9.92431e-22
miR-133c-3p	2	72	15.6667	13.25	43.9167	54.5	90	58.75	91.75	1.5	23.3333	51	58.7	13.4	2	48	29.45	31.1551	8.99073	72.685	1.52085e-17	4.44785e-17
miR-299-3p	10	71.9167	51	272.75	54.0833	7.88889	100.417	319	35.3333	90	144	140.333	9.7	81	101.833	55	156.293	27.3596	10.3537	150.802	1.15798e-34	1.19449e-33
miR-2420-3p	33	71.1905	30.8571	3.22222	54.5	65.1111	96.25	25.75	21.3333	16.8889	130.333	29.5	28	2.33333	6.66667	37.25	86.1667	34.6931	9.24148	161.693	4.82801e-37	6.01776e-36
miR-96-5p	3.58333	71.1	42.3333	74.6667	96.1667	10	0.5	123.167	91.2083	107.5	52	52.4286	48.5	73	129	54.625	24.4167	28.4815	9.69676	112.449	2.84926e-26	1.60818e-25
miR-320a-1-5p	8.76111	71	72.2	15.4167	162.6	59.5	2.75	27	11	50.7857	63.5	76.1333	25.7857	85.8889	103.5	2	8	31.3897	9.40383	124.767	5.72334e-29	3.72195e-28
miR-30c-5p	9	70.9091	55.0833	66.0707	197.7	70.8675	78.9524	9.67857	35.6532	211.409	158.75	212.432	288.714	173.417	65.2262	188.5	46.8333	27.223	10.5126	232.718	1.52273e-52	5.49756e-51
miR-2306-3p	3	70.8333	22.5	16.7167	49.1278	85.7667	74	32.25	4.76667	154.5	4.5	28.8833	73	29	173.35	51.85	67	29.3338	9.47165	100.578	1.13843e-23	5.21157e-23
miR-615-3p	0	70.8	31.6	0.75	20	6.6	33.8	28	29	27.8	0	80.75	2.66667	44	24.25	31.7667	30	26.7101	8.46629	7.36122e-12	0.999998	1
miR-1301-3p	0	70.75	57.2	3.5	37.7889	19	0	53	18	152.5	37.75	7	1	19	141	1	2.25	24.8572	8.92527	9.17488e-11	0.999992	1
miR-3956-5p	1	70.6667	69	3.16667	18.7857	3.5	24.5	25	18.6667	0	1	7	0	4.75	0	1	29	37.7835	7.77047	36.7058	1.37367e-09	2.74735e-09
let-7c-3p	2.5	70.3333	15.8333	29.3333	4.25	75	23	39.5	8.08333	4.21978	7	31	67.25	18.4167	3.25	62	133.333	31.7135	8.83679	89.2979	3.39615e-21	1.29773e-20
miR-12005-2-5p	24	70.25	15	2	5.5	21	48.5	17.6667	22	27	32.3333	6	30	29.75	40	6.39286	15.8	37.2626	8.53987	150.438	1.39071e-34	1.42752e-33
miR-500-5p	2734	70.2083	10.2143	36	30	14	30.6	43.5	19.5	161	0	21	0.333333	73.4	26	121	24.6667	40.8897	13.1137	131.048	2.41726e-30	1.7823e-29
miR-129-1-3p	22	70	1	0	3	39.25	32	0.8	54.5833	1.33333	10.5	23.5	16	4.5	33	4	0	39.1558	8.2528	82.905	8.60947e-20	2.95545e-19
miR-345-5p	18.3889	69.6667	22.3333	80.9683	223.8	72.25	140.25	84.6	7.88333	67	64	63.375	146.767	13.4	93.7167	9.52381	51.6667	30.7226	9.85967	196.783	1.05165e-44	2.20215e-43
miR-12059-3p	1	69.5	45	24.3929	2	108.25	91	56	79.8333	4.5	71.9167	3.5	2	87.75	19.25	73	141	28.769	9.39835	34.2123	4.94168e-09	8.92059e-09
miR-2404-1-5p	3	69.4	23.6667	27	11.4667	35.5	0	106.083	20.1667	35	50.1667	0.416667	42	21.15	16.5	67.6667	48.75	31.7794	8.86675	96.437	9.21307e-23	3.97777e-22
miR-11990-5p	0	69.1667	0.833333	3	0.333333	13	63.5	3.33333	12	30.5	0	27	4	12.3333	2.83333	23	21.8333	29.8069	7.75877	8.52651e-14	1	1
miR-8550-3p	1	69.1111	40	0	28.3333	2.42857	2	107	33	8.33333	27	141	4.33333	78.3333	18	1	42.5	30.0458	8.8803	34.8863	3.49527e-09	6.4372e-09
miR-2285as-3-3p	0	69	16	2	0.75	2	71	19	19	1	0	28	56	4	16	73	7	28.0334	8.15541	1.16707e-12	0.999999	1
miR-2369-5p	1264.33	69	6	50	2	6.5	2	1	49.3333	1	1	2	35	0.5	30.25	40	1.25	44.691	11.9995	138.749	4.99732e-32	4.13612e-31
miR-2415-3p	0	69	18	13.1667	1.25	2	2	0.5	40	2.5	0	158	73	0	21.5	69.8	3	27.2748	8.51224	3.30047e-12	0.999999	1
miR-412-5p	2087	69	0	19.3333	1	18	68.5833	55	22.0333	0	97	49	44	40.6	16	78.85	12	41.423	12.7323	137.635	8.76036e-32	7.0827e-31
miR-30e-5p	3	69	39.5	18.7	42	1.5	21	2.5	15.5	0	7.5	2	35	88.6667	38.5	31	1.5	35.0755	8.43322	98.7156	2.91493e-23	1.29319e-22
miR-4286-1-5p	0	69	38	26	8	46	46	17	1.66667	6.25	2	0	1.5	45	43	2	160	28.8596	8.55555	8.16947e-12	0.999998	1
miR-381-5p	36	68.6667	1	6.83333	80.0385	1	55	0.666667	1.7	0	29	1	1	3.33333	102	28.9	1.66667	39.5845	8.59476	84.6388	3.58159e-20	1.26687e-19
miR-759-5p	1	68.5	34.5	22.5	64.25	2	150	43	10.5	1	4	38	49.3333	14	42.1	88	39.3333	30.2479	8.87977	34.8829	3.50141e-09	6.44283e-09
miR-2440-3p	0	68.5	0.6	0	0	0	1	20	0	26	2.5	1	0	0	29	67.6667	0	31.8633	7.51584	-2.84217e-14	1	1
miR-885-5p	4.33333	68.1667	104.5	32.8333	44.9286	67	146.393	85.8333	32	255.786	80.8333	112.8	116.567	62	100.6	48	88.6429	27.5265	10.0564	142.285	8.42539e-33	7.38191e-32
miR-7859-3p	2.5	68	100.333	44.8	9	18	109	43.25	56.7333	92.8333	33	30.3667	57.8	40.8939	37.5	0.571429	74	29.9247	9.24094	87.6571	7.78437e-21	2.91601e-20
miR-129-2-5p	13.5	68	127	154.4	14	52.1667	31	27.4	67	106.25	47.1818	115.417	60.1818	4	104	7	28	31.0463	9.7016	167.267	2.92561e-38	4.11156e-37
miR-11983-3p	2	68	74.9	51.3333	206	122.8	137.5	50.4333	77.7	113.667	76.6	109.167	319	20.6667	78.1667	111.95	13.125	25.6926	10.2345	63.059	2.00603e-15	5.17319e-15
miR-30b-5p	0.5	67.9524	2	11.375	57.2	31.1667	3.66667	12.75	22	33.6	88.4167	77.8	56	13	21.8	5.75	9.89286	30.9947	8.64668	16.7615	4.23842e-05	7.11728e-05
miR-2285i-5p	3	67.6667	1	0	1	1	0	0	0	1	18	38.4286	39	0	23	3	5	42.324	7.41987	67.1289	2.54319e-16	6.87154e-16
miR-2285m-4-5p	26.75	67.5143	49.1667	1.17857	25.4	25.8288	64	7.75	25.1976	60.2143	18.8333	132.167	28	38.1538	141.5	68.125	27.4417	33.814	9.36247	174.915	6.24696e-40	9.98559e-39
miR-12016-5p	3274.33	67.5	0	51	6.66667	11.6667	1	38	8.5	36	2.33333	0	9.75	11	1.33333	12	3.5	46.9911	13.3175	126.198	2.78338e-29	1.86523e-28
miR-2300a-3p	7.66667	67.5	8	44	77.25	9.33333	162.667	93.35	36.4167	1	52.5	182.286	95.9167	73	41.75	16	61.1667	30.3919	9.54906	138.933	4.55601e-32	3.78582e-31
miR-655-3p	57.25	67.375	164.257	36.9762	29.6667	124.75	86	145.167	91.4167	196.081	30.6667	102.931	246.155	160.667	84.0635	146.778	128.15	29.4683	10.6123	278.9	1.30424e-62	8.53459e-61
miR-24-2-5p	2	67.25	18.1667	0.5	32.3	53.2857	5	20	10.4615	174.8	23	40.25	0	1.5	4	39	12.25	32.7448	8.6556	72.2776	1.86956e-17	5.43732e-17
miR-652-3p	6	67.25	84	70	159.5	112.5	120	141	164.838	183.655	185.083	53.9778	77.25	340.867	113.167	91.6667	169.567	25.3451	10.6825	172.961	1.66918e-39	2.6084e-38
miR-11996-3p	0	67	1	47	15	29	1	23	5	0	9.25	33	41.0256	0	61.8333	107	77.381	26.5271	8.64756	4.11262e-11	0.999995	1
miR-2285u-5p	1.33333	67	3.75897	56.6667	46.7	1	3.5	98.6667	15	1.4	11.1667	0	0.666667	1	13	0	22.6667	36.2097	8.15589	52.1556	5.12724e-13	1.20229e-12
miR-2455-5p	0	67	45	3.71429	132.875	24	0.5	3.21429	36.8333	2	56	26.25	4	28.2	82	4	95.5833	25.7921	8.81866	2.57234e-11	0.999996	1
miR-2398-3p	4	67	30	62	75	10.4	0	6	111.817	76	61	81.2	57.1	69.75	11	97.2	58.6	29.928	9.42323	117.285	2.48596e-27	1.48308e-26
miR-2285ao-3-3p	7.4	66.5385	87.7857	84.3636	70.75	44	340.089	138.361	61.0417	135.2	140.6	30.8	16.125	30.725	22.2	140.514	29.6667	28.4416	10.0213	189.42	4.2548e-43	7.95495e-42
miR-544b-2-3p	9	66.5	60.9	3	13	75.3571	93.5	10.7222	36.7381	98.5	25	3.81131	83.5	54.5571	9.15714	49.3333	28.0833	32.3562	9.15385	135.905	2.09318e-31	1.654e-30
miR-2353-3p	7	66.5	27	46.4286	52	5	186	124	43.5	70	6.33333	177.286	103.533	76.1429	53	58.9167	179.667	29.1018	9.82314	173.717	1.14154e-39	1.79728e-38
miR-2285ci-3p	0	66.2615	28.2	1	6.8	10	1	1	5.8	0	51.8	2	0	3.33333	1.5	83	81.25	29.8752	8.0259	1.33321e-10	0.999991	1
miR-2300b-3p	0	66	0	0	1	1	4	9.5	5.2	8	3.4	28	11	47	2.5	1	0	32.0248	7.37917	3.55271e-15	1	1
miR-193a-2-5p	1.5	66	17.2	23	22.8	3.3	19	45.5	45.8333	1	29	5	2	1	0	47.3333	16	34.5455	8.13116	57.579	3.24678e-14	7.97042e-14
miR-376b-3p	0	66	19	18.6667	0.333333	1.66667	0	1.33333	3.25	1.25	69	5	19.25	1	1	0	0	36.3337	7.46509	1.49818e-11	0.999997	1
miR-562-3p	7.25	66	55.625	123.833	178.7	142.467	32.375	34.6667	7.99405	128.65	64.875	72.2	94.7143	41.7667	58.1705	33.3333	194.067	28.4317	9.9899	183.747	7.3693e-42	1.27532e-40
miR-2285p	19	65.9429	18	59.2095	6	26	19.1429	9	6.33333	38.75	13.6667	30	1.13333	17.5	29	27.5	130	36.0942	8.74579	148.071	4.57695e-34	4.49959e-33
miR-2284q-3p	15	65.6667	23.8	19.75	14	22	7	111	2	30	49	86	21	19	9.75	13	65	34.5941	8.88443	140.486	2.08456e-32	1.77442e-31
miR-502a-2-5p	1	65.6667	105.5	51.8	55	18.5833	125.5	46	67.9881	29.3333	1.5	101.94	7.96667	62.3333	1.5	2	59	28.9948	9.20611	34.3163	4.68439e-09	8.48539e-09
miR-448-5p	31.2	65.6667	72	31.5	48	3.57143	31.1667	16	33.75	44	15	108	38.5	67.75	143	52.5	117	33.7066	9.54036	247.128	1.09819e-55	5.47528e-54
miR-497-3p	3500.33	65.5397	182	3.5	188	27.5	34.4286	32.7968	12.5417	126.5	48	27	46.25	49	56.5	69.5833	157.5	39.0959	13.4864	180.444	3.87771e-41	6.65568e-40
miR-1307-5p	4	65.5	19.8667	173.631	93.4	140.85	301.5	165.25	102.167	142.189	200.5	166.433	98.4722	44.25	81.7	106.167	264.696	25.0201	10.6058	118.99	1.05247e-27	6.38801e-27
miR-2285bm-5p	1	65.3988	78	1.83673	57.4667	0.980392	0	1	72.9461	23	32	102.752	92.7396	1.66667	9.55102	0	29.4524	32.0679	8.74314	35.8785	2.10013e-09	4.05479e-09
miR-450b-5p	31	65.3571	197.57	157	93.5	60.2244	73	22.1956	84.75	125.5	56.625	89.5	60.5	56.6	138.333	30.3333	9.61667	30.5883	10.1194	237.185	1.61619e-53	6.50829e-52
let-7d-5p	0	65.1429	31.1111	6	0	46	1	9.32143	21.6667	64	39	6	1	56	0.7	22.4	49.0714	26.8697	8.42561	5.98099e-12	0.999998	1
miR-376a-5p	7	65.0714	3.2	254	99.4904	154.311	48.25	6.86667	113.018	5	83.9	36	63.8333	48.7821	192.307	105.119	85.85	28.085	10.1171	126.52	2.36639e-29	1.60884e-28
miR-99a-3p	1849.8	65	14	118	30.5	19.8333	112.25	2.83333	54.6333	111.75	3.25	72.6571	4.71429	4.375	83	57.1538	70	39.3228	12.6067	163.52	1.92569e-37	2.47386e-36
miR-378d-5p	0	65	45	34	0	13.5	2.53333	40	3	2	22	1	3	19	1.9	1	9.5	30.7342	7.83446	9.9476e-14	1	1
miR-101-1-3p	0.2	65	48.7262	3	13	9	107	24.5	9.93333	22	54.0833	23	1	0.666667	2	0	10.5	32.8982	8.14338	6.33597	0.0118313	0.0193856
miR-153-1-5p	791	64.8889	8	118.667	129.333	31.5	122	27	24.8333	110	2	68.1667	161.5	37.5714	93.5	32.5	44.6667	36.6799	11.6383	243.88	5.60789e-55	2.60954e-53
miR-541-3p	1.75	64.7143	165.143	103.05	57.8	55.4167	183.4	74.3158	55.4	131	39.8667	48.4242	4.95	36.0857	5.25	15.375	66.5	28.1158	9.67446	59.6029	1.16065e-14	2.88989e-14
miR-6525-5p	0	64	1	0	82.8	1	2.25	1.58333	3	1	0	1	1	0.8	57	27	24	35.3408	7.69301	2.13163e-14	1	1
miR-3064-5p	0	64	0	1	1	1	0	2	25.3	0	26	1	0	7	0.333333	0	0	34.9619	6.90644	1.11555e-12	0.999999	1
miR-2284v-5p	8	64	38	2	0	7	0.5	1	7.66667	34	2	6	3	0	0	18	0	41.259	7.50301	63.6445	1.49024e-15	3.86207e-15
miR-658-5p	1	63.9879	6.75	27.9167	117	21.5	29	82	7.6	3.5	3	88.1667	14.8333	1	38.5	28	24.6667	30.9983	8.72465	35.18	3.00601e-09	5.65718e-09
miR-11981-3p	8.5	63.8333	17.4	49	55.6	10	72.25	116	46.7143	2.5	17.5	2	3.75	101	51.3333	38.7143	2.83333	34.1323	9.08014	146.983	7.91437e-34	7.49896e-33
miR-2423-3p	0	63.5714	0.625	71	50	3	48	28.6667	7.63131	44.9091	23	59	153.875	17	29.8571	4.375	47.8571	25.5302	8.91552	5.53335e-11	0.999994	1
miR-1814b-5p	0	63.25	0	1	18	50	48	0	5.09091	0.0909091	0	1	16	0	11.5	0	1	33.2063	7.48156	-3.55271e-14	1	1
miR-411c-5p	2	63	20	83	1	17	49.6667	86.3333	0	0	18	47	0	0	0	2	4	36.7944	8.33889	66.1041	4.27733e-16	1.14244e-15
miR-30e-3p	14	63	40	5.5	22	2	40	8.16667	2	2	62	20	0	9	1.16667	66.3	69	37.0875	8.41332	99.3081	2.16117e-23	9.69055e-23
miR-206-5p	6	63	26	220	42	41	45.3333	39.3333	32.75	68.0833	11	134	24	1.25	2	33	50.8333	31.5	9.39917	137.874	7.76527e-32	6.32703e-31
miR-2363-1-3p	0	63	1	0.5	1	0	0	95	22	0	1	0.5	8	61	0	0	2.33333	31.4216	7.82917	4.26326e-14	1	1
miR-769-3p	1	63	0	2.16667	15	3	9.5	43.9167	84.25	135.333	106.4	3	1	1.5	18.9667	0.125	1.66667	33.0944	8.59809	36.4681	1.55188e-09	3.0744e-09
miR-1-1-3p	0	62.6667	0	1.5	19.95	10.5	50	19	22.5	28	29	17	1	0	0.5	0.5	112	28.5786	8.03137	6.37712e-13	0.999999	1
miR-10169-3p	3	62.5714	12.5	0.75	51.3333	5.53333	45.7179	7.19048	37.25	38	114.75	83.7333	44.3333	2.5	33.6667	13.5357	59	32.6233	8.80847	109.391	1.33204e-25	7.18889e-25
miR-2285ao-2-5p	0	62.5	12	115	42	0	7.5	0	1.66667	1	25.8333	30.5	55	3.83333	10.3333	87.3333	2	29.5236	8.53837	3.803e-11	0.999995	1
miR-199b-5p	19	62.3333	6.5	42.6	64.1667	100.571	220	62.1548	44.3333	69.3333	111.5	129.5	112.167	32.75	131	41.3333	112.75	30.255	9.98085	264.156	2.13156e-59	1.20635e-57
miR-2894-5p	1552.67	62.25	56	1.3	85	61	53.6667	124	20.6667	64	12	45.3	6.33333	4	38.8333	30.5833	114.167	39.6176	12.3701	207.329	5.25613e-47	1.27981e-45
miR-12028-3p	0	62	182	17.5	137.333	121.8	37	34	21.7848	48.9091	63.3636	7	62	105	96.8	16	24	21.8363	9.66822	4.29631e-09	0.999948	1
miR-2285ad-5p	20.3409	62	52	40.2597	9.90909	15.7143	60	49	17.0909	0	0	0.909091	1	1	4.90909	0	2	44.6029	8.2827	166.437	4.43967e-38	6.0368e-37
miR-2291-5p	1.33333	61.95	44.6667	32	43.1667	0.166667	13	111.25	8.2	55	31	21	122	23.1667	6.16667	22.3333	47	30.4696	8.94116	47.2883	6.12769e-12	1.39471e-11
miR-6518-3p	11.8	61.6	7	13.9	29	46	164.4	18.8333	21.1667	3.33333	27.6	70.05	32.4762	64.4091	83	61	3.33333	33.2053	9.11347	144.92	2.23574e-33	2.05335e-32
miR-677-3p	0	61.375	1.33333	2	324	28	89.2	14	70.2	2	31	14	81.3333	3.8	31.2	81.2	64.3333	23.6042	9.29173	4.81815e-10	0.999982	1
miR-15a-5p	1.5	61.3333	25.25	39	88.1667	2	0	75	23	32	9	129.583	21	24	3.83333	0	65.5	31.2317	8.82928	53.9648	2.0411e-13	4.84587e-13
miR-7857-2-3p	1	61.25	15	73.0952	101	1	0	16.6667	9.5	26	0.25	13.75	4.75	5	1.66667	1.66667	0	37.3217	8.10198	36.382	1.62194e-09	3.19395e-09
miR-2286-5p	6	61.1386	5.75	5.66667	74	51.2	52	12.1333	39	29.6	4.6	62	29	49.5	7.23333	18	148.714	32.6464	8.92715	132.494	1.16671e-30	8.75658e-30
miR-2332-5p	1	61	1.33333	152	21.6667	15.3333	1	13.5714	22.8	58.3333	111.75	11.55	66	51.0417	71.4	11.5536	86	29.3457	9.22809	34.5109	4.23874e-09	7.72491e-09
miR-301b-3p	1	61	43	36.0833	1.5	81.0167	103	59.3333	9.25	40	5.33333	2	0.5	28.5	5	1.2	0	32.8402	8.59068	35.9603	2.01377e-09	3.92629e-09
miR-191b-5p	0	61	12	18	50	3.33333	132	4.66667	35.6667	81	27	55	22.6667	20.5	14.6667	100	65	24.7084	8.94135	1.1191e-10	0.999992	1
miR-1277-5p	4	60.6905	47.2643	77	108	72.6643	183.125	53.8889	82.3187	37.75	3.5	90.9	85.4167	2	114	170.25	105.75	28.0171	9.87877	124.537	6.42663e-29	4.16637e-28
miR-12012-5p	0	60.3333	1.5	1	2	6	69.25	31	3.4	3.58333	8.83333	0	27	31.3333	31	8	150	28.707	8.21953	4.63629e-13	0.999999	1
miR-2284i-3p	0	60	3	0	62	25.5	17	3.5	7.5	54.5	41.5	26	41	3.33333	23.3333	40.5	76.5	26.9601	8.47973	5.15854e-12	0.999998	1
miR-11972-5p	0	60	14	1	7	129	0	1	0	32	0	7.33333	0	0	0	0	1	34.4661	7.91673	3.08713e-09	0.999956	1
let-7f-2-5p	20	60	1	0	1	15	1	1	29	379	4	16	74	148	1	0	23	35.1128	9.35539	67.872	1.74461e-16	4.76921e-16
miR-365-2-5p	7	60	139.384	25.75	50.6	25.3333	160.879	6.43038	13.4333	8.91667	7	34	31.875	20.7727	39	59.9474	4.8	33.0306	9.00832	146.159	1.19812e-33	1.12003e-32
miR-30d-5p	2.33333	60	98.3333	9.5	1	9.5	86.25	1	2.33333	0.333333	138.5	105.333	0.25	0	3.33333	2	28.5	34.0363	8.63878	66.3887	3.70217e-16	9.92618e-16
miR-2471-5p	9	60	9	6.7	0.2	53	38.5	19	0	41	25	0.333333	0	15.2	0	1	27	37.682	8.06516	63.9216	1.29474e-15	3.37211e-15
miR-202-5p	0	59.8333	48.6667	7	4	10.0833	114.333	3	115.167	3.66667	56	64	2	8	5.41667	47	59	25.6277	8.76601	3.22284e-11	0.999995	1
let-7e-3p	0	59.7	37.4	137.667	221.5	72.3	30	63.5833	20.9583	48.25	41	102.042	29	59	34.5	53.25	44	22.0073	9.67096	3.51576e-09	0.999953	1
miR-2380-5p	5	59.6667	71.1667	56	48.4	22	194.3	4.14286	28	2.83333	33	18	66.5	65.3333	11	4	16.3333	32.188	9.01704	125.376	4.21116e-29	2.79056e-28
miR-503-3p	6.75	59.6	51.75	148	45.3333	109.75	23.0667	85.8929	12.8	93.75	24.3333	81.1607	2	15.2222	61	1.6	69.3	30.5811	9.50972	124.201	7.61173e-29	4.88925e-28
miR-190a-5p	5	59.5	1	2.33333	35	0	1	1	4	38.2	57.3333	28	14.8333	1	2	20	17.8333	39.7689	7.87924	106.992	4.4686e-25	2.29908e-24
miR-2418-3p	0	59.5	5.66667	3	0	29.8	101	1	23	0	27	19	25	8	23.125	41.5	23.6667	28.2061	8.16493	1.12266e-12	0.999999	1
miR-128-2-3p	0	59.5	2	0	21	39	22.5	0	0	0	54.2	0.2	5.92857	0.7	3.25	9.08333	19.2	30.8813	7.60052	8.88178e-14	1	1
miR-147-3p	0	59.3333	58	28	0.833333	38.25	19	6	13	55.3333	2	26	119.667	27.45	2	97	14.8667	25.444	8.8079	4.9436e-11	0.999994	1
miR-453-3p	5.33333	59	49	2	0	1	172	2	5.25	83	2	0	28.5	13	1	4	17.3333	35.853	8.2834	66.8321	2.95652e-16	7.97803e-16
miR-669-5p	10	59	0	1	19.6667	0	1	42	0	1	66	0	2	1	0	1	1	42.6404	7.59119	55.4078	9.79476e-14	2.3575e-13
miR-218-1-3p	4	59	58.6667	95	30	76.7917	73	75.625	39.2	23	132	153.091	68	32	62.6667	30.6667	47.6429	28.9248	9.67613	135.734	2.28103e-31	1.78894e-30
miR-2373-3p	0	58.8333	54	2	290	1	146	39	11.6667	158	58	108	29	1	2.5	10.6667	25	24.6967	9.40196	1.45951e-10	0.99999	1
miR-2419-3p	6.5	58.8	32.5	22	80.8	2.125	116.875	44.5	11.8667	39.75	37	32.6	83.85	0	31	37.75	85.5	32.4235	9.00359	132.594	1.10911e-30	8.35421e-30
let-7b-3p	585.333	58.5833	1.5	8.16667	6.5	46	156.733	5	63.0476	134	76	142	37.6667	56.4	133.167	25	21.619	37.575	11.2751	243.267	7.62836e-55	3.47256e-53
miR-2406-3p	0	58.5	70	70.5	69	18.1667	1	136.5	46.6667	1.16667	4.43333	4	2	31.75	111	104.833	19.6667	26.3424	9.23071	1.13207e-11	0.999997	1
miR-33a-5p	0	58.25	0	0	1	3	17	0	0	2	2	0.5	39	44	30	25.5	0	31.9719	7.56138	3.55271e-14	1	1
miR-411c-3p	0	58	15	2.5	72.1667	143	6.07143	7.5	13	56	70.3333	85	22.3333	1	53	5.75	78	24.3391	9.07138	1.8316e-10	0.999989	1
miR-346-5p	0	57.6	72.75	37	19	68.8	1	1	14.7667	1	7	1.33333	1	0	34	0.125	11.5	30.6803	8.16171	1.1191e-13	1	1
miR-1225-5p	0	57.5	1	2	19	2.41176	27	15.25	12.3333	0	1.64286	0	11	38.3929	2.33333	1	2.5	32.6331	7.36178	1.59872e-14	1	1
miR-658-3p	3	57.5	4	1	3	21.6667	46.6	19	57	34.5	3	65	0.5	0.5	1	41	114.5	33.8517	8.43823	77.4598	1.35452e-18	4.28453e-18
miR-489-3p	4	57.5	31.5	56	1	8.14286	60	0.611111	12.6667	86.6667	0.666667	175	40	7	76.6429	2.5	59.5	32.4545	8.97898	93.1486	4.8512e-22	1.96108e-21
miR-1251-3p	8	57.1667	1	3	15	2	76	1.66667	19.6667	1	4	50.2	27	7.2	5	1.11111	20	38.3912	7.86261	93.8146	3.46498e-22	1.41712e-21
miR-2483-3p	2	57.125	1.1	4	28	25.5	73.8	37	40.625	3	5.125	0	69	2	21.125	41.6667	25.6667	33.5683	8.36988	75.4295	3.78685e-18	1.161e-17
miR-3431-3p	1789	57.0833	43	100.621	38	57.3333	9.66667	14.8333	101.326	71.6667	240.333	198.333	83.4444	43	156	106	80.3674	36.2884	12.6684	214.462	1.46062e-48	4.02438e-47
miR-2285f-2-3p	0	57	2	77	2	4	0	1	12.5	1	0	1	31	14	44.5	1.5	136	29.9541	8.19488	8.88178e-14	1	1
miR-935-5p	0	57	9.2	24	18.5	4	38.6	13	56.4	0.5	2	45	2	1	0	0	4.5	32.4996	7.78458	1.41149e-10	0.999991	1
miR-2411-3p	0	57	72	12.5	30.3333	33.1667	142.5	6.5	11.25	90	33.1667	14	2	12.75	75.6	0	83.5	24.8919	8.88491	8.74181e-11	0.999993	1
miR-432-5p	3.5	57	3	29	104.1	110.833	52	27.8	34.55	79.6667	21	7.2	77	3	29.9167	56	59.05	30.6972	9.19345	116.739	3.2751e-27	1.93185e-26
miR-497-5p	4.75	56.9048	21.5	87.75	53.6667	56	204	125.894	30.8	93.875	74.8155	158.45	3	11	55.0667	61.3333	87.4242	28.8703	9.7472	148.189	4.31434e-34	4.26142e-33
miR-2419-5p	4	56.8333	162.4	25	26	99.5	46	264	122.5	123	111.333	49.5	62	68	6	67	42.5	27.698	10.0407	125.972	3.1184e-29	2.07299e-28
miR-2285n-1-5p	11	56.8	1	43.6667	0	0	161	2.5	45.4167	11.1667	10	130	115.167	2	19	161	0	32.839	9.15967	64.1204	1.17045e-15	3.06366e-15
miR-188-3p	1	56.75	2.33333	40.75	64.7917	28	15.0833	21	6	69	1	3.5	54	1	29.6667	1.625	2.5	33.266	8.32633	35.8924	2.08525e-09	4.03559e-09
miR-2441-5p	1	56.6429	128.5	25.5952	102.9	91.8095	135.222	112	65.4762	8.5	15	135.222	4	11	72.4571	4.55556	83.6429	27.5686	9.59126	33.4464	7.32536e-09	1.29664e-08
miR-2347-3p	4	56.5	56	41.8	26	94.4667	2.66667	5.8	10.1	5	2	36.6623	114.667	13	18.3409	122.5	56.5	31.3154	9.07423	99.4089	2.05395e-23	9.26933e-23
miR-2284z-3-3p	0	56.4167	45.4	1.16667	1	91.25	186	41.5	7.6	6.75	0.75	61.3333	137	41	120.75	19.8333	39.45	23.6399	9.27712	4.60158e-10	0.999983	1
miR-1256-5p	9.16667	56.1667	35	17.7	95.5	21	6.6	3.53333	60.6667	156.333	37	154.5	18	49.25	29	65.3333	23.6667	31.9266	9.35965	156.479	6.65117e-36	7.78075e-35
miR-22-5p	1	56.1111	56	190	14.3333	20	68.6	79	37.5	3	45.5	8.75	72	41	89.8333	133.367	48.8333	27.6013	9.56795	33.5049	7.10835e-09	1.26143e-08
miR-191-5p	4	56	3	10	31.2	20.1667	2	6	3.33333	82.5	22	2.2	70.1667	42.3333	4	39	37.3333	34.7041	8.45931	108.396	2.20141e-25	1.15823e-24
miR-12034-5p	0	56	1	15	0	20	1.5	0.666667	11	36.75	2	0	2	3	0	43	12	31.1698	7.4881	2.71019e-11	0.999996	1
miR-7-2-5p	0	56	18	0	0	1.5	1	1	0	1	65	58	0	0	107.6	1	2	32.0027	7.9562	5.17169e-11	0.999994	1
miR-6523-5p	28	56	114.8	21.5	119.603	3.96429	35.6667	1.85714	76.6667	2.33333	13	24	2	67.4444	3	36.4167	18.5	36.2419	9.08286	138.593	5.40756e-32	4.45804e-31
miR-380-5p	3	56	34	46.5	27	45.131	137.667	66.9048	58.25	18.5238	80	27	83	44	70.7	62.7857	11	29.6927	9.36683	105.462	9.67116e-25	4.84484e-24
miR-2284g-3p	1	55.6667	41.5	67.8333	1	73	81	50	7.83333	88.6667	1	36.6667	87	3	4	104.75	1.05556	29.1885	9.11264	34.3354	4.63871e-09	8.40992e-09
miR-92a-2-5p	0	55.5	0	0	0	0	40.5	13	2	55	24.75	75	25.75	0	3.5	34	0	30.0808	7.96196	9.59233e-14	1	1
miR-133c-5p	8	55.5	76	59	3.25	41.25	71	21.6667	57.6333	1.5	91.6667	35.25	15	48.6667	16.9167	138.25	100.818	31.3892	9.35205	140.04	2.60852e-32	2.20252e-31
miR-10178-3p	13.8333	55.3333	6	6.06818	269.885	149.333	82.3333	141.286	91.0694	232.5	100.389	91.7778	76	246.846	50.3393	208.429	104.845	27.2243	10.5459	159.15	1.73537e-36	2.11271e-35
miR-6119-3p	14	55.25	271.833	23	61	84.0429	161.5	32.75	42.2214	11.6667	85	131.125	20	128.9	69.3	32	46.8333	29.7428	9.93319	178.753	9.07058e-41	1.50744e-39
miR-124b-3p	11	55.1667	1	0.142857	32	0	0	53	2	1	0	2.33333	0	0.5	0.5	1	30	43.7025	7.47615	60.6536	6.80538e-15	1.71074e-14
miR-12053-5p	0	55	0	1	0	0	5.83333	44.3333	0	29.2	23	0	0	0	8.5	0	2	33.3947	7.20108	5.32907e-15	1	1
miR-584-3-5p	0	55	51	2.5	40	15	31	2	10.75	46.75	3	17	56.6667	14	21.25	51	18.9167	27.3733	8.37788	2.83329e-12	0.999999	1
miR-2285bc-3p	4	55	26	8	79.6	24.1	113.85	55.6667	12.4	3.95	1.5	0.285714	53	3.16667	2	19	88	33.8915	8.60255	97.7538	4.73783e-23	2.08425e-22
miR-12012-3p	7	55	0	0	15.6	1	7.83333	1	5	5	5.33333	141	26	0	5	12	0	40.4373	7.88852	73.33	1.09691e-17	3.23055e-17
miR-2407-3p	6	55	0	35	64.5	55	2	1	44.5	1	11	11	2.5	3.4	3	53.5	1.5	36.6488	8.28475	81.4415	1.80529e-19	6.09721e-19
miR-1388-5p	0	54.5	63.25	89	40	14	90.8	5.5	6.78333	103	71.75	38.8333	5.2	32	44.75	18.2222	8.66667	24.8383	9.02419	9.50013e-11	0.999992	1
miR-2384-5p	1	54.5	1	0.5	0.142857	0	117.8	11	4.85714	1	0.2	0	31.8333	0.5	0	1	31	37.1726	7.44736	41.2778	1.32058e-10	2.86559e-10
miR-6122-3p	0	54.3333	7.66667	85	37.6667	35.25	109	1.66667	15	36	98.1111	29.35	15.5	2	7.5	52	40.5	25.1992	8.86279	5.77707e-11	0.999994	1
miR-6518-5p	21	54.3	40.5	112	14.8	115.333	51	34.25	40.9583	15	21	2	1.5	1.25	70.625	20	26	35.1962	9.17544	149.555	2.16932e-34	2.20513e-33
miR-2473-3p	0	54.25	14	1	30	5	9.33333	39	29.75	1	139.5	28	14.25	1	1	0	39	28.4992	8.27566	5.695e-12	0.999998	1
miR-141-3p	2	54	157.964	27	62	15	123.5	82.5	35.25	0.75	86.5	33	1.25	91.5	16.5	16.6667	51.8333	29.4936	9.31831	69.0067	9.81319e-17	2.73984e-16
miR-143-5p	0	54	0	23.5	0.5	5	2.33333	13	27.1667	0	41	55	4.66667	0	5.16667	2.5	3.5	31.8249	7.64982	2.66454e-14	1	1
miR-2285cj-3p	0	54	2	0	0	0	191.538	0	0	0	0	12	8.57143	0	0	4	0	34.7725	7.41134	3.55271e-15	1	1
miR-183-3p	6	54	103	2.5	0	104	105	5	7	1.33333	12	2.25	2.65	35	2	0	17.8	36.3681	8.55983	81.4207	1.82439e-19	6.15179e-19
miR-12025-3p	0	54	1.33333	0.333333	0	0	0.666667	22.5	0	0	4	0	28	1.33333	15	0	0	34.4811	6.86583	2.84217e-14	1	1
miR-2285aj-3p	0	54	34	35.5	0	0	85	6	0	0	0	1	2	17.3333	0	0	7.83333	34.4385	7.54427	-3.73035e-14	1	1
miR-3141-3p	18.4	53.9333	2.5	1	48	59.5	29.5	105.833	48.1667	1.5	0	25	2.6	2	45	70.1667	10.5	36.6883	8.84556	109.281	1.40861e-25	7.5054e-25
miR-12063-3p	16.25	53.8654	39.875	83.8286	8.3	27.4	113.25	39.75	19.2	31	4.33333	5.4	2	6.13333	135.667	102.667	34.375	34.3538	9.18258	154.324	1.96779e-35	2.16872e-34
miR-12043-5p	0	53.6667	1	21	31	11	170.5	8	5.83333	6	68	2	73	0.5	1	39	21.5	27.0674	8.45252	4.40892e-12	0.999998	1
miR-9-1-3p	1	53.5	122	29	1	20.6667	87.8333	32	25	1	12.4167	101.25	22.6667	1	2	143	0	29.8127	8.95161	34.6962	3.85385e-09	7.06651e-09
miR-135a-2-5p	12	53.5	59	51.2083	22.8	29.1	29	75.5238	85.0667	47.3889	13.2	92.55	51.4	15.95	154.369	79.9	247.933	30.6932	9.70342	209.228	2.02395e-47	5.1062e-46
miR-135a-2-3p	4.11111	53.5	143.333	16.25	1	11.2222	2	6.16667	40.4667	17.8667	48.5	122.381	53.0556	32.3333	6	23	75.3	32.343	8.97907	111.725	4.10499e-26	2.31071e-25
miR-2356-3p	0	53.5	17	44.2	33	4	3.33333	129	10.2	2.5	114	2.5	29.4	74.5	23.9	5	35.5	24.9502	8.86874	8.08527e-11	0.999993	1
miR-2285bv-5p	0	53	0	68	35.5	13	31.375	0	8	42	57	35	15	3.33333	0	0	68	28.075	8.34638	1.09424e-12	0.999999	1
miR-2434-3p	7.5	53	96	13.0667	28.3684	57.5238	38.1333	132.7	73.8214	196	99.3333	95.5333	92	93.3333	208.333	171	129.25	27.8523	10.2335	223.287	1.73527e-50	5.76769e-49
miR-6536-2-3p	1	52.6333	29	11.2857	65.4583	62.6667	144.343	18.8048	37.4167	79.9	140.667	5	61	7.33333	204.722	100.786	136.755	27.0223	9.68326	33.0748	8.86807e-09	1.56179e-08
miR-6501-3p	1	52.6	1.5	0	1	1	70.2083	3.33333	44.75	103	4.66667	3	0	1	4.5	1.5	3.83333	36.4935	7.81969	38.0473	6.9051e-10	1.44448e-09
miR-2894-3p	10.6667	52.5	30.5	14	44.9	0	0	1.25	68.6333	22.6667	6	18	80.25	104.231	17	49	51.3	34.185	8.88883	95.9998	1.14897e-22	4.9101e-22
miR-11992-3p	2	52.0333	0	24.2	26.3333	1.8	18	75	3	1.5	0	4.16667	44.2	0	13	19.6667	6	35.8337	7.90964	64.4283	1.00111e-15	2.62697e-15
miR-26c-3p	0	52	69.075	20.2	18	81.6667	63	51	38.5	26	38.4286	38.125	66.6	1	87.5	78	116.167	23.2955	9.29591	7.18115e-10	0.999979	1
miR-329a-5p	1	52	1.2	0	0	0	0	1	0	1	0	1	9.66667	0.5	25.5	0	13	44.0053	6.63754	48.9957	2.56522e-12	5.90933e-12
miR-2285g-3-3p	0	52	1	1	30	27	2.16129	76	0	1	34	68.0323	17.5	0	29	2	0	28.879	8.11651	3.83693e-13	1	1
miR-25-3p	0	52	80	0	0	0	34.8333	0	0	12	0	129.333	18.6667	1	36.5	1	88.6667	28.4836	8.32563	1.82609e-11	0.999997	1
miR-12021-5p	0	52	1	63	31.7143	24.8667	13.5	24.6	26	1	2.2	75	37.1	0.2	1.53333	5.33333	1	30.1407	8.21684	8.8427e-12	0.999998	1
miR-135a-1-5p	0	52	76.25	27.8333	49	14.75	139.833	7	6.41667	155.4	100.25	40.3	62.9211	11.75	78	5	18	24.0285	9.23397	2.76497e-10	0.999987	1
miR-1179-3p	0	52	27.5	30	58.75	93	28.5	69.3333	52.8333	90.25	44.1667	30.3333	55	54.3333	2.83333	5.5	93.1667	23.5081	9.25779	5.46212e-10	0.999981	1
miR-378c-5p	0	51.6667	15	8.5	33	53.0545	37.75	57.5	8.2	3	2	1	44.6429	74.5	45.9545	31	7	26.7457	8.60363	6.86917e-12	0.999998	1
miR-2285ax-2-3p	12	51.5465	112.299	33.6194	28.1061	45.2339	62.6364	74.2727	32.5854	21.7444	89.4375	278.317	110.308	3.9533	4	3.83333	83	31.8537	9.62105	171.248	3.95062e-39	6.03839e-38
miR-3065-5p	1	51.3333	0.5	2	1.5	4.75	0	23	15.75	29	28	0	0	9	47	1	39	35.3799	7.69677	38.3338	5.96207e-10	1.25221e-09
miR-455-5p	0.25	51.25	0	1.33333	1	134.667	65	15	2	1.5	0.333333	12	0.5	3	22	1	2	34.8597	8.0926	8.06129	0.0045221	0.00745613
miR-1197-5p	3	51	52.1111	5.5	0	28	1	3.66667	21.0833	20	8.81111	26.4	1	20.1667	3.9	2.5	27.35	36.2835	7.89616	82.4907	1.06166e-19	3.62071e-19
miR-92b-5p	2.57143	51	18	1.2	24	1	4	6.42857	4	13	0.5	5.5	5	4	1.33333	2	7.7619	41.459	7.08468	118.772	1.17463e-27	7.10891e-27
miR-450a-2-5p	2	51	23	118	10	32	0	4	94.5	2.5	27.6667	186	40	34.8333	15.5	92.6667	3.8	29.6493	9.23568	65.8628	4.83439e-16	1.28467e-15
miR-2402-3p	4	51	162	3	101	25	0	11	35	135	0	1.5	31	28	142	62.25	27	30.894	9.30901	81.1467	2.09569e-19	7.03266e-19
miR-181a-2-3p	17.5	51	2	27	38.8	16	64.5	12.5	21	2.66667	3	39	1	0.2	23.5	2.5	115.5	37.358	8.43143	103.793	2.24613e-24	1.08875e-23
miR-2388-3p	3	50.8846	19	56.1	8.25	11	60	2	18.8333	64.5	21.6667	155.25	30	31.3333	39.75	4	65.8833	32.0694	8.90671	108.814	1.78267e-25	9.42653e-25
miR-210-5p	5.61905	50.75	128	77.0214	47.5	155.536	387.625	17	18.2238	58.2143	55.75	50.8929	52.5	18.75	55	24.5	144.286	28.7801	9.87807	170.321	6.29741e-39	9.48689e-38
miR-499-5p	7	50.6667	0.2	33.3333	117.6	65.0417	0	109.2	35.0667	0	6	7.3	1	15.8333	137	3.33333	42.775	34.8076	9.01784	90.1971	2.15573e-21	8.31327e-21
miR-2285dl-1-5p	16	50.3333	49.3333	0	0	52.1958	0.6	0	2.6	0.666667	0	68.3333	1	9	0	0	34	38.9095	8.07953	44.4708	2.58176e-11	5.76354e-11
miR-2452-3p	0	50.3214	69	3.39524	30.3333	23.9286	1.75	65.5	31.2	160	0	99.2952	73.5	11	30	249.829	126	22.6324	9.56296	1.65188e-09	0.999968	1
miR-2383-3p	0	50	3.33333	24	189.833	34	18.25	2.33333	6.5	79	7	17	20.25	2.8	54.6667	2.5	1	26.9895	8.60673	4.8832e-12	0.999998	1
miR-376d-5p	0	50	73	0.333333	0	14	2	91	8.4	0	54	1	1	106.167	0	27	30	26.6644	8.57804	7.81242e-12	0.999998	1
miR-2373-5p	0	50	91.1429	28	3	1	122	19	63.6429	14.3333	8.66667	22	4.25	22.3333	4	42	4.7	27.1518	8.53685	3.87601e-12	0.999998	1
miR-155-5p	0	50	54	38	17	0	60	2	47	2	1	1	0	0	1.33333	4	20.725	33.5019	7.8512	5.32907e-15	1	1
miR-328-3p	0	49.6667	3	1	125	2	8	56.5	13.3333	2	28.3	68	0	5	20.3333	4.4	15	28.2284	8.24659	8.89955e-13	0.999999	1
miR-2881-3p	0	49.5	0	1	22	16	0.0769231	3	11	1	0	0	0	0	44	0	1	36.5219	7.08324	1.10134e-13	1	1
miR-32-3p	0	49.5	0	14.3333	25.5	14.5	52	0	10.25	2	0.5	2	0	56	0.5	7	21.4167	32.6358	7.69512	4.79616e-14	1	1
miR-2305-5p	1.28571	49.3333	8.88889	1	0	0	0	2	10.5	0	0	0	1.5	1	0	1	23	44.4876	6.56804	53.4346	2.6734e-13	6.29708e-13
miR-484-5p	0	49.25	2	73.5	61	4.5	2.5	144	6	101	3.5	180	86	22.5	10	52	61.3333	23.339	9.34412	6.79069e-10	0.999979	1
miR-2284y-5-3p	22.6667	49.2	1.14286	35.5	214	69.6742	30.0909	31.5833	24.2	0	1	6.4	0.5	4.25	12	23	32.3333	38.8509	8.90127	144.947	2.20535e-33	2.03436e-32
miR-2285dl-2-3p	1	49	0	0	43	1	0.8	0	44	73	38	1.8	0	13	0.5	1	3.8	35.7444	7.80249	39.8328	2.76656e-10	5.94783e-10
miR-631-3p	4	49	1.4	4	18.6667	22.25	104	144.25	7.25	212	2.5	4	14	155	66	91.1667	188.5	30.0523	9.64905	103.841	2.1925e-24	1.06522e-23
miR-154-5p	1	49	0	7	4	52	113.667	17	20	2	0	20	46	261.476	33.5	49	26.3333	30.8338	9.14982	35.2185	2.94715e-09	5.55976e-09
miR-24-1-5p	1	49	22	5	15	7.66667	1	13.6667	13.0667	6.33333	1	1	97.5	43.3333	76	132.8	37.4	32.3262	8.68401	35.5404	2.49817e-09	4.76427e-09
miR-2401-3p	5	49	32	1.5	5	19	1	2	6.5	0	0.5	0	0	3	15	34	6.5	43.8195	7.41533	101.739	6.33394e-24	2.98722e-23
miR-2436-3p	1	48.8214	106.45	62.5	43.9167	64.8214	54	17.9732	61.75	121.583	131.25	6	75	7	78.4667	20.875	74.3	27.4911	9.52867	33.4737	7.22341e-09	1.28076e-08
miR-2433-5p	33	48.75	5	65.4286	0.5	2.21429	13.6667	2.66667	3.66667	48	18.6667	10.1667	1	2	29.6667	3.5	17.75	40.7808	8.33478	119.596	7.75372e-28	4.76182e-27
miR-12017-5p	35	48.6071	26.4375	3.5	7.58333	16	173.986	10.25	36.1042	72	27.75	51.2	40.3143	149	46.8125	3	143.167	34.2463	9.46307	166.756	3.78213e-38	5.17633e-37
miR-885-3p	1	48.5	74	1.5	83	1	5.33333	85	3.71429	0.833333	4	2	1	0	95	41.5	22.1667	34.4292	8.50758	36.2489	1.7366e-09	3.40172e-09
miR-2304-3p	0	48	0	29.9167	0	0.888889	0.333333	10.6	2.8125	2	1	44.5	0	0	0	45	0	32.4507	7.36053	6.69687e-13	0.999999	1
miR-2285ch-5p	0	48	0	2	0	0	1	1	0	0	14	0	0.5	0.166667	105	0	0	36.5446	7.22472	3.1303e-11	0.999996	1
miR-2285g-1-3p	0.4	48	10	0	10.6	16	2.4	0.4	38	48	0.6	0	24	0	2	1.63333	19	35.3625	7.5431	13.4242	0.000248403	0.00041546
miR-4286-2-3p	5	47.7857	57.1143	154.175	255.807	45	89	34.7321	26.4905	103.25	131.315	131	47.5	33.8571	163.5	209.8	58.5	27.2119	10.2168	155.575	1.04862e-35	1.19338e-34
miR-2396-5p	396	47.7	1	0.0909091	0	8.5	71	0.7	43.8333	0	0	1	1	0	0.5	42	68	47.535	10.4464	146.753	8.88503e-34	8.38075e-33
miR-10171-5p	12	47.6667	57.5	2	50.5	32.2238	51	26.5	3.83333	1	2	1.66667	3	34.5	17.5	3.2	22	39.2303	8.29242	144.824	2.34695e-33	2.13674e-32
miR-2457-5p	15	47.5833	121	9	22.25	49.2	4	78	32.5	3.33333	11	118.317	4	44	38.5	226.5	4	32.2658	9.43238	108.23	2.39281e-25	1.25263e-24
miR-2343-3p	8	47.5	61	2.5	33.5	17	192	41	18.8333	175.667	2	28.5	2	0.142857	73.8333	11	3	32.9784	9.01661	89.594	2.92411e-21	1.12144e-20
miR-181b-2-5p	6.5	47.5	18.6667	162	116.536	3.75	7	71	39.4167	6.75	17.0357	17.65	15.25	66.6667	38.5	75.75	8.28571	32.6213	9.2345	144.838	2.33046e-33	2.131e-32
miR-10179-3p	9.31429	47.3968	118.383	111.579	40.7071	18.8	292.85	105.933	58.125	91.4	48.1	2.8	46.1667	18.9111	116.75	119.5	266.267	28.8036	10.0398	177.463	1.73539e-40	2.83898e-39
miR-2285be-5p	1	47.25	36	27	27.9615	1	38	1	25	1	17.8333	0	31.75	0	0.571429	47.2222	16.1667	34.5423	7.96687	36.8454	1.27875e-09	2.56525e-09
miR-15b-3p	2	47.1429	1	9.83333	1	1	115.5	93	40.5	44.5	17.5	10	56	2.5	9	94	4	32.5512	8.67117	72.9406	1.3361e-17	3.91299e-17
miR-2406-5p	249.726	47	0	0	17	6	0	8	0	0	0	1	0	0	2	16	0	52.137	9.71216	122.585	1.71928e-28	1.09096e-27
miR-2285db-3p	0	46.8571	19.8571	9	25.9	65	73	17	0	28	16.8571	32	38.7238	46.1429	38.8235	1	2	26.5837	8.50793	8.81784e-12	0.999998	1
miR-875-5p	0	46.7143	17	67	1	0	0	0.714286	23.0833	3	1	36	18	29	33.5	0	55	29.4205	8.08482	4.61853e-13	0.999999	1
miR-1603-5p	0	46.6667	4.92424	8.7	0	58	58.5	83.6667	58.5	86	89	11.8333	6.5	11.3	14	126.583	59.0333	24.6967	9.11471	1.13072e-10	0.999992	1
miR-1814c-3p	11.5	46.4127	38	37.5	38.85	28	45.0286	71	16.6667	90	134.5	114.5	37.8333	19.8	37.5556	31	29	32.4153	9.3417	241.461	1.88876e-54	8.23971e-53
miR-1284-5p	5	46	47	26	14	40	235.5	62.8333	79.75	178.5	103.5	167.611	74.0833	73.45	29	66.8333	123.5	28.6033	9.92933	167.148	3.105e-38	4.33459e-37
miR-12009-5p	13	46	183.5	45.1667	118.262	70.6667	196.5	37.1667	25.35	134.5	187.5	24.65	253.333	21.9412	187.556	147.767	64.8753	27.9837	10.333	205.172	1.55363e-46	3.61055e-45
miR-10183-3p	1	46	1	13	77	2	155.167	31	31	0	74.6667	0	1	1	0	2	2	35.9753	8.24684	37.3009	1.0124e-09	2.05623e-09
miR-4286-1-3p	2	45.9	0	1	72.5	34.2	29.3333	1	26.8405	2	0	30.381	0	3.5	1	58.3	2.83333	35.5831	7.98056	56.5557	5.46278e-14	1.33167e-13
miR-1282-3p	4	45.6667	13.8333	12.1667	168.143	1	44	0	1.66667	21.4667	12.5	0	118.286	0.666667	2.33333	100	25.8667	34.0264	8.71019	72.6006	1.58732e-17	4.63576e-17
miR-16b-3p	10.3333	45.6429	18.3571	86.5	191.15	7.73214	82.25	29.6667	55.0571	31.4167	158.3	93	28.8333	1	119	40.5	60.8571	30.7075	9.62313	152.731	4.38544e-35	4.68526e-34
miR-107-3p	1	45.6167	53	31.3056	19	100.6	52	62.4722	10.4286	2.5	139.829	70.6	43.25	75.6667	59	105.5	20.1786	27.6956	9.46748	33.5586	6.91489e-09	1.22814e-08
miR-429-5p	4	45.5	34.3333	65	1	18.5	3	280.657	29.2879	136.075	4.125	39.3	27.8333	98	69.8	114	61	28.9939	9.69439	100.549	1.15484e-23	5.26848e-23
miR-10176-3p	8	45.5	68	13	26.1667	3.5	99	13	8.5	101	95.5	113	103	36	16.5	55.25	58.5	32.2306	9.30698	192.049	1.13498e-43	2.20061e-42
miR-12019-5p	12.6667	45.3889	84.7222	52.2628	157.078	55.2571	312.389	134.972	52.3571	110.168	78.0556	235.333	78.5	22.5	285.111	50.7515	210.75	27.4186	10.434	234.135	7.4739e-53	2.89821e-51
miR-137-5p	1	45.3333	106	39.4762	91.5	2.28571	84.6667	20.1667	28.1667	40.1667	112	21.125	1	10	32.1667	125.2	134.5	28.5837	9.31116	34.1103	5.2075e-09	9.37618e-09
miR-6534-5p	0	45.3333	1.75	3	12.6667	0	89	60.1667	3	0	0	2	3	68	2.16667	0.5	73.1667	31.5414	8.05376	-1.06581e-14	1	1
miR-2414-3p	5	45.2	22.5333	4.2	52.8667	97	0.666667	3.5	33.6667	4	8	121.667	119	76.6667	2.16667	2.7	61.5	31.8763	9.06081	85.0746	2.87316e-20	1.0232e-19
miR-541-5p	3	45.0833	31.5	15.4	14.875	10.3333	188.75	83.6667	14.1333	45.6333	43.631	75.6667	41.6667	93.875	101.8	135.429	27.8333	29.6987	9.47266	104.981	1.23317e-24	6.13363e-24
miR-11986b-3p	6.2	45	77.5	2	1	7.14286	19	82	5.5	21.5	14	42	1	2	2	1	28.0714	36.8092	8.19654	91.6563	1.03118e-21	4.05121e-21
miR-1291-5p	6.5	45	12	81.25	81.3333	81.25	51	5.25	0	1.33333	0.5	23	11	3.25	31	32	86	34.4777	8.78231	100.661	1.09178e-23	5.03564e-23
miR-1281-3p	2	45	90	97.9286	3.91667	3	40.8333	27.1667	74.7	65.25	43	245.95	77.5	16.2	95.3333	87.5	50.3333	28.1895	9.649	67.3198	2.30855e-16	6.26179e-16
miR-631-5p	0	45	3	39.2	1	22	1	0	74.2	22	25	11	1	5.66667	30	42	2	28.279	8.13141	9.45022e-13	0.999999	1
miR-2314-3p	0	45	150.5	3.5	153	0	100.333	7.375	3	0	17	2	28	98.5	33	2.5	30	26.2809	8.93544	1.29461e-11	0.999997	1
miR-1284-3p	1	44.9333	145	51	165	27.25	2.66667	37.8	74.1667	45.8444	6.5	95	126.1	44.6667	38	29.1714	82.4667	27.4692	9.57512	33.43	7.38757e-09	1.30655e-08
miR-33b-3p	1.5	44.75	0	1.47619	87	0.25	0	18	0	0	1	38	1	6.65909	0	1	10	38.983	7.42592	46.8888	7.5129e-12	1.7026e-11
miR-6517-3p	1	44.75	1	43	18	30	106.5	72	23.2	57	1	44.1429	73.8571	8	4.5	35	27	30.9064	8.78439	35.0819	3.16133e-09	5.90529e-09
miR-2285as-1-5p	1	44.4286	105.597	84.4556	61.875	5	54	2.11111	156.167	130	13.9909	42.2	113.714	76.1905	148.5	96.8571	67	26.1623	9.83309	32.164	1.41694e-08	2.48291e-08
miR-12027-3p	1	44.3333	40	1	14	12	111	1.75	4	18.5	32	1.5	24	8	1.5	17	20.0714	34.1982	7.97927	35.9465	2.02813e-09	3.94011e-09
miR-432-3p	0	44.1667	2	0.8	9.2	76	73	37	45.25	58	84	83.25	60.5	7.28571	55.5833	91	20.25	24.7286	9.15107	1.08281e-10	0.999992	1
miR-6521-5p	0	44.1667	12.1667	4.33333	14.5	0.333333	42	0	1.66667	1.5	2.33333	63	1.33333	0	0	20	8	32.1078	7.37119	9.23706e-14	1	1
miR-2482-5p	2	44.1429	36	1	12	34	73	16.65	4	13	15.5	49.8333	28	21.2	0	0	2	35.1481	8.10801	77.7947	1.14327e-18	3.63832e-18
miR-10174-3p	6	44	3.5	23.7	0	1.5	5	2	18.5	1	0	3	0	259	14	1	0	39.9735	8.52913	74.0686	7.54478e-18	2.24414e-17
miR-149-5p	0	44	72	3	4.75	50	0	56	12.8	48	37.5	3.5	1	148	3.28571	3	3.5	25.7145	8.74053	2.85461e-11	0.999996	1
miR-2285f-2-5p	0	44	1.5	1	0	1	23	2	0	55.3333	1	2	92	0	0	6	19.6667	32.669	7.58418	1.41327e-11	0.999997	1
miR-12000-3p	0	44	1	2.04167	29	25	2	4.11111	18	29	1	1	3	1.5	1	4	0	33.8838	7.23403	3.23332e-11	0.999995	1
miR-2285cv-1-3p	1	43.6905	7.57143	13.2	19.8571	0.833333	1	39.8889	67.9	8.54048	0.125	47.6	0.5	0	15	1.45714	1	35.7999	7.83749	37.4658	9.30281e-10	1.9005e-09
miR-11978-3p	1	43.6667	2	3.2	12.5	65	104	3	57	1	23	19.5	85	29	71	118	61	30.3062	9.02775	34.9103	3.45244e-09	6.37514e-09
miR-320a-2-5p	9.33333	43.3571	246	49.875	46	164.725	98.1389	59.6071	70.6604	91.6071	79.6364	67.5	105.19	151	98.2619	33	45.2	27.9541	10.1801	208.917	2.36714e-47	5.90094e-46
miR-1225-3p	0	43	0	0	0	50	56	25	4	21	3.33333	134.5	24.5	36	17	5.5	0	27.9583	8.36871	1.22213e-12	0.999999	1
miR-2475-3p	0	43	0	0	0	14.0909	74	9	17	1	0.590909	0	0	0	100	0	3	34.274	7.64989	1.47438e-13	1	1
miR-2285bh-5p	0	43	0	42	20	0	167	9	10.5	0	0.666667	14	18	0	14.4	0	3	31.0673	7.87251	1.38378e-12	0.999999	1
miR-2351-5p	0	43	15	17	11	8	0	25.5	3	19	59	66	76	30	1.25	30	28.5	27.8545	8.40802	1.77458e-12	0.999999	1
miR-584-6-3p	0	43	0	1	0.5	0	69	1	5.5	1.5	82.3333	0	0	0	1	3.5	1.33333	33.8646	7.30649	1.93623e-13	1	1
miR-141-5p	37	43	27.5476	1.16667	40	63	2.5	2	2.8	25	37	18.5	60.1111	3.83333	1	23.5	63.1667	37.5761	8.75554	115.16	7.25824e-27	4.18699e-26
miR-2890-3p	0.5	43	1	3	88	0.5	10	1	17.75	0	1	5.5	0	33	13.5	78	44	36.1596	8.04119	16.963	3.81154e-05	6.41589e-05
miR-2305-3p	1	42.8333	0.5	0.666667	13.5	7.16667	27.3333	47	14	65	6	8	1.66667	2.5	1	1	45	35.1496	7.78853	36.6205	1.43512e-09	2.8566e-09
miR-7862-5p	30.4286	42.6667	142	29.5	34	15.6667	130	11.5	23.5	4	127	192.833	24	20.5	0.777778	13.5	49	34.1362	9.45251	152.254	5.57596e-35	5.897e-34
miR-2285bt-5p	0	42.6316	8.83333	1	0	3	0	0	25	44	37	0	0	0	21	0	0	32.486	7.31872	-1.77636e-14	1	1
miR-17-3p	0	42.5	0.5	9	10	0	92.1667	0	2.64286	3.66667	0	21.3333	6	95	32.8333	12	43.25	29.5416	8.12191	1.13687e-13	1	1
miR-3533-5p	9.5	42.3333	3	67.5	15	5.33333	4	31.5	54.1905	20	37	0	21.5	10.5	36	15.5	85.8333	35.1064	8.57204	108.854	1.74734e-25	9.26309e-25
miR-2285o-1-3p	0	42	31.3333	40	1	0	121.756	4.75	6.5	1	1	21.6	16.3333	17.5	16	1	30	29.3142	7.97813	1.04805e-13	1	1
miR-2357-5p	1	42	11.3	2.9	0	1	9	40	10	2.33333	1	0.5	94	0	6.64444	2	20	36.1733	7.63	38.0231	6.99118e-10	1.45812e-09
miR-135b-5p	3	42	56.5	1.75	41	62	48	12	24	44	1	124	35.25	15	86.6667	133.5	12.25	30.6062	9.16318	100.077	1.46617e-23	6.65979e-23
miR-205-3p	0	42	57.1667	22.6667	73.3333	0.5	139	16.1667	12.5833	40	19	50	49.6	1.13333	9.2	11	78	25.8927	8.71433	2.35296e-11	0.999996	1
miR-2323-3p	1	42	0.8	28	0	0	39	50	2	0	34	16	1	22.2	5.5	0	8	35.4658	7.69802	38.9404	4.36946e-10	9.26077e-10
miR-1721-5p	7	42	85	1	34.6667	55	70	26	7.65	37.8	0	23	20	0	1	7.66667	32	35.8678	8.47396	95.4298	1.53227e-22	6.46891e-22
miR-454-3p	2	41.8571	3.66667	15.5	56.6667	80.3333	6.66667	2	26	12.7778	46	116.111	9.14286	29	50.0714	231	2.66667	30.1552	9.19993	68.9214	1.02468e-16	2.8533e-16
miR-224-5p	0	41.8333	22	0.928571	96.5	32.4	66	0.928571	1.75	1	1	51.9	80.125	116	0	18	119.333	25.2764	8.88478	5.18199e-11	0.999994	1
miR-1185-3p	0	41.5	11	1	15	37.2	99	1.14286	20.5	7	0	55	2	165.1	17	0	120.458	26.5955	8.79242	8.49454e-12	0.999998	1
miR-12016-3p	19	41.5	123.125	3.83333	12	24.5	2.5	3	9.625	1.5	19	2	45.9583	1	57	29.5833	62	36.9831	8.61865	108.397	2.19944e-25	1.15823e-24
miR-153-2-3p	5	41.4	93.8667	29	170.079	31.0682	154.702	49	84.3333	55	35	188	5.41667	61.2	95.1667	252.773	13.8182	27.9204	9.97438	142.147	9.0321e-33	7.84781e-32
miR-101-2-5p	3	41.3333	9	5.16667	67	4.78333	133.65	135.75	62	156.667	37	122.5	37.9762	13.6667	78.1667	181.667	60.875	28.6881	9.6975	99.3338	2.13338e-23	9.58647e-23
miR-2448-5p	0	41.3333	2	22	27	110.5	2.5	5.5	6.5	12	1	13	13	26.75	34	1	39.3333	28.154	8.29089	9.71667e-13	0.999999	1
miR-10225b-3p	0	41.3274	47	46.2333	72.9	2.83333	31	47.9167	35.5667	93	37.5833	22.6667	46	1	162.417	26.2	133	23.5939	9.2595	4.88432e-10	0.999982	1
miR-2904-3-3p	7	41.2	5	69	81.5	3	170.667	23.3	30.8	79.2222	60	89	66	179	21.5	41	17	30.2967	9.54416	137.837	7.9105e-32	6.42038e-31
miR-99b-3p	0	41	21.8	42	57	26.75	2	2	20.2	139	47.5	3.5	14.5	2	1	10.6667	108.5	26.4093	8.66228	1.09122e-11	0.999997	1
miR-378-3p	1	41	74.6667	57.6667	83	50.3333	41	208	34.6	108.167	42.3833	8.41667	37	38	82.7778	68.8333	43	27.0298	9.63003	33.1795	8.40326e-09	1.48243e-08
miR-371-5p	14.3333	41	2.33333	13	52.4167	46.2	16.6667	62	13	73	149	19	1	4.5	30.5833	34	6.2	34.6626	8.92732	122.166	2.12286e-28	1.34298e-27
miR-2285dm-3p	0	41	0	6.33333	0	2	0	1	2.2	124	26.2	1	9.5	12	50	1	1	32.2637	7.84135	6.32028e-12	0.999998	1
miR-2443-3p	1	40.75	34.6667	23.1667	5.25	1.16667	46.5	94.0833	3.22222	24.7	35.6667	4.13889	64.2667	1.25	4	3	21.25	33.5735	8.30082	35.7016	2.2997e-09	4.40986e-09
miR-487b-3p	0.5	40.7	16	102.75	9	13.5	39.5	9	21.1429	9.5	19	73.3333	126.8	0	0.25	110.643	18	29.4205	8.89284	16.7044	4.36797e-05	7.32894e-05
miR-2285bo-5p	0	40.6	0	0	0	0	0	0	0	0	0	0	0	0	0	0	0	51.5938	5.73672	1.01494e-07	0.999746	1
miR-1248-2-3p	3	40.5	3	89	22.4	65.6667	4	43.6	41	56	123	14.6667	14.3333	24.9167	96.6667	16.3333	24.8333	30.5475	9.14372	100.61	1.11977e-23	5.14211e-23
miR-2886-5p	12.5	40.25	79	156	122	12.7167	204.4	93.8056	21.5	58.0667	27.8333	2	109.333	29.1667	79	149.5	80.75	29.8522	9.89075	169.194	1.10955e-38	1.62475e-37
miR-628-3p	5	40.0833	5.5	64	11	110	21	37.2	82.5357	23	29.9	35.5	28	2	27.3333	46.0278	141.405	31.7217	9.14615	135.877	2.12248e-31	1.67085e-30
miR-489-5p	7	40	0.333333	0	0	14.5	18	25	6	17.75	24.1429	1.5	14	21	37	29	25.5	37.8583	7.92595	91.0769	1.38198e-21	5.38895e-21
miR-532-3p	0	40	26.6	90	93.3	23	50.1429	82.75	65.6548	41.1	65.8333	85.5	78.381	8	225.9	129.4	28.4444	21.4303	9.74362	6.83341e-09	0.999934	1
miR-335-3p	5	40	49	2	47.5	17.5	20	2.5	9.33333	4	0	35	29.125	1	51	80.5	19	35.3519	8.36117	98.0372	4.10593e-23	1.81007e-22
miR-133a-2-3p	7	40	27.1484	62.6984	72.75	149	194.75	90	19.5	79.75	262.81	179.667	1	116	88.8056	36.6667	126.909	27.7681	10.1818	152.977	3.87441e-35	4.16052e-34
miR-2898-5p	2	40	18	36	0	3.33333	56.5	13	31.5	27	121	87.75	1	12	9	66	10	32.3434	8.68226	73.4776	1.01787e-17	3.00623e-17
miR-154b-5p	2	40	1.33333	4	51	5.83333	0	64	2	21.5667	0.5	3.66667	1.25	0	49.5	30	39	35.658	7.98465	65.3524	6.2634e-16	1.65392e-15
miR-2467-5p	40.5	39.9643	13.4167	24.3333	6.58333	26.6444	103.25	2.5	59.381	22	4	18	4	116.25	47.4167	28.25	98	36.6875	9.18147	186.608	1.74854e-42	3.12943e-41
miR-532-5p	1	39.1667	1	186	3.16667	17	9	57.3333	70	1	43.6667	126	73	3	23	21.6667	15.5	29.7057	9.14629	34.6921	3.86201e-09	7.07528e-09
let-7f-1-3p	0	39.1429	2	9.5	4	24	44	10	94	4	0	1	52	8	4	1	55.5	29.143	8.09341	3.99147e-12	0.999998	1
miR-12001-5p	0	39	16	2.5	21	9	1	16	18.0429	10	0.866667	3	35.3333	14.7667	5	0.642857	5	31.6483	7.42347	3.42837e-13	1	1
miR-2320-5p	2	39	22	1	0	25.25	103	5	9	0	15.5	5	59	64	88	0	4.6	33.5237	8.41372	63.0187	2.04757e-15	5.27382e-15
miR-2285dc-3p	7	38.9524	35	72	12.66	58.6347	102.273	89.9524	78.6298	118.856	17.25	5	16.9643	24.5294	44.9697	3.25	167.958	31.0401	9.39489	141.752	1.10163e-32	9.49303e-32
miR-124a-2-3p	14.75	38.8571	54	52.2857	27.5	43.3333	19	63.8611	48.6	28.9	4.5	52.0833	3.13333	15	2	31.625	21.75	35.199	8.83393	153.715	2.6736e-35	2.90079e-34
miR-6528-3p	14	38.7143	117.333	36.5476	48	8.33333	201.625	10.75	23.381	75.6429	1	131.514	34.2381	88	44	157.452	34.8333	31.0918	9.63138	144.023	3.51245e-33	3.12981e-32
miR-6529b-5p	8	38.5	24.3333	70.5	29	33	71.4667	82.75	45	90	58	135.167	70.4	204.95	3	112	12	29.6579	9.77422	154.897	1.47446e-35	1.65108e-34
miR-2469-3p	0	38.3333	3.66667	21.8333	89.3333	5.5	2	10.5	31	100.667	25.3333	139.667	49.7667	127.5	26.5	69.8667	130.833	24.2496	9.34373	2.06162e-10	0.999989	1
miR-2427-3p	15.6667	38.2	2.66667	0	22.75	189	1	176	35.4	3	64	21.75	31	34.0667	3	22	45.6667	34.5828	9.30643	110.172	8.98573e-26	4.93861e-25
miR-2891-5p	5.4	38.1429	73	86.1667	47.9889	124.667	70.5	115.471	46.0159	18.5	99.3556	164.25	342.5	63.4167	51.8333	61	107.45	27.4509	10.1703	165.649	6.59994e-38	8.80272e-37
miR-2285cn-3p	0	38.1429	0	0	1	2	0	48	26	45	0	0	0	0	0	0	34.125	32.2123	7.35672	1.77636e-15	1	1
miR-2403-5p	1	38	1	91	22	43	54	19.8333	25.5	1.16667	53	55	32.6667	29	42	20.25	3.4	30.6462	8.75551	35.0532	3.20812e-09	5.98735e-09
miR-1197-3p	17	38	10.0667	116.45	29	1.5	82	21	94.3333	1.2	0.0666667	82.75	36	3	3.75	52.75	106	33.8477	9.10301	95.6645	1.36097e-22	5.79243e-22
miR-182-3p	0	38	146.5	20	18.5	62	47.3333	26	4.5	15	41	81.6667	213	65.3333	3.875	31.4167	159	22.6435	9.47484	1.63102e-09	0.999968	1
miR-2470-5p	5	38	52	72.5	74.3333	29	164.625	0	3.16667	0.5	1.57143	1	128.5	40	12.5	1	62.6667	32.4097	8.95882	73.8067	8.61536e-18	2.55532e-17
miR-2285ba-1-3p	0	38	42.6667	93	17.5417	1	2	24	8	0.833333	45	1	1	3	42	3	3	29.6713	8.12927	9.9476e-14	1	1
miR-2285f-1-5p	20	37.5	22	0.333333	0	6	0	0	14	0.5	0	4	8.5	0	0	0	2.68182	47.7887	7.22148	62.7847	2.30588e-15	5.91006e-15
miR-125a-5p	0	37.5	18	128	46	0	2	0	7.5	26	10.0556	37	0	32.5	104	20	60.7333	28.7314	8.72715	4.06786e-13	0.999999	1
miR-2363-2-5p	13290.2	37.25	100	3.5	129.75	89	4	36.3333	37.5	121	72	96	59	61	110	16	121	40.3897	15.337	105.64	8.8431e-25	4.45131e-24
miR-2285cd-3p	10	37.25	22	46.8235	88.5556	4	13	6	14.2273	1.1	123	24	80.6667	15.9	2	2.875	85.7731	35.2679	8.80555	126.737	2.12085e-29	1.4466e-28
miR-1247-3p	15.3333	37.1667	1	45.55	84	3	151	0	10	0	2	23	62	116	2	7	19.1667	34.9453	8.83497	74.9885	4.73468e-18	1.43065e-17
miR-2883-3p	1	37	0	0	2	0.25	53	33.5	19.3333	0	1	0	2	3.33333	2	0	26	40.8709	7.1525	40.4666	2.00003e-10	4.32652e-10
miR-12002a-3p	4	37	1	10.8333	19.2222	1	1	2.5	32	3.85714	0	188.5	0	24	94	1	15	34.98	8.43553	62.2044	3.09598e-15	7.88684e-15
miR-12018-3p	2	37	1.5	5.5	2	10	2	2	39	4	1	7	27	43	82.5714	81.8571	75.25	35.2231	8.39409	79.1533	5.74725e-19	1.87165e-18
miR-2354-5p	2.5	37	13.65	3.5	0.9	19.2	2	3	11	45	42	1.73333	2.525	2	23.6	79.6667	12	35.7266	7.99472	84.1239	4.64724e-20	1.6246e-19
miR-2318-5p	0	37	1	1	84	1	1.2	11	31.2	4	1	1	15.2857	15	8	2	1.5	32.1965	7.48673	7.99361e-14	1	1
miR-340-3p	12.5	37	10	23	0.5	9	93.5	2	18.6429	156	193	35	30.5	43.1111	42	1	54.5	34.0599	9.18479	128.057	1.09081e-29	7.51366e-29
miR-2394-3p	0	37	16	0	37	0	1	1	4	13	1.2	4.1	1	33	1	0	0	35.1077	7.08729	1.3145e-13	1	1
miR-2319a-3p	1	37	23.3333	23.7222	14.5	26.0556	17	30.5	38.5	6	78	101	76	123.667	37.6667	15	119	29.2418	9.19976	34.474	4.31977e-09	7.86574e-09
miR-2454-5p	4	37	2.66667	0	0.75	2	109	72	5	83.5	2	1	0	1.4	1	1	86	35.9862	8.17096	57.3198	3.704e-14	9.08218e-14
miR-2897-5p	8	37	40.5	2	18.5	32.75	2	0	5	25.75	1	0.5	0	1	0	70	76	37.9133	8.06724	63.9588	1.27051e-15	3.31313e-15
miR-1814c-5p	6.5	36.8333	23	17	11.5833	16	46.6667	61.2	18.6667	76	48	6	1	12	43	90	70	33.3855	8.82232	135.612	2.42555e-31	1.89519e-30
miR-2285ak-5p	0	36.75	0.8	0	0	3	4	2	2.75	2	1	0	1	0	9.5	0	0	39.6748	6.12665	3.55271e-14	1	1
miR-2465-3p	2.23077	36.6667	79	68	6.5	32.5	32.3333	39.2857	54.7407	1	88	1	49.3333	18.05	93	2	39.9167	30.7548	9.00147	77.5144	1.31758e-18	4.17399e-18
miR-133a-2-5p	3	36.6667	28.9667	107.667	184	4	261	71.3333	22.2381	101.083	96.5	100.208	54.8333	115.19	36.6667	12	17.6667	27.8577	9.81038	96.0054	1.14568e-22	4.90604e-22
miR-2285az-3p	9788	36.619	76.0667	4.16667	1	0.333333	0	73.6667	25.8	1	0.333333	137	2.425	39	8	54	2.5	44.6636	14.8844	69.8125	6.52176e-17	1.83803e-16
miR-2409-5p	1	36.6	59.381	78	66	24.7949	28.9286	15	38	1	80.6667	39	51	20	2.5	0.5	75.25	30.5	8.88746	34.9774	3.33549e-09	6.18099e-09
miR-12014-3p	8	36.6	1.05	1	0	13	0.333333	6	32.925	117	1	11	62.7643	48.2	1.55	77	19.8	35.9833	8.53348	78.4462	8.22061e-19	2.6483e-18
miR-10169-5p	12.1429	36.5	22.45	106	33.5	5	61	3	46.4167	2.25	2.66667	91	143.667	20	42.8	45.5714	81.8786	32.8608	9.19805	126.297	2.6471e-29	1.78807e-28
miR-146a-5p	20.2	36.5	2	35	33	46	0.833333	29	17.4357	26.4444	33	13	85	62.7333	143.5	1	66.5	34.3382	9.12452	123.089	1.3335e-28	8.53927e-28
miR-3154-3p	3	36.1667	89.75	41.75	39.6667	10	46.1111	42.75	30	4.25	63.25	85.1571	132.8	1	55.6667	46.5	148.5	30.0701	9.30317	102.981	3.38409e-24	1.61787e-23
miR-2285bf-2-5p	0	36	24.25	26	13	19	4.33333	1	21.25	78.2222	1	1.88889	69.6	33	27.5	156	49	26.2367	8.78318	1.41505e-11	0.999997	1
miR-10225b-5p	1.33333	36	2	2.66667	1	24.3333	48	1	5	45	16	37.1333	0.222222	32	1	1.22222	24	35.4472	7.80225	51.8731	5.92066e-13	1.38524e-12
miR-452-5p	1.5	35.7857	15.6667	32.3333	2	39	2	38	51.5	35	33.25	1	4	19.9167	91	23.1429	116	31.7986	8.73056	54.6456	1.44345e-13	3.45438e-13
miR-184-3p	3.97778	35.7	1	1	53	12.5	34	23.5	38.9762	12.125	16	1.26786	3	21	6	27.5	24	36.5349	7.99924	108.253	2.36605e-25	1.24173e-24
miR-185-3p	0	35.6667	0	2.66667	60	3.33333	12	9.83333	42.25	0	2	13.5	43	32	38	12.1667	2.25	28.9523	7.96821	3.76588e-13	1	1
miR-2417-5p	0.2	35.55	53.5	21.0641	86	14	33	35.2	22.5	30	51.5	44	38.0556	139	0	9.94444	172.967	27.002	9.17983	6.25348	0.012395	0.0202933
miR-1842-5p	0.6	35.3333	1.11111	0.333333	0	0	0	0	0	0	0	2.5	5	0	5	0	0	48.7543	5.9348	24.0971	9.16002e-07	1.5761e-06
miR-2285av-3p	0	35.1111	63.6667	35.55	1	64.7667	14.3333	28.5	22.7857	23	67	58.9095	20.7321	61.5833	45.875	86.5	30.6667	24.2438	9.06269	2.08164e-10	0.999988	1
miR-211-3p	0	35	26	4.25	0.333333	72	24.75	30.6667	36.1667	1.66667	43	42	0	25.1667	32.25	25.8885	98.5152	26.6177	8.60287	8.99547e-12	0.999998	1
miR-138-2-3p	17.3333	35	127.5	42	92.5	50.5	53	25	66.5	54.5	5.5	108	39.1111	26.5	79.5	57.3333	77.5	31.7259	9.55751	212.195	4.56023e-48	1.19364e-46
miR-92a-1-5p	7	35	39	4.66667	25.5	2.7	46	64	29.1667	1	1	20	14	53	0	84.5	50.5	35.3577	8.57497	106.1	7.01189e-25	3.57248e-24
miR-451-3p	2	35	19.5	3.23333	25	71.4	5.16667	21	43	198	62.5	16.5	37.3333	3	6.23333	1.33333	26.4333	33.0213	8.85385	75.2492	4.14897e-18	1.26462e-17
miR-2285m-1-3p	6	35	0.333333	0	2	7.5	38	1	5	1	157.333	51	3	0	0	0	1	42.9276	7.96437	80.9234	2.3464e-19	7.79898e-19
miR-148d-3p	4	34.875	3	2.91667	48	25	5	59	28.6667	1	37.5	141	65	4.65	63	0	67.8571	32.8115	8.8116	89.1536	3.65326e-21	1.3909e-20
miR-12040-3p	0	34.8333	2.07692	15.6667	53	25	44.1538	25	28.5	1.5	22	26	15.5	9.33333	21.1667	2.5	65	28.0001	8.19602	1.25855e-12	0.999999	1
miR-2417-3p	82	34.5833	35.8571	229.75	208.603	9	40	2	60.7	66.5	67.9	56.5	8.5	19.1429	79	18	136.643	34.103	10.0325	196.957	9.63494e-45	2.03793e-43
miR-2285dg-3p	7	34.5444	4	120.533	61.2	8	23.5	34	52.7	52.0556	19	49.7778	131.732	5.30556	76.9583	62	3.85714	31.7556	9.22771	127.653	1.3372e-29	9.18066e-29
miR-2285cq-5p	15	34.4699	2.05	3	23.5833	14.2348	21	3	27.75	1.66667	40	3	68	1	3	18.5	19.1111	38.9117	8.05737	109.681	1.15126e-25	6.24544e-25
miR-376a-3p	9	34.3667	174.774	21.125	75	131	101	41.9167	89.8405	76.5833	15.5	212.5	47.75	95.0417	117	143	170.467	27.9108	10.1951	205.152	1.56905e-46	3.61055e-45
miR-12048-5p	0	34.3333	34	23.5	0	22	1	1	24.6667	84.2667	85.5	4	4	1	6	24	51.8	27.855	8.31283	1.5028e-12	0.999999	1
miR-758-5p	0	34	162	44.5	289.4	2	95	63	3.575	2	145.083	38.5	107.5	23.8	2	21.5	11.5	23.7315	9.54635	4.0631e-10	0.999984	1
miR-2284b-5p	1	34	21	1	20.2	0.25	4	1	0	0	1.5	2	0	13	8	17	6.08333	43.0774	6.91069	36.6657	1.40225e-09	2.80183e-09
miR-10173-3p	1	34	26	2.2	12.3333	21.3333	28.5	125.5	16.8333	0	150	6.5	0	45.3333	67.6	28.5	59	30.2722	8.92235	35.014	3.27339e-09	6.09248e-09
miR-2479-3p	3.2	34	2.95238	1	52.125	15	1.33333	36	44.9167	30.6667	14.6432	128.55	111.6	64.6	71.7333	80.4429	15	31.4571	9.11463	107.094	4.24556e-25	2.1897e-24
miR-2400-3p	0.666667	34	31.75	26.6667	18	53.6667	19.15	8.5	53	0.666667	22.75	79.3333	50	10.6	20.5	1.4	91	30.5085	8.65024	22.7586	1.83681e-06	3.13215e-06
miR-2902-5p	1	34	178	4	7	2	40	1.5	27	26.5	25	2	66.5	18	2.5	2.33333	5	33.4511	8.42344	35.8478	2.13348e-09	4.10617e-09
miR-12048-3p	7	34	26.3333	215.5	69.5	3.5	15.8667	6.4	9	31	4.66667	20	6	26	80.7143	1.54167	147.417	34.4427	9.12978	147.988	4.77352e-34	4.67092e-33
miR-2464-3p	4	33.8	53.0952	120.5	12.3	18.3571	131.953	4.89394	17.0333	8.90909	18.4286	206.829	26.8333	166.095	34.6857	265.6	48.3106	28.8934	9.81303	117.727	1.98977e-27	1.19729e-26
miR-2284t-5p	0	33.5	19	3	22.7833	1.25	13	11.75	14.25	2	21	2.5	29	1	66.5	23	28.25	29.8647	7.83767	1.1724e-13	1	1
miR-2292-5p	0	33.5	82	86	165.833	12.3333	172	63	51.9643	191	67	40.25	63.5	16.5	14	18.5	213.429	21.2641	9.79156	8.2215e-09	0.999928	1
miR-369-3p	0	33.5	12.5	8	23	39.5	83.5	6	2	20	0	1	38	0	2	1.5	0	32.9799	7.70812	2.5473e-12	0.999999	1
miR-2464-5p	0	33.4	124.25	181.067	90.55	123	76.6667	193.571	18	62.6667	43.75	37.2	54	61.8667	212	107.433	2.25	19.9967	10.1422	3.06303e-08	0.99986	1
miR-2285dj-5p	0	33.125	20.125	3	0	1	37	25	3	26	0	81	33	43	0	2	0	29.4493	7.93391	9.01679e-12	0.999998	1
miR-2285b-1-5p	0	33	73	2.75	0	1	2	18	4	0	9	1.5	0	0	66.8333	0.6	196	31.2779	8.14358	4.26326e-14	1	1
miR-2341-3p	0	33	13	0.5	37	2	62.5	1	0	0	7.1	44	4	1.53846	5	0	105	30.1291	7.72402	2.75513e-12	0.999999	1
miR-124a-1-5p	29	33	14	9.56667	15.3333	49.0143	55.5	30.3333	57.3857	147	40.3	91.3333	134.4	60.7	47.256	16.675	64.8667	33.8407	9.52445	266.836	5.55247e-60	3.22969e-58
miR-1248-2-5p	22.75	33	1.33333	23.7667	71.6667	137	229.505	78	26.8333	0.666667	20.6667	90	65.1667	90.6667	94.3333	2	124.5	32.0723	9.73615	133.091	8.63803e-31	6.55364e-30
miR-7691-3p	5222	32.6667	88.5	3	25	6.5	110	2.66667	6	73.4667	1	128	69.3167	25.9167	44	45	106.5	41.9884	14.0066	386.012	6.11185e-86	6.39911e-84
miR-1271-3p	4.2	32.6	41.8	15.5	38.9238	12	41.5385	45.3333	24.0992	27	33.5714	3.16667	41.5444	29	27.1333	1.77778	42	33.8881	8.49882	138.373	6.04036e-32	4.94083e-31
miR-2284e-5p	1	32.3333	2	0	8	0	1	0	38	59	0	0	0.5	1	1	0	1	40.5826	7.06223	42.1969	8.25311e-11	1.80209e-10
miR-2392-5p	1.25	32.25	3	42	13	2	95.5	67	31.9762	29.5909	93.7111	1.25	26	54.2	57.8333	18	9.27273	30.8203	8.79653	44.4675	2.5861e-11	5.76709e-11
miR-362-3p	9.5	32	290	35	39.5	54.6667	21.4286	35.7778	48.2	142.833	2.66667	165.8	53.1857	149.5	80.5	50	49	29.1218	9.96112	147.157	7.24942e-34	6.90013e-33
miR-133b-5p	5	32	27	21	0.333333	38	168.167	50.3333	4	217.5	41.1	5.42857	35.5	15	110.429	108.868	41.9167	30.8247	9.39951	116.591	3.52735e-27	2.07479e-26
miR-302b-5p	0.535714	32	190	12.3333	11	1.5	21	72	21.1667	1	22	16	0	12.5	25.9333	0	33.25	32.0093	8.53009	18.1769	2.01311e-05	3.41608e-05
miR-186-3p	0	32	31	1	3	70	25	40	15	1	0	32	1	16	46	24	2.5	28.885	8.18384	4.03233e-13	0.999999	1
miR-30c-3p	15.3971	31.9583	163	58.25	99.6	13.1667	161.5	17	13.6833	23.7576	31	3	5	34	1.625	5	46.25	34.8305	9.10106	148.765	3.22785e-34	3.24957e-33
miR-2285q-3p	1	31.7	69.25	194.292	73.275	48.4697	64.9697	31	10.6667	3	2	55	86.1333	39	106.542	33.4333	36	28.1792	9.45084	33.8715	5.88763e-09	1.05284e-08
miR-151-3p	1.33333	31.6667	23.3333	59.7667	1.5	26.5	17	179	61.8	60	37.3333	5.8	172.083	62.2	81.3333	19	66.0909	28.2225	9.47348	45.1596	1.81612e-11	4.07606e-11
miR-136-3p	6	31.5	37.4	4.5	46.5	10.4	162.333	36.5	41.8333	47	64	36	3	95.5	51	2.5	11.5	32.3371	9.00767	124.393	6.91166e-29	4.45687e-28
miR-7860-3p	15.8	31.4	0	10	35.0833	8	174	13	7	79.8	2	1	1	0	0	0	2.33333	41.9637	8.18134	86.0412	1.76229e-20	6.41779e-20
miR-2284aa-2-3p	0	31.25	17.25	40.6	12.8333	26	2.2	89.1	2	33.6444	48.75	25.4167	2	0	2.75	12.75	44.3833	27.7137	8.31382	1.81011e-12	0.999999	1
miR-145-3p	3	31.1429	1.5	39	8	22.75	28.25	67.4762	28.9333	11	4	2	68.2429	9	22.8	23	76	33.6699	8.45997	106.013	7.3235e-25	3.71318e-24
miR-584-1-5p	0	31	148.5	31	0	2	54	1	33.3333	20	85	0	18	2	15	26	9.5	27.29	8.51723	3.25073e-12	0.999999	1
miR-2285l-3p	2733.33	31	42.5	1	41.25	15	65	64	15	0	1	91	0.0909091	1	2	0	17.3333	45.9163	13.0727	116.845	3.10436e-27	1.84151e-26
miR-487b-5p	0	31	2	28	7	1	0.142857	0	0	2	79	2	24	1	1	0	0	38.7786	7.30355	4.21706e-09	0.999948	1
miR-2284c-3p	2.5	30.8333	228	64	71.5	48.1667	342.667	5	34.4667	17.1667	76.3333	50.8	2.66667	65.4762	35.8333	3	234.929	27.9637	9.7811	79.6457	4.47951e-19	1.47023e-18
miR-29b-2-5p	0	30.6667	14	0.666667	2	0.75	68.4	0	0	0	1.5	0	26.6667	0.75	50.3333	55	10.6667	31.2833	7.61493	3.37508e-14	1	1
miR-2422-5p	0	30.5	0.5	40.5	6.66667	59	107	1	8.33333	1	58	30	70	59	36	1	113	25.3318	8.83325	5.00719e-11	0.999994	1
miR-330-3p	0	30.3333	111.75	26	293.65	57.1667	246.417	126	70.3333	89	51.3333	66.25	62.8077	35.3636	101.667	10.5	161.5	20.2307	10.048	2.43369e-08	0.999876	1
miR-4286-2-5p	0	30.3	0	4	69	29	2	60	13.9762	0	1	1	0	0	53.7143	0	0	33.3657	7.81253	-3.73035e-14	1	1
miR-11994-3p	0	30.1667	1	13.3333	10	15	0	0	0	46	0.5	1	1.5	2	2	0	85	32.1138	7.35465	1.69802e-11	0.999997	1
miR-153-2-5p	5770	30.05	82.5119	52	152.333	43	44.4583	114.467	7.75	49.9167	0	2	2	61.3	49.75	42.6905	48.9333	41.9417	14.1522	276.484	4.38304e-62	2.69944e-60
miR-30a-5p	0.8	30	5.66667	1	78.7275	21	1.38462	161	3.33333	65	0	4	88	1	1.5	4	23	32.4444	8.58792	28.2798	1.04986e-07	1.81836e-07
miR-2285dj-3p	0.666667	30	0	0	0	0	1	0	3	1	1	0	0	0	0	0	0	51.1234	5.69787	28.6085	8.85945e-08	1.53701e-07
miR-2331-3p	0.125	30	32	45.5	12	38.6667	52.5	5	7.33333	3	24.3333	54.9	43	18.3333	3.5	46.5	165	28.1323	8.71311	3.82239	0.0505721	0.0825393
miR-544b-1-3p	0	30	0	2	0	0	0	0	0	0	4	39	1	1	0	1	0	43.1273	6.32256	2.58655e-07	0.999594	1
miR-2285bp-3p	2	30	25	5	1	0	23	6.33333	17	3.25	1	1	0.5	32	2	2	47	39.8062	7.37211	88.2384	5.80235e-21	2.19316e-20
miR-12046-3p	13	30	0	20.6667	24	3.5	114	8	28.675	3	2	96.4167	4	108	64.1667	0.666667	8	35.2156	8.73952	85.7391	2.05309e-20	7.39959e-20
miR-27a-3p	1	29.5333	3.25	0	23	4	5	2.5	5.83333	3	52	1	44	0.5	14	13	92	35.9694	7.76911	36.5435	1.49294e-09	2.96042e-09
miR-2294-3p	4	29.5	1	0	0	53	0	0	0	32	0	15	0	1	0	2	1	42.2099	7.19713	37.8625	7.59101e-10	1.57694e-09
miR-409b-3p	4.5	29.5	24.3333	22.5	123	39.5	1	0	20.75	64	32	33	1.5	3.5	6.5	5	11	35.6718	8.42894	102.479	4.35949e-24	2.06557e-23
miR-133a-1-3p	0	29.5	1	28	4.5	35.5	0.5	2	4	0	94.5	0.5	13	0	0	1	32	30.6754	7.72089	1.31806e-12	0.999999	1
miR-12041-5p	2727	29.3333	27	67.6667	12	38	149.667	11.4667	44.6548	75.25	1.5	52.6667	3.75	2.8	37	147.95	8.96667	40.7594	13.1094	143.169	5.39807e-33	4.74939e-32
miR-769-5p	2	29.25	52	44	16	6	27	52.25	27.75	1.5	76	8.2	3	38	7.5	19	0	33.24	8.41782	74.9582	4.80786e-18	1.45067e-17
miR-10181-5p	1	29	62	0	0	1	0	5	5.5	51.3333	19.3333	0	3	48.5	0.5	5.5	1	36.4758	7.69055	39.9627	2.58858e-10	5.5709e-10
miR-2285cj-5p	0	29	0	14	0	0	0	12	0	0	0	0	0	0	0	1	29	41.1805	6.3879	2.71693e-07	0.999584	1
miR-12007-3p	0	29	29.5	29	6.5	12.5	53.9286	28	47	117	56	24	2	65.8333	3	6	23.6667	25.8303	8.70926	2.48175e-11	0.999996	1
miR-2315-3p	1.5	29	27.3333	2	70	16	0.2	11.3333	18	1	4.66667	0	15.5	1	39	0	62.5	36.1049	7.86855	60.6585	6.78879e-15	1.70862e-14
miR-2331-5p	3	29	0	118	2	3	44	0	14.5	39.5	63.6667	31	33	9.5	17.5	1	2	35.1094	8.41596	81.035	2.21752e-19	7.4177e-19
miR-30f-5p	0.666667	29	58.5	89.3333	157.81	21.25	131	51.75	8.5	2.66667	26.5	39.125	66.5	4.33333	77	28.0667	9.41667	28.6471	9.19372	22.435	2.17376e-06	3.70069e-06
miR-33a-3p	0	29	27.5	1.78571	13	1.5	46.2	2	5.85714	1	0	105	11.25	37.3	13.25	93.25	16.3333	28.2795	8.26844	1.03029e-12	0.999999	1
miR-2461-5p	16	28.8333	0.142857	1	45	1	1	9.85714	57.1818	72.2857	2	34.6667	2	1.5	3	4	54.2	38.2667	8.18028	79.1682	5.70423e-19	1.86054e-18
miR-2351-3p	4	28.7	84	0	20	0	16	4	10	43.5	22	3	12	1.5	69.25	0	12	36.5886	8.06135	74.5805	5.82161e-18	1.7515e-17
miR-487a-3p	21	28.6667	11.6667	2	1	1	46	66.6667	36.75	40	0	1	9	144.5	6	109.667	0	36.9072	8.90324	85.0467	2.91397e-20	1.03597e-19
miR-1839-5p	0.8	28.5183	28.3333	27.7692	2.75641	42.7564	35	46.8333	13.2231	94.25	17.5	59.3571	37	19.8571	61.5	4.375	89.1429	30.0196	8.85492	27.4772	1.58958e-07	2.74636e-07
miR-2416-3p	9	28.25	8	3	49.3333	13.625	1.43269	50	19.1429	0	15.375	28.6095	1	0.333333	3.33333	105.367	10.8333	36.8358	8.23014	80.8782	2.40064e-19	7.954e-19
miR-144-3p	0	28.0909	3.89091	7.83333	30	100	45.5	104.5	79	20	26	0.5	2.2	146.8	5	66	53	25.5211	9.21508	3.68132e-11	0.999995	1
miR-302d-3p	2	28	53.1333	0.666667	35	4	1	22.5714	14.6667	18.8571	2.66667	0	2	0	0	1	0	42.4399	7.36737	84.0673	4.78211e-20	1.66896e-19
miR-365-2-3p	18.5692	28	2	17.6	51.1111	163.778	114	109.667	35.35	38	17.75	47.75	0.75	1.6	0.666667	66	135.392	33.7167	9.40743	120.228	5.63798e-28	3.48257e-27
miR-409b-5p	1	28	30	72.25	2	44	107.333	15.125	38.5	3.83333	13.5	8.85714	9	4.66667	3	93.3929	96	31.6738	8.73626	35.2563	2.8904e-09	5.45762e-09
miR-150-5p	7.25	27.9167	66.7237	28.75	15.1	7	1.84091	2.25	57.6667	53.5	114.75	90.4167	60	22.9286	115.5	56.5833	68.0909	32.1346	9.26939	149.377	2.37248e-34	2.39998e-33
miR-2284a-3p	0	27.8333	75	28.5	17	2	2	12.8889	14	28.5	22	23.5	15	50.75	5	100	41.1852	27.4809	8.54065	4.81393e-12	0.999998	1
miR-2891-3p	0.333333	27.8333	7.5	48.4167	38.6667	2.66667	30	40.0128	22.75	9.38889	1	75.3095	18	29	70	41.6667	225	29.0771	8.91991	10.8453	0.000990492	0.0016383
miR-128-1-3p	1	27.7	0	145	47	51.6667	2	63	44.5	1	47	3	64	0	2	2	47	31.4029	8.84364	35.7135	2.28572e-09	4.38708e-09
miR-876-3p	17.3333	27.5	6	25.1667	33.5	14.25	6	0	27	0.5	0	1	91.5	24	13.5	3	62.5	37.7978	8.29166	81.7036	1.58108e-19	5.35724e-19
miR-7-1-3p	1783	27.3333	87.1	5	36	69.4	117.762	46.1429	26.3333	2.83333	81	174.643	45	2	47	150	1.16667	38.6769	12.5761	205.885	1.08558e-46	2.58318e-45
miR-1777a-3p	0.666667	27.3333	19.5	2	2	0	0	1.4	26.7	0	0	1	36	29.5	1	37	140.667	35.206	7.91099	23.7763	1.08205e-06	1.86028e-06
miR-181a-1-3p	16	27.25	17	14.5	85	61	2.25	75	40	54.1429	41.1429	41	16	7	30	118.31	152	32.8596	9.30158	154.227	2.066e-35	2.26503e-34
miR-23b-3p	0	27	1	35.6	29	26	61	104	67.4167	26	24	2	0	1	43	5	3.33333	27.8696	8.50708	1.53833e-12	0.999999	1
miR-10b-5p	1.60714	27	20.4524	16.5	76.5	2	1	45	52.2857	15.5	72	93	65.2833	139	121.833	5.35	85	29.4201	9.33587	55.9305	7.50804e-14	1.81336e-13
miR-451-5p	1.5	27	47	34	56	17.8333	77	73.5	28.5	2	0	29	25.6667	43.5	38	152	48	30.7605	9.05683	53.6369	2.41184e-13	5.70665e-13
miR-539-5p	3.16667	27	0	1	97.3	3	151	3	22.5	2.5	7	77	81	77	9	14.5	33.5333	32.3321	8.75256	77.735	1.17835e-18	3.74427e-18
miR-7858-3p	20.1667	27	31	171	73	1.5	105.5	120.067	5.5	1.6	0	0	68	0	49.6667	72.8333	22	34.0077	9.30654	78.8006	6.87045e-19	2.22017e-18
miR-133a-1-5p	2	27	38	2	1	0.333333	0	0	35.5714	4.6	1	61	0	0	31.5417	0	0	37.5778	7.48041	38.4312	5.67181e-10	1.19485e-09
miR-12064-3p	0	27	0	0.25	31	0.333333	0	47.5	24.0833	5.25	2	2	105	23.25	31.125	0.333333	17	28.9096	7.99352	1.34648e-12	0.999999	1
miR-144-5p	0	27	3	26.6667	23	1.66667	104	37	42	13.5	1.33333	94	3	1	43.5833	16	146.667	26.182	8.6309	1.51843e-11	0.999997	1
miR-376e-5p	1.35	26.9667	66	4	0	2.9375	17.4	0	13	28	0	7	0.25	24	37.4792	1	0	36.66	7.62818	52.0157	5.50596e-13	1.28965e-12
miR-135b-3p	5	26.7	37	12	118	50.6	18	9.5	18.8333	7.2	2.68182	42.8333	86.6111	77.3333	31.3333	62.0833	45.3	32.1	9.0119	133.306	7.75099e-31	5.90203e-30
miR-2887-2-3p	0	26.6667	0	2	39.3333	22.8333	0.125	2	14	4.66667	1	48.8333	1	6	22	0.5	1.5	31.6146	7.39401	3.55271e-15	1	1
miR-2285df-5p	0	26.6667	0	1	0	0	0	0	0	33	0	0	0	0	0.666667	0	0	44.8834	6.11402	2.16427e-07	0.999629	1
miR-6532-5p	0	26.5909	45	20.4848	49	1.6	84	45.0952	2.55556	2.09091	33	9	109	92.8333	9	0	61.8	25.4343	8.77081	4.18972e-11	0.999995	1
miR-338-3p	1.9	26.5	3	87	73	75.75	42	164.5	5.91667	43	1.5	41	7.8	3	18.5	73.0833	75.3333	30.1956	9.19629	66.7189	3.13113e-16	8.42749e-16
miR-27b-5p	2	26.2857	75.3643	37.9333	72.8	67.7143	104.8	13.8571	46	143.6	4	12.6667	59.5714	79.6	23.3333	3	17.5	29.5506	9.25484	69.4468	7.85038e-17	2.20358e-16
miR-424-5p	0	26.25	12	37.1667	17.25	2.36667	86	21.0714	24.4048	61	3.07143	2	46.0714	37	101.167	1	78.5	26.076	8.66513	1.74101e-11	0.999997	1
miR-2355-5p	10	26.2381	14	60	1	49.25	29.5	27.1053	27.7105	69	99.75	16	82	7.5	4	109.5	41	32.9223	9.10413	130.05	3.99516e-30	2.86502e-29
miR-191-3p	0	26.1905	41	4	56	126.738	3.5	153.321	43	24.5333	49	18.5714	2.57143	7.90476	39.2857	93.1667	18.8571	24.5267	9.19059	1.42578e-10	0.99999	1
miR-4523-3p	1	26	2	0	0	0	0	0	3.33333	1	0	0.2	28	11.5	0.5	0	14	42.7305	6.46987	42.0909	8.71258e-11	1.90043e-10
miR-12019-3p	1.8	26	3	11.8333	2.5	86	35	27	41.0357	14.5	106.696	1.83333	40.8	13	3	26.9083	23	33.2679	8.58679	67.7038	1.89993e-16	5.18702e-16
miR-1296-3p	6.5	26	10	5	56.6667	93.1111	57.8636	47.7273	20.0318	171	108.033	79.375	32.8	85	85	9	49.4	30.7839	9.52695	167.64	2.42424e-38	3.45331e-37
miR-2284r-3p	2	26	1	0	89.5	39	0.5	4	21.8333	0	86	2	24.3333	59	2.33333	14.6667	25	33.3316	8.35875	60.0355	9.31598e-15	2.32788e-14
miR-11997-3p	3	26	7.5	42	2	3	3	1	51	102.167	1	51.5	41.3333	12	2.2	41	138.667	33.2438	8.63626	84.0346	4.86194e-20	1.69399e-19
miR-425-3p	2	25.8333	44	15	6	3	33.75	15	63.1667	12	7.16667	124.107	28.5	12.5	10.5	35.75	48.2	32.6705	8.53401	74.8823	4.99625e-18	1.50534e-17
miR-16b-5p	1	25.8	44.5	94	92.1667	44.7143	85.6667	15.5	72.1476	80.4667	54	6.66667	150.058	31.3333	162.857	119.4	65.6667	26.5056	9.74727	32.7002	1.07524e-08	1.89048e-08
miR-4657-3p	1	25.75	196.917	80	152	6.25	65.35	80.1667	43.8333	147.1	248.75	13.6667	22.5357	11	69	135.857	136.409	25.558	10.0283	31.5828	1.91119e-08	3.3406e-08
miR-584-7-3p	1	25.6667	24	2	0	41	43.225	0	0	0	12	31	43.3333	0	118	6	1	33.5797	8.12428	37.673	8.36558e-10	1.72586e-09
miR-188-5p	1	25.5	0	1	156.167	7	38	24	0	20.5	9.33333	11.1667	1.5	0	1	49.4333	1	34.6148	8.02462	37.9252	7.35085e-10	1.53009e-09
miR-23b-5p	2	25.3333	0	1	10.3333	2.66667	0	1	3	0	65	1.5	0.666667	18.5	2	11.6667	43	39.6577	7.32112	64.8234	8.19193e-16	2.15501e-15
miR-12052-5p	0	25.1667	28.5	0.25	58	7	19	20	37.4	2.75	2	1	0	24	1	9.3	124.375	31.1786	8.03272	4.26326e-14	1	1
miR-2285cf-5p	0	25	1	20	0	0	1	0	13	0	0	0	15	1	45	0	28.2	34.375	7.04555	7.28306e-14	1	1
miR-2350-5p	0	25	79	21	14.0833	2	4	0	21	1	4.58333	38	13.5	23.3333	68	1	57	29.0157	8.18944	6.0929e-13	0.999999	1
miR-12045-3p	0.8	25	0	1	0	24	37.75	2	30	0.857143	0	0	48.5	2.85714	8.25	102	0	35.0655	7.8682	30.22	3.8571e-08	6.70272e-08
miR-2319a-5p	0	25	11	2	41.2222	68	2	2.56667	9	5.93333	34.5	85.8	20.3333	43	109.143	1.66667	28.1429	26.2889	8.62862	1.48983e-11	0.999997	1
miR-2405-3p	0	25	0	0	1	1	0.666667	1	0	0	0	1	29	68	34.5	2	68.6667	35.2979	7.57821	1.78545e-10	0.999989	1
miR-2400-5p	0	25	43.3333	0	6	23.4167	2	2.25	11.6667	56	1.75	0	71.3	19	0.666667	48	0	28.9124	8.02383	3.48166e-13	1	1
miR-507-3p	2	25	1	19	4	29	38	3	54.5	3	27	4.5	63.6154	2	3	1	27	35.988	7.96714	80.8965	2.37856e-19	7.89335e-19
miR-212-3p	14	25	83.75	41.5	60.6667	16.6667	189.8	87.25	12.5833	2	104.417	8	78.6667	19	96.6667	38.9167	33.5	31.9572	9.40842	148.344	3.98984e-34	3.95958e-33
miR-2354-3p	1.5	24.8333	86.5	4	93	69	26.5	81.7857	33.3333	55.1	40.6667	157.75	164.2	1	11.4	284.5	130.667	26.7623	9.86245	48.1587	3.93088e-12	8.99591e-12
miR-568-3p	0	24.6667	34	77.6667	115.367	5.86111	107.817	95	63.8175	189.667	154.8	50.6667	58.3333	4.25	33	39.7	40.8	22.3763	9.64338	2.26295e-09	0.999962	1
miR-3601-5p	0	24.5833	67.6	78.75	102	33.5	323	2.5	42	17.5	39.1944	13.4	74.6667	70	23	29.3333	9.5	23.2154	9.36572	7.95263e-10	0.999977	1
miR-98-5p	0.8	24.5	4	43.4565	89	1.5	74	79.5667	6.5	51.1429	29.6667	4.75	30.6	7.06667	2.66667	0	9.66667	33.1343	8.4342	27.959	1.23912e-07	2.1444e-07
miR-2285ce-5p	0	24.5	13	2	32.75	3	0	0	2	48.25	0	0	6.33333	25.6667	0	0	52	33.2209	7.40638	1.70886e-12	0.999999	1
miR-545-5p	7	24.4722	26.6667	42	136.25	18.5833	415.25	55.4167	62.8333	37.3333	88.25	16	50	3	39.7778	42.6944	55.25	30.7208	9.53698	165.764	6.22781e-38	8.35964e-37
miR-551b-5p	2.5	24.3333	32.2333	57	161.667	35.5	141.433	88.8333	74.1	125.833	180.5	80.45	14.3667	9.26923	54	28	209	27.3695	9.85268	81.7121	1.57426e-19	5.3428e-19
miR-196a-1-5p	0	24	0	0	0	24	0	0	0	140	0.5	0.166667	0	0	28	48	0	30.9214	7.81541	6.03961e-14	1	1
miR-2432-3p	1	24	4	8	25	43	132.833	139	3.25	30	10	2	22	14	35	1	16	32.8885	8.57945	35.4472	2.62059e-09	4.9796e-09
miR-2295-5p	0.666667	24	1	0.5	0	3	65	2	8	146	7.5	1	51.8	54.25	34	1	17	33.4762	8.31545	23.2076	1.45425e-06	2.49197e-06
miR-2285ck-3p	0	24	4	0.5	56.6667	61	1	0	6	25	1	16	87	0.75	3	1	1	31.5409	7.92643	4.26326e-14	1	1
miR-2411-5p	0.4	24	37	1.5	25	2.5	107	7.6	44.9	141.25	121	3	2	8	95	2	6	29.4656	8.83755	13.1936	0.000280903	0.000469067
miR-11988-3p	23	24	32	17	4	1	81.5	90	3.03333	1	25.3333	0	19	0	24.5	5	23	38.866	8.36058	94.3936	2.58626e-22	1.07028e-21
miR-2896-3p	0	23.8571	3.66667	7.33333	71.4079	32	36.1667	31.8571	64.8095	3	3	0	0.5	1	52.4	0.5	171.167	29.6161	8.47995	1.61648e-13	1	1
miR-323-3p	626.5	23.8333	37.8333	55.3333	28.5	25.1667	51	10.2615	57.5833	92.8333	1	26.25	49.5	40.3333	123.81	51	82.75	38.2829	11.2699	315.349	1.49274e-70	1.1577e-68
miR-2444-3p	0	23.75	0	1	0	0	42	0	2.91667	82.3	21	0	3.06667	26.8333	9	0.25	14	31.9604	7.49511	0	1	1
miR-122-3p	17	23.6667	72	166.8	216.75	216.5	167.6	198.9	63.4095	15.5333	150.3	73.75	208.5	73.2	83.9	72.5	49.4667	27.7396	10.5213	212.539	3.83735e-48	1.01714e-46
miR-365-5p	18.8333	23.625	9	2	17	37.3333	105.5	40	37.4667	9	111.556	3	25	1	1.83333	8.27778	56.9333	36.9983	8.67475	129.555	5.12709e-30	3.65174e-29
miR-11988-5p	1	23.5833	103.5	38.5	10	10.25	1	126.75	44.75	2	9.91667	60.75	24	0	12.5	89	30.75	30.2985	8.87855	35.0225	3.25924e-09	6.07312e-09
miR-2285o-1-5p	5	23.5	1.75	34.6667	0	26	1.5	1	20	23	0	9	0	1.2	22.75	2	1	39.5076	7.45225	62.5891	2.54661e-15	6.50316e-15
miR-34b-5p	0	23.3333	16.3333	0	104	1.2	1	11	31	30.5	34	20	0	6.33333	12.6667	0	25	29.6211	7.93625	1.26121e-13	1	1
miR-2441-3p	0	23.0833	7	3	0	1	0	15	12	3	0	1	0	39	2.125	0	70	35.1144	7.21409	-8.88178e-15	1	1
miR-2285k-1-3p	0	23	20	24.25	0	0	0.214286	19	39.875	1.75	86.3	0	0	0	0.5	10.6667	5	31.2879	7.64958	1.82787e-12	0.999999	1
miR-455-3p	21	23	8.5	124.667	41	10	2	90.6667	23.6667	0	47	63	83	7	2.83333	65.4	2	34.539	9.09536	97.3001	5.95765e-23	2.60445e-22
miR-2297-5p	1.25	23	19.5	82	134	36.5	144	20	64.1667	51.5	11.5	0	69.8333	3	18.5	39	85.5	29.4378	9.17129	43.4836	4.27521e-11	9.4334e-11
miR-2293-3p	0	23	49	53	33.5	3	29.25	0	6	70	37	89.5	23	1	1	1.66667	5	30.8434	8.36576	1.3447e-11	0.999997	1
miR-6533-5p	2.5	23	67.7727	22.6667	29	296.45	67	97	11.6894	1	57.5	33	0.75	8	5	32.4	67.5	30.8745	9.43373	87.5993	8.01531e-21	2.99715e-20
miR-494-3p	0.333333	23	0	3	76	29	50	1	6.11111	3	4	13	44	1.33333	2.75	1	89	32.6046	7.94703	10.956	0.000933003	0.00154933
miR-93-3p	14	23	94.3333	1	33	13.1667	41	2	40	144.667	52	156.364	66.2667	67	73.3333	224.972	33.3333	31.6936	9.71259	161.665	4.89668e-37	6.06725e-36
miR-12044-5p	0	22.9143	4.75	6.22115	37.1	89.9286	0	2.42857	82.9286	129.4	119.462	0.928571	22.4286	0.428571	1	0.9	123.429	25.5109	8.9538	3.75167e-11	0.999995	1
miR-11993-3p	0	22.6667	19.5	3.25	1	29	1.2	14	4	1	0.333333	2	0	30.5	3.16667	94	30.25	33.2454	7.79962	-2.13163e-14	1	1
miR-329b-5p	1	22.5714	0	6.5	0	1	0	1.07143	2.11111	21	0	0	1	0	0	0	0	48.2062	6.10533	54.4996	1.5548e-13	3.71237e-13
miR-2285bk-3p	0	22.5714	0	90.0556	0	1.66667	43	1.1	14.0667	1.7	32.1667	67	2.66667	4.80952	0	7.35714	19.6667	29.8484	7.96755	3.73035e-14	1	1
miR-10167-5p	0	22.4762	7	19	0	2	156	0.2	40.4286	27.3333	29	3.09091	1	9.5	22.5909	2.28571	15.0595	29.5184	7.96203	1.82965e-13	1	1
miR-103-1-5p	0	22.375	30.25	0	1	17	129.333	30	5	7	0	0	2	65	1.71429	3	1	31.3558	7.9016	9.41469e-14	1	1
miR-181c-5p	0	22.1667	5	2	5	1	1	2	3.5	0	1	23	0.5	1	26	0	39	35.4387	6.81811	1.13687e-13	1	1
miR-32-5p	1	22	1.5	0	80.5	2	1	1	3	1	0	2	69	1	46	1	25.3	37.2529	7.65217	38.5057	5.45943e-10	1.15359e-09
miR-11998-5p	0	22	0	86	47	115.167	28.6667	1.5	3.7	1.7	41	6	57.5	79	1.5	28	31.6667	25.0434	8.87724	7.1239e-11	0.999993	1
miR-2402-5p	0	22	0	0	0	0	0	1	0	0	27	0	0.5	0	0	0	1	43.7312	5.95171	1.215e-09	0.999972	1
miR-369-5p	0	22	24	5	0	28	38	0.5	82.5	0	0	0.5	19	4	115.75	6.25	3	29.6732	8.15485	8.52651e-13	0.999999	1
miR-1260b-3p	9	22	54	0.2	71.1429	1.86667	1.2	48	0	0	0	21.3667	2.66667	18	47	57	4.1	37.6355	8.25823	70.4287	4.772e-17	1.35953e-16
miR-7858-5p	4	22	0	20	16	60.3333	0.2	0	35.1667	1	1	6	1	1.2	2	0	2	42.4908	7.48687	77.3542	1.42892e-18	4.50625e-18
miR-2285dl-2-5p	1	22	89.5	61	34	0	162.5	42	5.33333	1.22222	31	41.1667	77	8.43333	13	28.75	53	30.2732	8.88287	34.9362	3.40694e-09	6.30224e-09
miR-2408-3p	0	22	0	0.333333	93.6429	28	80.25	48.5	34	4	0	1.33333	71.525	0	18.6	5	1.4	28.8597	8.25075	3.44613e-13	1	1
miR-12062-3p	0	22	0.5	0	8.5	59.5	0	0.5	2	39	42	1.33333	2	13	28	1	28	30.2203	7.76262	6.03961e-14	1	1
miR-2442-5p	1	22	3	79.6667	10.6667	28.4429	89.1	30.7	29.3333	1.33333	26.5	0	9	1	21.75	2	35.1667	33.7439	8.2631	35.928	2.04748e-09	3.96984e-09
miR-12062-5p	8	22	1	1	0	0	0	0	29.5	27.25	0	33	37	0.5	1	0.333333	1.5	43.9942	7.30567	61.1683	5.2399e-15	1.32677e-14
miR-2396-3p	1	21.8333	159	0	1.5	3	0	35	7.3	1	10.1667	50.5	8.83333	13	3.83333	64.8333	3.83333	33.2478	8.29448	36.7876	1.31725e-09	2.63953e-09
miR-584-8-3p	7	21.8333	23.2857	37.75	54.8889	15	93.7	2	49.75	80.5536	77.875	78	47	4.75	14.2	0	46	33.6884	8.92978	139.752	3.01623e-32	2.53654e-31
miR-2312-3p	1	21.6667	47	1	0	18	8.5	2.33333	3	0.25	1	1.07143	17	1	0	0	12.3333	40.0375	6.97821	39.2161	3.79399e-10	8.08201e-10
miR-2432-5p	0	21.6667	86	23.5	97	37.25	7.33333	33	28.75	20.8333	0.333333	2.66667	23	1	40.25	46.25	22	26.9198	8.60465	5.37703e-12	0.999998	1
miR-2455-3p	5654.25	21.6667	2	4.66667	36.0667	29	9.25	2	19.8333	0	1.66667	4.83333	27.4167	26.6667	7	1.75	69.6667	47.8177	14.0917	582.978	8.44068e-129	1.26248e-126
miR-2285ah-3p	9161	21.6667	22.5	28.3	110.45	46.6667	171	52.5714	58.9167	5.66667	101.667	7	154.25	58.5	220.2	143.367	129	39.3687	14.8192	120.479	4.9683e-28	3.078e-27
miR-448-3p	8.26667	21.5	116	5.1875	26.1667	34	183	198.167	27	187.75	192.861	70.5	9	33.6667	29.3333	5	111.5	29.8413	9.83528	143.218	5.26614e-33	4.65287e-32
miR-376b-5p	0	21.5	14.5	14	0	2	0	0	0	43	0	21.7333	0	0	1.5	0	85	34.6378	7.29831	4.19043e-11	0.999995	1
miR-10020-5p	3950	21.3333	38	42	100.5	13.3333	67	4.16667	18.8	51	22	237.667	83.6667	81	86	2.5	49	40.4525	13.6344	159.597	1.38588e-36	1.69709e-35
miR-544a-5p	5	21.1667	19.7365	8.33333	0.75	7.13333	90	57.0833	50.2778	54.9167	4.5	79.1056	25	33	128.8	108.6	50.25	32.4632	9.12904	147.487	6.14056e-34	5.87139e-33
miR-2897-3p	0	21.119	1	1	1.38889	47.5	72	0	16.8333	19	0	21	8	2	0.5	0.2	0	34.9726	7.43905	2.19316e-09	0.999963	1
miR-10185-5p	0.5	21	122.2	121	40	2	69	46	4	34	20.25	61.25	87	0.5	11.2	3.66667	0	31.3885	8.95578	16.7899	4.17547e-05	7.0172e-05
miR-140-5p	0	21	24.4286	4.42857	13.5	0	46	15.6	4.15238	1	49	81	39.3333	2.66667	3.66667	1.28571	2	31.5779	7.87109	3.54028e-12	0.999998	1
miR-2466-5p	0	21	18.4	0	66.6667	0.6	57	0	0	3.75	24	0	12	0	0	1	1	35.5865	7.26526	2.84022e-11	0.999996	1
miR-2285cp-5p	0	21	0	1.875	0.875	0	1	0	2.25	0	1.66667	2	52.625	1	3.875	47.625	1	35.9687	6.95665	7.99361e-14	1	1
miR-148c-3p	0	21	1	9	73.6667	0.5	112.7	77.8	2.3	3	21	1.14286	13	84.5	21	36.5	69	27.0231	8.6297	4.62208e-12	0.999998	1
miR-12031-3p	2	20.8095	33.75	0	29	2	59.5	28	16	26.25	13.5	7.66667	0	0	5	1.16667	13.0238	37.6193	7.64058	79.995	3.7535e-19	1.23777e-18
miR-2439-5p	1.25	20.5	1	79	1	4.25	88	1	83.9667	4.55	6	2.83333	3	1	15.1667	39	26.5	34.8224	8.22048	46.8637	7.60978e-12	1.72269e-11
miR-410-3p	0	20.5	0	34	0.166667	1.33333	107.333	153	6.5	0	94	39.3333	2	0	0.5	1	30	28.4332	8.49872	6.82121e-13	0.999999	1
miR-129-2-3p	0	20.5	123	1.83333	30.9167	5	66.5	9.53333	62	60	161.667	99.5	166.833	31.3333	37.6667	107.5	40.5	22.8251	9.54728	1.30057e-09	0.999971	1
miR-12050-3p	3.25	20.5	2.5	1	44	0	0.333333	10	13.5	3.16667	3	248	52	30	79	3.25	48.1111	34.544	8.7215	83.1892	7.45653e-20	2.56809e-19
miR-146a-3p	1.6	20.2	1.2	82.25	17.8	2	132.7	39.6	26.1667	0.142857	2	60	2.75	24.7	24	24.8667	90.0143	32.1067	8.63767	58.8325	1.71686e-14	4.25959e-14
miR-11975-3p	1	20	55.3333	2	3.25	48.3333	75.25	0.5	25.3333	99.5	1.66667	2.83333	17	104.333	2	78.6667	82	30.5119	8.90004	35.1321	3.08087e-09	5.77559e-09
miR-197-5p	5	20	67	1.2	3	2	58	0	0	36.5	0	0.142857	0	0.333333	0	1	1.33333	42.7006	7.3505	54.1351	1.87171e-13	4.45889e-13
miR-6524-3p	0	20	45.1667	363.083	115.95	68.5	77	56.9071	39.95	4.625	148.827	22.875	118.333	45.4048	53.381	49.5833	36	20.9511	9.98213	1.15498e-08	0.999914	1
miR-423-3p	13.381	20	128.133	81	58.9	86.7778	82.7083	8.66667	65.3333	31	4	13.6667	31.8	86.5333	17.8	101.167	64.3	32.0663	9.51503	179.467	6.33731e-41	1.07019e-39
miR-3957-5p	31	20	3	0	0	1	0	0.5	0	0	0	0.666667	0	0	2	2.66667	0	55.6753	7.00487	80.961	2.30215e-19	7.67628e-19
miR-2284u-5p	0	20	72.5	0	15	4	4.5	58	19	3	81.5	17	36.1667	30.1	23.8333	61.5	6	26.5618	8.50434	8.8729e-12	0.999998	1
miR-1264-5p	11	19.75	43	43	46.3333	24.1	33.3333	2.5	37.7667	56.2	2.8	115.333	34.5	32.6	95	24	3	33.4899	8.99525	133.989	5.49489e-31	4.23026e-30
miR-584-2-3p	1	19.6	43.75	0	28.5	1.5	36	1	27	0	1	8	41.5	73	1	20.3333	86.3333	33.6739	8.21082	36.5999	1.45037e-09	2.88373e-09
miR-3604-2-5p	8	19.4524	102	22.5	1	44	76.375	76.1667	42.4333	25.9333	65	54.8	133	11	10.6667	3	153	31.6653	9.29561	128.627	8.18207e-30	5.73018e-29
miR-502a-2-3p	0	19.4286	1	15.55	32	21	69	82.75	45.6	5.75	3.5	0.8	38.2	2.46429	66.8929	11.5	9	28.0826	8.36286	1.09956e-12	0.999999	1
miR-2371-5p	0	19.1667	17.3333	92	1	110	52.6667	0.75	28.5	21.25	91	1	18	62	1	108.333	73	23.9523	9.14949	3.05924e-10	0.999986	1
miR-2394-5p	1	19.1333	39.5556	75.5	28	19	93.75	62	14.6413	182.956	114	50.3333	73.881	23.1667	24.3333	49.25	141.167	27.7552	9.51488	33.7376	6.30709e-09	1.12496e-08
miR-449c-5p	13	19.0635	195.429	35	77.8333	21.6667	54.75	27	18.1833	129.286	42.4	222.967	123.717	70.75	32.8333	67.6667	21.2048	30.8088	9.81646	219.101	1.42057e-49	4.31113e-48
miR-2338-5p	0	19	63	45	20	3	96.25	11.5556	3.44444	28	1.7	77.4667	13	2	1	10	70.3333	27.4267	8.36317	4.92406e-12	0.999998	1
miR-148a-5p	2	19	2.8	6.125	3	29	7.5	2	16	21.3333	71.6667	6.33333	85	4.33333	93	283	30	32.8183	9.06041	75.1334	4.39961e-18	1.33325e-17
miR-6121-5p	19	19	2.91667	93.5833	72.4	7.16667	17.5	64	41.6667	0	44	3	69.25	137.4	19	20	92	33.5102	9.26338	111.482	4.64055e-26	2.60518e-25
miR-2410-3p	0	18.8	15	1	1	2.5	1	5	0	33.5	117.5	19	0	25.5714	0	1.5	1	32.9667	7.68318	8.29736e-12	0.999998	1
miR-2285dh-3p	11	18.8	11	21.5625	48.6667	41.4	274.5	21	21	1	7.8	15.3333	41.2	23	31.1765	10.0357	67.8	34.8132	8.85781	151.719	7.30006e-35	7.68157e-34
miR-6520-5p	32.1	18.6667	14	11.3333	18.75	0	1	24.75	2.5	5	1	100.325	57	6	0	2	110	39.3246	8.50076	89.1229	3.71029e-21	1.41004e-20
miR-12043-3p	0	18.6667	9.57143	2.42857	113	10.6	8.33333	55.9286	54.0833	50	106.571	15.0714	58.8333	2.57143	3.5	24	33.6786	26.1309	8.74211	1.61489e-11	0.999997	1
miR-2446-3p	1	18.5	49.3333	18.1667	38	27.3333	4	12.9872	18.3333	27.75	139	1	18.5	0	92	1	16.3333	31.5689	8.58785	35.6016	2.42093e-09	4.62539e-09
miR-2422-3p	10	18.4	0	25.5	22.25	3.33333	0	0	3	51.5	2	38	38	41	10.5	1	30.25	39.7769	8.03953	94.0806	3.02935e-22	1.24626e-21
miR-2285cf-3p	0	18.3333	0	1	14	1	66	37.4	2	2	1	2	21	1.1	0.428571	15	2	33.6004	7.16268	8.88178e-15	1	1
miR-483-3p	0	18.3333	23	1	21	78	0	0.4	3	79.3333	1	2	17	208	103.333	0	18	26.0046	8.96357	1.89857e-11	0.999997	1
miR-2285an-3p	0	18.0625	77.3125	38.3333	40	97	36.3725	20	5.33333	143.625	35.5625	64.9167	27.5	4.55	46	81.4	3	23.7346	9.19484	4.07024e-10	0.999984	1
miR-376d-3p	4	18	1	67.8	4	43.7333	155	70.1538	4.5	78.3846	50	2.55385	195	36	21	106.387	4.5	30.5274	9.34849	95.5036	1.47625e-22	6.25762e-22
miR-6119-5p	0	18	55	1	59.75	39	29	182	38.5	0.666667	121	0	2	19.4	38	146	29.5714	23.8247	9.24701	3.61371e-10	0.999985	1
miR-8549-5p	0	18	0	0	30	30	35	0	8	0	54.1667	2	0	1	20.8333	1	1.5	31.8472	7.39777	2.13163e-14	1	1
miR-2285aa-5p	0	18	0	1	19.75	13.3333	32.5	19	4.22222	2	0	13	22	0	84.6667	1.5	77	30.4407	7.83101	1.06581e-14	1	1
miR-2284z-5-3p	0	18	0.25	0	8	0	1	0	2.33333	22.25	77	0	0	0	1	2	0	38.944	6.90545	2.4869e-14	1	1
miR-11973-3p	0	18	3.86667	77	107.7	25	5	4	29.3	113	15.3333	75.6667	53.3333	9	24.5	2.66667	18	26.3013	8.83035	1.26299e-11	0.999997	1
miR-10164-5p	0	17.6667	2	39.8333	30	31.75	41	11	99.3214	6	26	3.33333	17.3333	17	28.7857	48	107	26.6062	8.64808	8.38796e-12	0.999998	1
miR-19b-3p	1	17.5	119	62.5	0	2	208.267	3	0	118	31.1786	17	33.4	21.6667	1	69	16.8	29.7166	8.99802	34.6055	4.03759e-09	7.37758e-09
miR-2438-3p	0	17.4762	9.16667	4	0	1.5	1.14286	0	16.9167	1.25	25.5	0	30	4.33333	24.3333	10	25	32.8464	7.19568	5.50671e-14	1	1
miR-335-5p	1	17.3333	6	3	15	25	27.6667	52	38.5	2	3	33.6667	31.3333	78	27	19	2	33.1877	8.33598	35.5378	2.50153e-09	4.76635e-09
miR-216a-5p	0.1	17.25	21	29.1	28.0769	60	92	3	53.7576	32.5	40.5	54	69	80.7273	3.16667	72.3333	44.5	26.432	9.07372	2.99526	0.0835083	0.136189
miR-16a-5p	0	17	29.65	13	5	4	23	4	4	1	38	81.5	10	0	1.66667	1	53	30.6535	7.75487	8.34888e-14	1	1
miR-2399-3p	1	17	26	2	90.125	26.3333	3	36	32.1111	4	18.1364	2.21429	35	67.6667	66.9333	36	26.3333	31.6586	8.63007	35.2771	2.85972e-09	5.40456e-09
miR-2376-5p	0	17	9	1	0	0	1	2	0	1.5	2	1	4	0	0	6	16	40.13	6.04333	1.08358e-13	1	1
miR-1277-3p	5	16.8333	33	2	178	14.5882	47.3333	104	24.3333	40	106	17	39.3333	16.3333	1	1	143.667	31.4205	9.14593	99.1096	2.38902e-23	1.06666e-22
miR-2329-1-3p	0	16.7937	1	35.3333	96.0333	56	251.657	99	32	56	22	2	20	1	106.5	45	80.7143	23.8048	9.31263	3.70896e-10	0.999985	1
miR-2332-3p	11.5	16.6	1	33.45	10.6667	12	6.78571	2	28.9	2	20.2143	2	2.5	23.0333	18.6667	0	1	40.2499	7.65873	90.8079	1.58318e-21	6.1506e-21
miR-6525-3p	0	16.5333	147.433	118.5	257.133	51	100.5	28.6667	11.4048	46.5	43.1667	118.444	18	152.833	142.5	213.867	134.5	20.2499	10.2113	2.38469e-08	0.999877	1
miR-10162-5p	4	16.5	17.6667	43.5	38.5	183.417	129.5	14	12.3452	193	4.33333	41	22	127.236	97.5	65.6905	39	29.0579	9.71064	120.497	4.92386e-28	3.05952e-27
let-7a-1-3p	0	16.3333	0.5	0	0	0	19	3	21	0	92	1	1	48.8333	30.8333	9	0	31.3975	7.69759	4.88853e-12	0.999998	1
miR-20b-5p	5293.08	16.2418	3.5	77	2	35	1	61.25	3.9	139	13	2.625	37	20	3	0.75	169.981	42.7528	14.0181	92.5619	6.52519e-22	2.59767e-21
miR-361-5p	10.7667	16	111.333	1	1	16	20.5	2	27.7	5.5	2.75	1	2	17.5	2	52.8333	104	38.495	8.32467	105.243	1.08039e-24	5.39499e-24
miR-2379-5p	1.28571	16	41.25	19	148.444	12.75	168	99	6	8	121.25	111.75	48	3.33333	83.5	7	142.25	27.9942	9.4583	43.1923	4.96144e-11	1.09016e-10
miR-12035-5p	0	16	32	2.75	0	0.9	1	1	4	0	104	36.2857	0	15.9667	4	80.8889	3.75	31.3778	7.96042	7.76392e-11	0.999993	1
let-7a-3-3p	1391	15.8	20	1	2	24	52	22	18.1667	0	0.666667	1	111.333	18	7.66667	69.25	72.5	43.3301	12.1523	155.378	1.15745e-35	1.31011e-34
miR-181c-3p	0	15.5	63	32.5	2.66667	44	25	17.5	30	0	3	0.333333	0	0	0.5	0.2	1.5	36.78	7.73213	1.63468e-09	0.999968	1
miR-2361-5p	0	15.5	1	1	0	40.25	1	95	59.25	52	33	0.5	1	0	29	0	4.45	30.5306	8.17412	2.13163e-14	1	1
miR-181b-1-3p	1	15.5	2.85	26	103	4.1	14	51.25	24.3333	5.25	101.167	151.5	25.5	12.9773	83.2167	183.367	6.06667	28.9607	9.26595	34.2759	4.78264e-09	8.65588e-09
miR-6123-5p	2	15.375	32.3333	28.1333	36.25	93	46	13.2273	85.95	9.975	36	23.75	119.4	30.2083	80.55	57.8	50.6667	29.8189	9.22858	70.8586	3.83772e-17	1.09934e-16
miR-877-5p	6.75	15.3269	3	50.55	5.07692	10.7436	0	90	26.1269	1.25	5.4	1	0	0	49.5	46.6667	49.3333	38.0834	8.29469	84.5431	3.75923e-20	1.32746e-19
miR-125b-1-3p	11.25	15	121.5	52	0	16	186.333	18	40.6667	58	1	74	106.25	9	62	11	23	32.5983	9.22305	109.7	1.14011e-25	6.201e-25
miR-2284d-3p	11	15	52.3333	7	8.5	65.5	2.5	48.25	48.1667	92	0	30.875	104.5	0.333333	4.33333	11	25	35.5084	8.80915	107.187	4.05033e-25	2.09417e-24
miR-12006-5p	8	15	45	3	48.6667	1	120	9.5	22.2	21	23	169.333	15.5	23.2	19.5	29	84.5	33.5283	8.86993	126.835	2.0185e-29	1.38129e-28
miR-2284z-7-5p	0	15	0	0	0	0	71	1	10	0	0	0	0.5	1	1	0	0	42.8164	6.32895	2.84217e-14	1	1
miR-7861-5p	1.5	14.6667	22	1	53	3.16667	96	41.6667	29.5	1.83333	11.8667	3.625	2	0	44.6667	36.25	2.52381	35.3309	8.08529	57.8805	2.78531e-14	6.86978e-14
miR-2435-3p	1	14.4	83	1	44.0714	9	33.5	4	10.3333	63	1	11	154	141.5	4.66667	23.5	46.6	30.5536	8.96995	35.0825	3.16029e-09	5.90529e-09
miR-2285aq-2-5p	0	14.373	70	2.8	81.1333	1.8	76.9144	25.6255	21.2934	129	24.9286	2	61.3992	14.4	42.2545	98.2	32	24.6384	8.98806	1.22849e-10	0.999991	1
miR-2431-3p	3	14.3333	14	24.5	29	17.2	54	123.5	6.08333	0.5	29.9	109.45	3	17	22	3	37.5	33.2341	8.6204	100.795	1.02031e-23	4.7164e-23
miR-2365-5p	4	14.3333	107	0	0	17.3333	9	70	3.33333	51.3333	2	2	2	11.3333	1	0	2	37.3315	8.02263	62.1524	3.17885e-15	8.07829e-15
miR-2456-5p	1	14.25	43	67.5	33.2778	53.7222	175.881	53.6667	29.5833	115	3.75	197.583	21.5952	124.875	14.8333	267.875	66	26.1731	9.89753	32.1671	1.41469e-08	2.48104e-08
miR-2285bt-3p	0	14.2424	54	36.5	1	47.2308	71.1207	21.7143	51.4483	72.4667	2	73	94.5714	67	46.6429	0	24	24.4151	9.04176	1.65741e-10	0.99999	1
miR-2465-5p	0	14	44	0	0	0	52.6667	58	0	2.75	1.88889	31.4583	0.333333	18	0	1.5	2	31.6427	7.51125	3.12639e-13	1	1
miR-154c-3p	18	14	4	0	0	2.25	0	3	14	1	35	12	5.5	25	66	107	20	41.0009	8.25994	103.088	3.20529e-24	1.53942e-23
miR-11974-3p	0.333333	14	0	2	65.1667	0	83	25.7	9.625	11	31	1	84.375	1.14286	17	2.2	1	33.3803	7.97899	10.9672	0.000927391	0.00154124
miR-11984-3p	6	14	21.75	1	2.41667	1	2	3	31.3333	14	0	2.66667	25	0	70.8333	31	40	38.5166	7.82118	78.9968	6.22117e-19	2.01971e-18
miR-378b-3p	28	14	73.7857	53	21	47.8	13.75	119	35.5333	3	53	136.8	55.0769	78	25	47.0476	170.167	32.3236	9.64189	169.497	9.52711e-39	1.42498e-37
miR-2284w-5p	10	14	31	0	1.5	11	1	1	10	1.25	10.5	1.2	1.5	3.5	105	1	0	41.252	7.63772	71.7542	2.43744e-17	7.05947e-17
miR-2352-5p	0	14	6	1.5	80	12	0	0	3.25	28	0	34	1	0	0	29	1	32.1479	7.44627	1.89431e-11	0.999997	1
miR-181d-3p	0	14	1	26	0	1	17	1	11	34	79	3	16.5	44	25.7	0	9.75	30.1595	7.89592	2.41585e-13	1	1
miR-2284n-3p	0	14	27	10	23.1667	5	0	6	3	0	0	67	1	0	2	5	0	34.6744	7.16682	1.45661e-13	1	1
miR-7857-1-3p	5.3	13.7143	24	0	43	3	0	80.2143	14.5571	2	9	1.25	26	24	62.4583	46.6667	16	35.9002	8.28996	85.2757	2.59538e-20	9.25847e-20
miR-2285da-5p	62	13.6667	1	2	185	235.25	3	11	21.5	1	117	21.5	7.5	2	11	4	33.5321	36.3491	9.53443	95.455	1.51289e-22	6.4e-22
miR-2285cr-2-5p	0	13.5	18	30	15	16.5	35.75	67	2.8	0.5	62.8571	46	24	1	33.5	35.2857	2	27.4205	8.3293	2.82974e-12	0.999999	1
miR-2447-5p	0	13.5	1	14.5	0	10	0	2.5	26	3.5	10.3333	0	40	0.166667	19.5	29	18.75	31.6982	7.37653	-1.95399e-14	1	1
miR-379-5p	0	13.5	0	15	8	1	4	26	15	70	0	86	0	0	0	1	0	35.1793	7.64434	9.62288e-11	0.999992	1
miR-2359-3p	0	13.5	17	11	25	9	7.5	80.25	40	56	78.75	17	12.5	20	48	0	89.5	26.2146	8.64443	1.43565e-11	0.999997	1
miR-12011-5p	3	13.2222	54	0	40	9.41667	61	2	25	67.5	56	4	125.4	68	84.25	2	1.5	32.133	8.89109	85.326	2.53014e-20	9.04114e-20
miR-2364-5p	0	13.0833	2	31	2	1	0	0	3	0.0833333	2	2	1	0	2.91667	0	2	41.052	6.24483	1.68269e-10	0.99999	1
miR-11977-5p	1	13	10.5	2	0	2.66667	1.33333	0	0	1	2	24	1.66667	19	1	14.3333	35	41.2446	6.87153	37.5469	8.92429e-10	1.8357e-09
miR-654-3p	0	13	27	28.5	121.125	41.25	126	25.5	20.6667	13	15	84.8333	28.3333	22	31	67.3929	41.5	24.4772	8.99129	1.5255e-10	0.99999	1
miR-199a-1-5p	0	13	3	14.5	125	1	43	38	46	1	0	0	3	2	1	32.5	23.5833	31.9407	8.03088	2.13163e-14	1	1
miR-2451-3p	2	13	7	23.0128	12.15	0	3.17949	1.19048	19	21.3333	0	10	14.0462	1	43	60.8462	2.8	37.2025	7.67584	77.0313	1.68266e-18	5.29053e-18
miR-2285u-3p	0	13	50.6	0	25	20	71	1	21	0	30	79	49	0	49.5	0	65	27.0707	8.40392	4.41958e-12	0.999998	1
miR-12024-3p	6	13	128	14.25	21	1.5	132	2	11	1.5	9.5	0.5	0	1	1.5	0	4	41.2206	8.01671	97.2258	6.18546e-23	2.6928e-22
miR-10182-3p	3	12.6667	1	2.33333	0	1	0	20	5.16667	38.4762	1	26	1	1	0	11	13	41.1626	7.01632	68.1948	1.48117e-16	4.06497e-16
miR-216b-5p	2	12.5714	2.93452	0	15	18	39.6	51	40.75	93.1429	3	45	27.5	0.5	46	32	44.75	33.74	8.50416	76.6724	2.01805e-18	6.30717e-18
miR-8549-3p	1	12.5	39.1429	1	37.5	0	141.85	30	3.5	48	1	3	36.5	26	3.14286	0	3	33.9	8.09976	36.8597	1.26942e-09	2.55102e-09
miR-2462-3p	0	12.5	1	0	0	0	0	10.5	9	0	0	0	0	0	1	0	0	46.1332	5.67657	5.02844e-07	0.999434	1
miR-12049-5p	0	12.5	0	0.166667	3	1	20	5	0	1	0	4.16667	0	0	0	1	0	42.6437	5.78513	2.97753e-11	0.999996	1
miR-2285cw-2-5p	0	12.4444	0	2	0	0	3.6	11	0	0	0	0	0	12.8333	14	0	0	42.2057	6.0947	2.12894e-07	0.999632	1
miR-105a-5p	8	12.4	35	10.4	1	48	60	20.4167	71	3	82	1	51.9	11.4	15.75	77	88.4	33.8346	8.86881	117.826	1.89285e-27	1.14225e-26
miR-383-5p	3	12.3	1	0	0.428571	4.66667	2.4	25.9167	0	22.5	2	0	52	0	7	65	65	38.4999	7.72669	60.5073	7.33054e-15	1.83614e-14
miR-7857-1-5p	0	12.1905	13.6667	111.333	36.9333	54.4667	32.6667	26.3036	19.6667	47	25.2571	27.8667	0	12	52.6667	57	96.2121	24.8627	8.94143	9.08162e-11	0.999992	1
miR-2444-5p	1	12	91	2	2	7	1	8	23	7.66667	47	13.2857	60	19	4	55	3	33.3535	8.19935	35.984	1.98942e-09	3.88243e-09
miR-2308-3p	25	12	0	0	26	46	47	55	11.3333	14.3333	0	15.3333	23	13	28	0	3	39.8861	8.29561	91.4629	1.13704e-21	4.45039e-21
miR-6522-3p	5	12	102.95	206.6	245.333	2.925	258.233	26.6	104.267	3.5	66	67.1667	5.13333	38	125.5	111.5	85.1667	28.2451	10.0449	125.194	4.61471e-29	3.04833e-28
miR-187-3p	3	12	59.9167	75	18	22	193	189	8.4	3	2	121.143	22.4	36	10.9167	62	5.07692	30.4344	9.29659	95.5743	1.42446e-22	6.05034e-22
miR-6517-5p	5	12	49	0	3.4	1.33333	39.6	17.7273	37.8	78	1.71429	156.375	0.333333	1	3	46	2	35.2443	8.47206	72.542	1.63517e-17	4.76888e-17
miR-2325b-5p	12	11.6667	30.25	4	232.5	9	3.5	114	48.6667	88	1.25	60	22	84	13.5	25.3333	170.5	31.5487	9.45244	105.24	1.08209e-24	5.39499e-24
miR-16a-3p	0.285714	11.5833	3.5	6.5	73.5	14.5	3	0	62.1667	164.667	47	33.5	117	1	9.41667	32	17	30.0499	8.82964	9.24027	0.0023675	0.00391282
miR-584-5-3p	2	11.5	69	19	103	2	113	22.9524	28	42	21.4	65	22	69.3333	97.8333	66.2262	128.667	29.7203	9.29217	70.7216	4.11371e-17	1.17519e-16
miR-194b-5p	0	11.5	77.5	2	0	18	0	27	4.83333	2	2	32.1667	70	8	5	2	35.1429	29.4159	7.91199	1.52767e-13	1	1
miR-1-1-5p	3	11.3429	0	66.5	41.8333	67.5	4	47.5	40.5	81.5	0	4.5	4.83333	1	70	9	13.1667	32.9215	8.65418	70.4159	4.80319e-17	1.36656e-16
miR-2327-5p	1	11.3333	80.75	56.8333	190.75	60	120	18	28.25	51.5	30.5	62	3	22.6667	58.75	74	55.5667	28.0832	9.40341	33.8776	5.86919e-09	1.05043e-08
miR-2285at-3-3p	21	11.2857	73	70.8667	31	3	46.6	206.5	94.8976	68.7333	19.3333	19.2778	140	48	12.9565	5.8	83	32.1775	9.59959	144.239	3.14972e-33	2.83069e-32
miR-12030-5p	0	11.25	95.8571	2.5	13	14.5	157	75	27.75	167	31	8	120	0	0	19.5	69	24.6895	9.14606	1.14234e-10	0.999991	1
miR-302a-5p	0	11.2	1	22.1	89.3333	116.25	89.2	14.2	25.7	87.3	123.7	33.7	71	49.7	197	33.9	5	22.503	9.54392	1.93714e-09	0.999965	1
miR-2342-5p	5	11	98.5	1	10	36	0	0	29	0.6	37	0	4.33333	0	1	8.5	2.08333	39.0657	7.82047	58.9969	1.57919e-14	3.92268e-14
miR-2484-5p	0	11	54.5	0	65	0	36.3333	95	15	2	0.5	1	58	6.5	49	0	9	27.9186	8.27514	1.46372e-12	0.999999	1
miR-361-3p	0	11	1	0.5	0	15	60.25	13.9167	5.33333	1.66667	35	18	46.3333	1	85	0	10.6667	30.7833	7.86413	6.92779e-14	1	1
miR-12047-3p	2	10.9286	2	5.11538	1	35.2083	57.5	30.8667	5.74359	58	141.08	19	1.8	1	21	23	123	33.8755	8.61565	76.9288	1.77237e-18	5.56423e-18
miR-3957-3p	1	10.8333	20.3333	33	32.3333	63	2.5	35.9167	8.5	2	6	18.125	93	2.5	3.5	4.83333	3.5	34.5392	8.20799	35.7848	2.20355e-09	4.23324e-09
miR-2285cy-5p	2	10.6667	19.875	7	20	19	43	9.33333	19	43	26.1667	123	14	15	10	0	154	33.0043	8.56571	75.4484	3.75085e-18	1.15165e-17
miR-504-5p	0	10.6667	1	107.667	0.333333	28.6667	0	0.333333	2	1	31	0	17	6.33333	1.75	1	24.2	30.8824	7.77673	7.81597e-14	1	1
miR-2285cz-5p	1	10.5321	5	1.5	45.3333	33.4118	18	1	77.3	110	22.8056	58.3125	0	50	47.2821	45.4167	105.833	30.5789	8.91025	35.0854	3.15554e-09	5.90501e-09
miR-2285n-2-3p	0	10.5	46.5	24	1.8	0.75	0	3.83333	37	8.63636	0	0	0	10	8	31	4.8	32.8942	7.42484	5.50671e-14	1	1
miR-330-5p	9	10.5	72.5	2	8	26.7857	100.75	116.25	21.369	1	9.85714	1.66667	120.417	13.5	21	45.2	20.3214	33.9852	8.87154	106.538	5.62049e-25	2.87758e-24
miR-11973-5p	0	10.5	0.105263	20	235.267	78	51	24.6167	8.2	0.666667	3.63095	0.65	19	4	4	9.13333	1.66667	29.6574	8.50339	-3.55271e-14	1	1
miR-1434-3p	5.5	10.4857	47	1	190.75	12	28	41.5	19.5	73.3333	0	47.3333	41.7333	0	26	4	167	32.4258	8.97724	81.8954	1.43486e-19	4.87758e-19
miR-1307-3p	7	10.3333	226.083	101.371	8	9.5	206.067	60.0714	77.1667	320.6	63	95	136	95.8667	25.4	83.5	31.6667	27.7992	10.1774	142.241	8.61277e-33	7.51464e-32
miR-11995-5p	0	10.25	10.5	20.0833	3	17	54	27.5	16.4	3.5	52.5	0.25	0.5	0	126	1	4	28.7303	8.10333	4.03233e-13	0.999999	1
miR-11991-5p	2651	10.25	2	2.5	0.5	126.833	64	123.667	46.5	1	2.8	81	34	3.5	5	11.9946	76.6	44.642	13.0607	167.032	3.29157e-38	4.55248e-37
miR-199c-5p	2.56667	10.2	14.25	53.5	41	42.5	38.3333	2.66667	36.7143	77	75.7917	14	173.067	9.21429	16	76.75	12.1667	31.1271	9.08703	92.198	7.84259e-22	3.1162e-21
miR-12060-3p	0	10	9	49.5	19	47	40.5	24.5	9.85714	49.5	0	14	2	3.33333	10	2	4	29.9912	7.97537	4.25615e-12	0.999998	1
miR-31-3p	1	10	81	17	45.0833	26.5	77	22.5	10.0833	9.25	122	39.3333	40.8333	41	6	0	182	29.5951	9.0062	34.6294	3.98834e-09	7.29396e-09
miR-2285j-1-3p	0	10	18	14	33	0.8	13	12	4	1	0	13	0	25	1	1	1	34.0399	7.07005	4.33431e-13	0.999999	1
miR-12059-5p	2	10	18	0.176471	0	0	0	50	2	0.285714	2.33333	1	20	25	2	67	0	38.1063	7.5281	47.8466	4.60907e-12	1.0525e-11
miR-2363-1-5p	1	10	0	0	0	0	48	10	18	0	0	1	1	0	2.16667	0	6	45.6738	6.431	44.9864	1.98403e-11	4.44361e-11
miR-219-3p	16	9.83333	44	38.4667	20	12.5	91.881	31.125	103.417	56.2	26.9	164.833	16	86	49.5	151.5	72	31.7497	9.59835	192.289	1.00604e-43	1.9874e-42
miR-2285cw-1-5p	0.909091	9.74194	2.82609	1.89474	25.8696	23	7	28.6937	12.8917	3.4	0	21	3.91486	1	19.9333	2.93333	8	37.57	7.29092	32.5898	1.13812e-08	1.99935e-08
miR-2421-3p	10	9.5	3	10.5	0	1	8	6.66667	22.3333	8	78.3333	48.6892	16.5	31.5	43.4	2	8	38.6206	8.09943	109.306	1.39101e-25	7.43056e-25
miR-6715-3p	1	9.26667	14.5167	99.8333	16.4	26.6	23.1515	34	5.36667	16.0778	7	3	18.1944	10.6	23.3333	3.83333	257	31.8416	8.68279	35.3609	2.73925e-09	5.19565e-09
miR-1179-5p	0	9.14286	1	17.5	0	26.2	0	1.14286	6.5	28.9167	82	59	18	48.3333	3.25	30	25.75	29.1022	8.21531	3.2383e-12	0.999999	1
miR-194-3p	6	9.1	22	0	17	13	92	2	2.5	2.5	10.5	0.5	17	8	31	43.6	20.5	38.0984	7.85042	98.3992	3.42e-23	1.51086e-22
miR-33b-5p	0	9	0	0	1	0.666667	1	0	0	0.666667	2	42	2	2	14.5	0	0	39.9827	6.29205	2.13163e-14	1	1
miR-2384-3p	1	9	51.5	2	28	26	85.2	0	18.6667	1	5	141.667	3.33333	1	1.5	57.3333	10	32.474	8.35602	36.2691	1.71868e-09	3.37609e-09
miR-2395-5p	3.75	8.95	113	25.3429	178.305	93	4.8	11.3429	16.2	23	20.1667	3.72857	2.58333	11.75	112.35	17.1667	24.5	32.2756	9.07234	110.983	5.96803e-26	3.3061e-25
miR-2284ac-5p	2	8.75	19.3333	4	137	116	122	76.2857	23.6667	95	72.8333	40.5786	31.25	154.5	167.15	18.8889	89	27.6017	9.80243	66.1735	4.12937e-16	1.10433e-15
miR-125b-2-5p	1	8.7	0.5	1	2	21.5	0	2	8	1	37	2	0	3	6	39.5	0	39.0448	7.04874	39.8167	2.7895e-10	5.99098e-10
miR-2483-5p	14.8	8.7	26.3333	169.4	28.5	76	98	30	32.5938	2.4	2.25	45.05	63.9271	10	18.5	87.2	51.6	32.8047	9.31289	130.786	2.75824e-30	2.01246e-29
miR-26c-5p	10.5	8.66667	68.8333	32.5	142.25	33.5	108	6	10	257	62	106.333	56.6	21.3571	7.5	97	6.33333	31.3669	9.60067	144.575	2.65951e-33	2.41083e-32
miR-2401-5p	1	8.6	1	0.166667	36.25	3	0	4	0	1.75	0	30.5	1	0	1	0	0	44.8976	6.46579	43.7441	3.74248e-11	8.2841e-11
miR-181a-1-5p	3.5	8.5	2	1.5	4	15.5	3	61.5	55	14.5	114	1.5	6.25	20	18.1667	1.8	9.5	36.7574	8.19815	101.377	7.60394e-24	3.56211e-23
miR-2284t-3p	0	8.5	1	17	0	2	1	51	10.25	31	0	0	0	100	1	10.6	0	30.7528	7.79575	-3.55271e-15	1	1
miR-2285c-5p	0	8.4	14	27	19.6667	2	12.25	7	21.5	0	0.5	0	27	17.5	0	0.2	35.3333	31.996	7.35595	1.42109e-14	1	1
miR-2458-3p	59	8.33333	44.7143	8.5	85	31.25	5	28	26.8571	11	30.0808	56.8333	81	10.5	127.833	97.2857	25.3462	35.5344	9.44084	179.747	5.50294e-41	9.36842e-40
miR-2346-3p	8.5	8.33333	14.3333	20.3333	0	79.3333	142	7.5	39.8333	81.75	100	14	111.333	3.66667	68.3333	20	28.3333	33.4193	9.1578	136.759	1.36126e-31	1.08383e-30
miR-12058-5p	2.75	8.25	57.9	14	316.056	40.75	64	39.3333	30.1111	15.8	64.8889	0.125	18	9	32.9722	234.306	133	29.3137	9.5963	89.2939	3.40301e-21	1.29798e-20
miR-374b-5p	6	8.2	9.5	99.1667	193.75	4.5	30.25	168.25	13.8333	17.25	56.5	9.66667	13.7917	2.5	61.625	109.167	90	30.9518	9.41383	110.535	7.48117e-26	4.12252e-25
miR-2453-3p	0	8	5.5	59	9.5	3.5	139	6	5.5	34	42	33.7	7	1	5	1.5	5	30.1929	8.04547	1.86517e-13	1	1
miR-2896-5p	4	8	4.33333	12	166.143	53.6667	82.5	67.8333	17	118.143	25	68	41.9524	33.6667	3.5	29.2	70	30.834	9.21663	124.851	5.48508e-29	3.5893e-28
miR-12047-5p	4.5	8	24.75	0.833333	25	57.4	45.3333	1	39.6905	39	97	1	28	2	2	57	19	34.4451	8.51543	92.7028	6.07686e-22	2.4238e-21
miR-2284m-3p	1.57143	7.83333	3.5	1	87.5	11	0	1	59	0	1	45.1667	3	29	1	47.3333	1	34.797	7.98087	52.8325	3.63248e-13	8.53695e-13
miR-454-5p	18	7.66667	277.833	33	64.5833	44.3333	368	45.9643	47.25	177.75	93	25.4286	33	111.5	25.9167	28.3333	232.5	29.0723	10.1674	155.915	8.83741e-36	1.01679e-34
miR-2285ax-1-3p	13	7.5	13	2.85714	0	3.33333	104	0	0	0	0	10.5	0	1	1	0	0	47.1246	7.11328	53.5885	2.47203e-13	5.84248e-13
miR-30b-3p	4.5	7.5	7.5	12.3333	106.5	79.8	2.33333	1.16667	3.95833	0.833333	1	4	62.0357	18.5	75.8333	29.6	98.5	33.6321	8.67398	80.9286	2.34017e-19	7.79063e-19
miR-146b-3p	2.5	7.33333	26	26.6333	36.6667	4	60	153.667	77	1	2	82	31.5	12	30.25	145.5	32	30.8909	9.13379	86.7356	1.24044e-20	4.557e-20
miR-2322-5p	3	7.16667	9.25	3	47.2	3	152	12	31.375	186	4	30	1	11.5	49.25	7	44.325	32.9354	8.71869	92.979	5.28518e-22	2.1324e-21
miR-1298-5p	3	7.14286	58.2381	67	92.9167	69	3.16667	151.554	65.1	7.06548	44.05	113.321	100.262	110.167	56.4286	233.089	42.3	27.4619	9.92747	92.9605	5.33474e-22	2.14826e-21
miR-12014-5p	0	7.125	0	2	0	43.9	98.2333	3	13.4	1	48	102	8	48.6667	16	2	4	29.9007	8.25743	1.7053e-13	1	1
miR-421-3p	6.78571	7	32.2	3	109	39	97.6667	37	10.2	49	72.5	230	33	1	4.2	46	180.467	31.1983	9.3846	114.907	8.24755e-27	4.73161e-26
miR-133b-3p	2	7	151	23	110	23	60.25	191	36.6667	2	1	1	12	5.625	7.66667	3.95833	31	34.1421	9.00681	76.0255	2.80023e-18	8.66127e-18
miR-2892-5p	2	7	37.1667	30.75	0	20	0.2	5	74.5	1.83333	1.5	1	42	4	2	39	1	35.6516	7.93196	62.2181	3.07448e-15	7.84161e-15
miR-2313-3p	0	7	4.83333	6.33333	79.5	55.5	12	22.4	8	0	31	70.8333	109	76.3333	19	78.6667	2.33333	25.2623	8.87138	5.33369e-11	0.999994	1
miR-374c-3p	0	7	29.6667	16	0	2	0	7.08333	4	1	1	0	27	10	1.25	16	9.5	34.1	6.97204	7.34701e-12	0.999998	1
miR-3596-5p	2.25	7	1	69.5	40.5	3.5	2	3.8	6.33333	95.5	55	9.6	5.5	1	37	2	2.5	36.1949	8.18497	87.8916	6.91412e-21	2.60399e-20
miR-2405-5p	0	7	1	0	4.6	0	0	0	0	0	2	1	21	11.7	0	0.222222	0	42.8182	5.94742	1.86031e-07	0.999656	1
miR-132-5p	10	7	3.66667	64.5	0	3	30	30.5	21.619	65	31.1	300.667	126	0.9	12.3333	48.6667	115.9	33.2825	9.34259	109.717	1.13051e-25	6.1648e-25
miR-2285k-4-3p	0	7	16	13	1	27.5	1	12	16.5	0	25.5	17	7.5	7	3	0.5	31	31.7194	7.37828	2.40608e-11	0.999996	1
miR-761-3p	0	6.83333	1	1	77.4	8.5	40	17.3333	3.6	5.5	25	1.5	54.5	85.5	50.3333	29	12.5	27.7118	8.36923	6.4535e-12	0.999998	1
miR-378-5p	0	6.83333	164	79.0833	89	21	18.3333	59	45.0556	34.6	78.1667	29.0833	86.25	32.375	29.4	3.125	89.0667	23.2995	9.35873	7.13952e-10	0.999979	1
miR-29d-3p	4260	6.8	1	18.2143	42.6571	87.0083	251	101.675	62.1905	28.7143	26.8571	85	60.8857	14.0333	143.786	71.4762	64.4286	40.3473	13.7468	169.376	1.01261e-38	1.50383e-37
miR-11997-5p	0.5	6.5	52	26.4167	15.2	91.75	84.5	37.3333	52.2	92.8667	75	0.75	3.33333	5.7	8	25.75	114	28.8371	9.02669	16.6227	4.56011e-05	7.64522e-05
miR-219b-3p	14	6.45	191.75	81.9	79	106.75	30.5	151.6	52.3	33.7357	56	133.333	74.25	3	75	186.5	211.917	28.7403	10.1561	153.243	3.39e-35	3.6591e-34
miR-488-5p	2.5	6.42473	20.6923	149.5	58.125	9.5	191.417	31.6667	33.3667	3	17	44.875	1	30	53	139.344	32.3333	30.5532	9.25941	87.0938	1.03494e-20	3.8289e-20
miR-10a-3p	2	6.41667	104.167	44.1667	178.333	60	73.6667	124.5	49.0833	55	45.6667	155.5	43	138.5	23	64.7083	136.958	26.6577	9.92858	64.7238	8.61656e-16	2.26387e-15
miR-12041-3p	29.5	6.39167	26.5	36.1	6.78571	110.85	97.2	232.125	31.1833	89	54	2.16667	22	16.5333	23.8333	24	83.2	34.0922	9.56167	176.926	2.27292e-40	3.68954e-39
miR-222-5p	4.8	6.33333	12.5	19	143	11	2	32	14.5	75.1429	4.75	2.5	50.5	4	39.3929	8.5	26	34.5477	8.48986	103.547	2.54282e-24	1.22688e-23
miR-2317-5p	2857	6.33333	2.5	0	122	7.60714	74	20.8333	58.3333	40.6667	75	2.6	96	62	1.6	10.25	93	41.4061	13.1653	384.709	1.1741e-85	1.17075e-83
miR-2285dh-5p	12.3333	6.33333	46	81.5556	0	15.6667	24	6	42.6	0	25.8	77.9351	15.5	1.85714	18.8	207.5	32	33.9483	9.00439	86.6693	1.2827e-20	4.70398e-20
miR-3601-3p	7	6.25	31	90.5	156.167	3	65	24	23.3333	61.25	42.25	73.5	43.75	16.7	80.5	55	32.8333	31.7299	9.27012	164.738	1.0434e-37	1.38284e-36
miR-2285o-2-5p	47	6.25	15.3333	97	0	0.727273	72.5	52	7.33333	30.5556	6	1	42	14.6	36.8	12.6667	37.4667	37.6793	8.89361	109.74	1.11713e-25	6.10777e-25
miR-2284k-3p	17	6.20833	101	37	61	40.8333	59.8333	3.66667	11.2083	76	63.875	95.25	35	0	121.042	11.1667	76.7917	32.9603	9.31516	129.639	4.91447e-30	3.51225e-29
miR-2285al-3p	0	6.2	0	1	1	1	32	0.133333	0	0	0	9.33333	0.133333	0	0	1	1	41.9309	5.79823	1.4543e-11	0.999997	1
miR-1249-3p	0.75	6	36.5	12.625	21.6	17	0	4	6	233.5	40	5	41.3333	98.6667	9	36	44	31.2492	8.92871	25.8976	3.60011e-07	6.20463e-07
miR-2357-3p	2738.02	6	24.9833	96.25	22.8333	19.5	71	3.5	37.25	1.33333	88.7833	76.6667	67.9524	104.214	90.75	18.25	43.7	40.1586	13.1266	158.96	1.90951e-36	2.298e-35
miR-12023-3p	1	6	0.666667	34.6667	0	1	0	1	6.5	76	0	0.5	0	0	0.222222	29.25	1	38.7633	7.23221	38.9412	4.36772e-10	9.26077e-10
miR-6519-3p	3	6	129	95.125	59.125	2	90.3333	6	47.5	32	20	1.5	35	19.8333	77.4583	72.625	225.1	30.5493	9.35776	102.744	3.81383e-24	1.81917e-23
miR-2900-5p	6	6	11	32.2143	49	0	3.5	18	13.9286	18	0	1	18.2857	44	103	2	79.9167	36.6914	8.36325	94.7435	2.16725e-22	9.07643e-22
miR-664-3p	7.5	6	85.5	39	1	104	58.1667	77.25	15	207	48	193.25	1	2.85714	175.724	68.1111	210.35	29.168	9.91642	100.858	9.87987e-24	4.57709e-23
let-7g-5p	3	6	80	31.65	31	7.6	91.2143	113	33.8333	126	58.6667	30.6667	4	11.6824	60.4167	19.8	14.8	30.952	9.10201	104.353	1.69284e-24	8.30167e-24
miR-2302-5p	0	6	8.33333	15	4	1	24	11	16	1	1	130	1	3	51	1	15	30.1297	7.82194	6.21725e-14	1	1
miR-2285bl-3p	5.77551	5.94737	2	24.8947	52.7657	3	9.29167	32.288	4.91959	0.947368	0	3.55714	22.9722	23.5154	42.949	6.5	132.889	37.2229	8.16768	98.6841	2.96177e-23	1.31119e-22
miR-24-1-3p	1	5.875	24	2	1	24.1333	46	55.6667	9.7	0	8	49	27	1.16667	25.9286	0	99.25	33.9247	8.12978	36.4583	1.5597e-09	3.08405e-09
miR-378c-3p	1	5.83333	1	95.25	37	1.46667	156	22.5	7	0	13	0	2	78.6667	18.5	19	17	33.4713	8.50005	36.2547	1.7314e-09	3.39471e-09
miR-2285cb-5p	0	5.83333	0.0434783	0.9	5.73333	0.9	1	19.8333	0	64.5	30.8333	61.5	2.71429	4	77.319	19.9435	1.04348	31.7392	7.91185	1.35003e-13	1	1
miR-11998-3p	0	5.8	2	0	0	3	1	4	10.8333	1.33333	0	29.5	24.25	0.5	1.5	15	25.6667	35.6007	6.79484	4.61853e-14	1	1
miR-1584-5p	2441	5.75	0	2	16	29	0	1	7.33333	0	0	0.666667	0.5	22	3	7.5	91	52.7025	12.8895	164.238	1.34196e-37	1.7563e-36
miR-12018-5p	0.666667	5.35714	50.8	166	20.4167	187.943	192.71	109.869	25.6874	2	57	162.6	50.5	33.4	94.2857	11.6667	160.457	25.1835	9.96944	20.7668	5.18736e-06	8.80967e-06
miR-2368-3p	6	5.33333	1	68.3333	0.25	99.5	0	2	13	1	1.33333	6	37.6667	26	33	0	1.2	36.1982	8.24681	56.9354	4.50369e-14	1.10172e-13
miR-2300a-5p	2	5.25	137	49.5833	29.4	7	41.8222	79	8.26667	43	1	21.1667	36.5789	6	1.66667	8	60.25	32.5264	8.6909	74.4758	6.13849e-18	1.84155e-17
miR-2335-3p	2	5.2	1.2	7	0	24.2	31.3333	0	4.8	56	5.5	3.33333	15	0	1	9.23333	32.5333	38.7751	7.38186	71.6953	2.51125e-17	7.26321e-17
miR-6120-5p	0	5.16667	2	0	0.2	0	0	2	15.0667	19	0	0.166667	14	0	0.366667	63	1	35.6357	6.8685	2.66454e-14	1	1
miR-2323-5p	6.25	5.16667	14.5	2.2	1.66667	23.9333	117	48.8333	5	12.3333	71	8	2	6.5	35.8667	1	117	36.1049	8.42057	106.032	7.25404e-25	3.68689e-24
miR-2322-3p	0	5.11667	92	2	101.778	23	102	10	27	1	4.85714	2	1	2.83333	57.1429	44.3333	10.1429	29.213	8.47207	2.17781e-12	0.999999	1
miR-2293-5p	0	5.10714	0	0	0	13	60	31	30	0	61	1	0	1	3.2	0	0	36.3229	7.3857	2.18492e-13	1	1
miR-2330-5p	0	5	0	20	10.5	19	8.5	0	0	0.428571	0	0	0	10.5	0.5	0	0	39.9047	6.44748	7.24754e-12	0.999998	1
miR-582-3p	1	5	42.6667	20.6667	41.1	15.8333	97.5	48	72.3667	130.4	144.167	87.05	100.75	49	77.3	82.1667	19.6667	27.7425	9.5866	33.7543	6.25292e-09	1.11625e-08
miR-6775-3p	0	5	106.75	32.6667	0	1	1	22	6.5	1	2	2	2	6	0.333333	40	1.125	33.0571	7.67622	-1.06581e-14	1	1
miR-615-5p	1	5	14.8	24.8	1.5	1.42857	61.5	0.166667	2.73333	40	12.1667	1	1	7	0.333333	1	2.6	38.4185	7.20073	37.4609	9.32624e-10	1.90343e-09
miR-221-5p	6	5	109.222	38.8333	44.6667	11	124	124	33.85	65	52.25	58.5	8.66667	82.5833	10.75	85	33.2083	30.5082	9.41544	143.961	3.62268e-33	3.21436e-32
miR-2409-3p	0	5	15.5	79	0.5	10.6667	71	21	9.91667	47.6833	85.5	1.5	4	0	11.5333	6	64	27.3539	8.35943	5.41434e-12	0.999998	1
miR-2376-3p	0	5	0	48.5	0	2	0	2	2	2.25	0	1	47	10.4167	5.5	5.5	12.2	34.303	7.10936	4.67715e-11	0.999995	1
miR-452-3p	2	5	72.25	5	9	31.0667	2	121	37	12.875	32.6429	6	14.5	12	37.5	9.33333	111.5	32.5155	8.67176	74.5431	5.93292e-18	1.78243e-17
miR-542-5p	53.6667	5	58.1333	33.2	134.75	9.5	174.321	29.4167	35.7	23.5	140.75	75.125	94.75	67	73.3333	22.75	61.1667	33.1313	9.79988	211.741	5.7298e-48	1.48126e-46
miR-3533-3p	6	5	38.5	1	1	1	61	25	6.5	0.333333	55.3333	3.33333	0.5	63	9	0.5	155.333	36.2731	8.31541	73.9001	8.21741e-18	2.44074e-17
miR-12003-5p	0	5	37.6667	14.3333	5	10	81.3333	2	9.16667	0.5	0	10.6667	4	0	0	0	34	33.0801	7.31005	7.22977e-13	0.999999	1
miR-551a-5p	1.66667	5	8.5	26	1.5	38	33	2.64286	25.2455	75	2.66667	145	41.3333	1	44.5	0.333333	39.9333	33.2272	8.56978	62.9269	2.14526e-15	5.51187e-15
miR-767-3p	1	5	78	5	27	3.33333	2	109	16.3333	41	67	8	40	58.5	45.6	7	85.3333	30.1977	8.85845	34.9156	3.44303e-09	6.36337e-09
miR-504-3p	0	5	0.5	55	37	0	0	4.66667	5	1	1.33333	1	1.2	17	88.9048	3	26.1429	34.3586	7.72881	0	1	1
miR-153-1-3p	2.75	5	1	0.5	62.6667	3.82692	38	23	12	35	15	19.0897	21.75	0	54.6538	27.4103	0	35.5274	7.98618	73.1239	1.21764e-17	3.58108e-17
miR-431-3p	0	5	23.3333	82	9.66667	56.5833	20.6667	4	43.85	202.75	30	46.5	1	48	21.5	115.5	0	23.839	9.18579	3.55037e-10	0.999985	1
miR-2450c-5p	4.11111	5	73	16.0905	26.8333	124.867	110.425	258.667	38.5833	27.3333	75.6667	101	67.75	100.4	36.675	328	90.8	27.7405	10.1624	129.134	6.33795e-30	4.46857e-29
miR-10162-3p	11	4.97619	63.5333	2.46667	44.8333	36.75	38.6667	6.47619	13.869	84	45.5	60.1667	104.393	85	38.8429	1	91.1667	33.1214	9.16162	137.401	9.85283e-32	7.93532e-31
miR-544a-3p	1.8	4.8	56	3	51.8667	19.8	5	22.5	70	108.071	36.7143	119	54.8333	19	22	1	16.8	31.8234	8.89549	66.0493	4.39777e-16	1.17311e-15
miR-2434-5p	7	4.71429	0	42	56	0.2	45	2	0	1	0	1	1.71429	1	103.571	32.7143	11	40.8072	8.00371	76.8907	1.8069e-18	5.66415e-18
miR-2316-5p	0.333333	4.71429	76	0.2	1	42	72	8.75	5.71429	0	2	1	13	0	5.25	31.5	69	33.795	7.96012	10.9778	0.000922107	0.00153489
miR-670-3p	4	4.66667	108	2.66667	89	0.5	4	2	29.75	34.6667	8	1.83333	3	2.5	4	47	0	36.6944	8.14853	76.0359	2.78549e-18	8.62841e-18
miR-12031-5p	1	4.66667	39.5	99	3	7.16667	25	40.75	42	95.1667	1.5	4	8	4	54	20	11.3333	31.4775	8.58013	35.4715	2.58806e-09	4.92226e-09
miR-2482-3p	0	4.66667	92.5	1	2.79167	52	1	11.5	44	1	107.5	46.4762	26.2667	73	19	70.1667	100.771	24.7184	9.00113	1.10337e-10	0.999992	1
miR-11989-3p	0	4.6	101	96.1964	71.1061	58	8.5	47	5.375	223	0	106.567	2	97.625	62	18.4571	6.33333	22.5247	9.51459	1.88735e-09	0.999965	1
miR-12057-3p	1.55556	4.55	84.4	26.9167	0	30.75	67.9226	55.0833	36.75	34.2429	45.4167	119.917	60	90.2778	45.5	2.25	90	29.35	9.23459	53.9714	2.03434e-13	4.8353e-13
miR-12007-5p	1	4.5	1	0	1	2.5	0	36.6667	21.1667	16.0909	33.5	0.25	0	1	13	8.66667	0	39.9876	7.07492	40.2515	2.23287e-10	4.82023e-10
miR-2311-5p	1	4.5	25	0.5	19	0	11	0	9	0	1	11	1.5	0.5	1	1.5	22	41.2932	6.62056	38.4003	5.76222e-10	1.21267e-09
miR-3578-3p	1	4.5	127	6.08333	93	65.7857	137.167	8	59.6746	84.3333	52	62.5	100	18.1667	81.7778	22.5	81.3667	27.5013	9.49625	33.4196	7.42726e-09	1.31246e-08
miR-214-3p	6372.43	4.5	84.3333	61.1667	53.3333	90	37	79	57.8333	39	113	150.45	54.1667	219	108.667	97	78	38.1283	14.3225	139.415	3.57383e-32	2.99344e-31
miR-2885-5p	0	4.5	1	1	0	0	0	1	12.5	16	1	0	21	14.25	12.5	0	1	36.9728	6.50867	1.77636e-15	1	1
miR-218-2-3p	0	4.5	0	0	46	41.45	45.5	15	3.5	7.3	0	53.6429	0.142857	19	68	131	1.33333	27.9804	8.43268	1.22569e-12	0.999999	1
let-7g-3p	3	4.46667	103	90.3	94	4.96667	112.167	71.6667	46.6667	6.5	1.66667	85	1.66667	43.3333	139.833	181.667	344.75	28.8245	9.86347	96.1515	1.06418e-22	4.56637e-22
miR-2285bi-2-5p	0	4.41304	1	23	34	0.913043	21.875	0.833333	15	2	28.5	56.0667	0.5	60.6667	0	17.3	57	29.3938	7.99686	1.9007e-13	1	1
miR-2353-5p	6.5	4.37363	36	1	47.5476	19.9444	1	11.3736	8.46825	0	60	64.5714	12	15.25	103.2	47.3667	88.2	34.7068	8.67761	101.697	6.47012e-24	3.04459e-23
miR-2424-3p	1	4.36667	70	5	18.5	22.5833	50	1.33333	28.3333	9	1	21.3333	36	1	8.5	27.6667	13.5	34.1843	7.97775	35.9222	2.05358e-09	3.97799e-09
miR-378b-5p	3	4.33333	2.8	3	1	1.5	165	82	17.6667	1	50.2	2	62.3333	94	19	69.5	1	34.7017	8.76497	94.3458	2.64942e-22	1.09426e-21
miR-2326-3p	0	4.33333	2	38.3333	4.16667	26.3333	59.3333	28.6667	16.3333	26	96.3333	8.33333	63.6667	28.8333	103.333	2.85714	53	26.0383	8.7435	1.8419e-11	0.999997	1
miR-2284y-2-3p	0	4.3	2.5	3	0	1.5	20	0	4.5	2.5	1	3	0.5	0	1.5	0	0	42.2795	5.75139	2.4869e-13	1	1
miR-11987-5p	141.167	4.2	145.333	2.1	2.2	24.75	50	13	4.08571	22	48	15	13.2	17	41.6667	2	4	39.7119	9.53233	147.898	4.99262e-34	4.84007e-33
miR-502a-1-5p	0	4.16667	35.2857	0	44	7.25	177	51.6429	17.625	1.5	56	124.667	15	34.3929	6	48.75	83.2	25.1224	8.90682	6.60947e-11	0.999994	1
miR-92b-3p	10	4.1	17.6667	42.0667	20.5	10.75	110.875	4.73333	39.35	136.667	0	87	5.28571	62.375	5	26.8	117.644	33.2745	9.03463	103.955	2.06939e-24	1.00775e-23
miR-2285ba-2-5p	14.5	4	126.4	89.6	97	56.1	51.75	28.3043	7.59048	106	137.8	156.429	1	20.4722	70.7143	151.917	22.5155	30.5386	9.81552	132.817	9.91574e-31	7.49587e-30
miR-2284aa-1-3p	22	4	71	2.125	42.5	1	61.6667	14	12	113	4	2	77.3333	5	2.75	0.375	18.6667	38.3119	8.57359	107.971	2.72721e-25	1.42413e-24
miR-2284z-3-5p	0	4	0	1	0	0	17	0	0	0	0	0	37	2	1	0	0	40.8226	6.0402	6.06235e-11	0.999994	1
miR-124a-2-5p	1	4	58.5238	4	41.6667	66.4167	80.6667	101	66.7262	55.3333	56.119	12	38.75	3.5	98.5238	43.1667	57	29.0533	9.22282	34.3848	4.52242e-09	8.21331e-09
miR-2468-5p	3	4	2	25.5	57	100.5	0	57.4286	39.5	1	12	1	45	31	2	3	21.4286	34.4154	8.50258	78.2157	9.23794e-19	2.96691e-18
miR-6530-3p	1	4	3.75	49.1429	0.571429	82	243	60	17.7987	23.5714	83.4	128.25	71.5667	17.75	78.3286	56.5818	103.5	28.3492	9.49383	33.9782	5.57321e-09	1.00003e-08
miR-874-5p	0	4	57.2	24	46	55	2.25	93	5.2	2	0	105.5	17	105	28.25	11	25.25	24.8872	8.9116	8.7752e-11	0.999993	1
miR-2484-3p	0	4	12	38	22	2.83333	3	21	17.25	0	57.2	2	21	52.5	2.2	62.5	29	28.3765	8.18469	7.17648e-13	0.999999	1
miR-2334-3p	0	4	53.5	7.25	46	38	16	102.708	5.33333	8	35.6667	56	1	13	38.5	38	7	26.4221	8.56841	1.08127e-11	0.999997	1
miR-2285l-5p	6.5	4	0	1	0	17	47	0	3	0	0	59	41	2.4	126	1	32	39.5513	8.07859	63.2498	1.82083e-15	4.70718e-15
miR-200b-3p	8	4	4	73	228	15.5357	125.5	3.39286	65.1333	4	13.0833	1	72.3929	2	159	28	23.8333	32.1103	9.26206	90.6139	1.74626e-21	6.77161e-21
miR-2318-3p	1.5	4	2.5	28.2	121.333	22.2	2	17	29	70.1333	38.3333	85.8667	27	63.5	27	139	22	30.179	9.10306	53.1068	3.15894e-13	7.43239e-13
miR-6501-5p	2	4	25.9333	6.16667	10.1667	2	3.25	1.58333	22.5833	67	26.05	58.5833	4	25.75	3.83333	49	0	35.7282	8.03658	79.5482	4.70591e-19	1.54213e-18
let-7a-1-5p	1	4	7	1	0	0.5	0	0	3	98	0	0.5	0	0	6.56667	1	3	43.2128	6.89346	48.462	3.36755e-12	7.73208e-12
miR-10161-5p	12	4	0	1	0	41.6667	20.5	1	2.03333	93.6667	26.5	102	2	3.2	26.5	10.8667	18	40.335	8.30292	109.322	1.37934e-25	7.38707e-25
miR-2285j-2-5p	0	4	2	1.5	87.1	3.85	271.1	63.1333	30	59	20	3	104	19.5	41.8333	1	43	25.2741	8.94732	5.36069e-11	0.999994	1
miR-2303-3p	556.778	4	1	1	1	55.3333	0	182.467	14.25	1	42.5	1	1	53	118	0	23	43.8412	11.041	155.966	8.6119e-36	9.96316e-35
miR-6123-3p	6.41667	4	86.3333	4.08844	1	9	17.4444	90	9.13889	83	0	31.2109	28.5	37	54.9966	15.3333	2	33.9658	8.64494	83.2738	7.14416e-20	2.4768e-19
miR-2435-5p	0	4	0.666667	154	0	12	24	0	35.5385	0	1	65.5	1	0.666667	12.6667	0	1	30.2339	8.12852	8.17124e-14	1	1
miR-9-2-3p	47	4	7.5	84.9333	62	28	439	10	77.5	1.6	103.5	165.722	89.5	116.333	7.83333	91.5	237	31.2617	10.1647	130.182	3.73828e-30	2.70864e-29
miR-106b-3p	0	4	47	1	46	24	73	27.1	44.0833	26.6	3.75	1	49	53.5	25	3	31.5	26.8935	8.45932	5.65414e-12	0.999998	1
miR-8548-5p	6	4	1.5	2.33333	12	5.33333	3	15.5	3.5	17	34	1.5	5	48	16	35	3	39.6695	7.66733	114.406	1.06172e-26	6.07443e-26
miR-2301-5p	6	4	3	3	22.125	61	87	1	2.4	0	1	0	0	69	4	40	1	41.8208	8.06038	93.98	3.18735e-22	1.30869e-21
miR-147-5p	0	4	41	9	15	21.5	80.4615	6.5	27.25	29	1.16667	12	33	3	2	38.6	19	28.8084	8.01909	5.41789e-13	0.999999	1
miR-2285cn-5p	0	4	0	1	0	29	1.25	19	8.25	124	18	22	38	1	24	0	0	32.99	7.93107	4.9738e-14	1	1
miR-2284aa-4-3p	0	4	0	1	2.33333	1.5	1	1	26.5	10	0	8	0	0	0	0.5	2	40.4035	6.11183	7.80354e-12	0.999998	1
miR-2304-5p	17.5	3.86842	19	98	60.5	34.1667	21.5	39.6667	84.5	7	148.25	109.6	49	22.5	12.1	30.8333	9.25	33.2655	9.33724	153.737	2.64397e-35	2.88358e-34
miR-2285bq-3p	1.28571	3.85714	93.4286	2	30	9.48352	30.2571	0.9	31.6	0	0	1.5	85.0238	1.83333	14.8333	0.714286	0	35.6785	7.94217	51.0833	8.85278e-13	2.06204e-12
miR-2329-2-5p	0	3.83333	2.13333	36	0	4	69	0	7.83333	97	1	0	1	0	1	145	2	28.4834	8.17381	6.18172e-13	0.999999	1
miR-342-3p	13.25	3.83333	3.5	0.625	4	127.333	35	106	56.25	2.5	26.9	89.625	17.75	36	8.5	8.95833	99	36.4573	9.07541	162.815	2.7452e-37	3.4839e-36
miR-2442-3p	2	3.8	31.9667	4.8	0	31.4	3	37	2	0	2.02381	0.5	51	23.5	1	12.4667	140	35.2697	8.06345	61.6683	4.06467e-15	1.03044e-14
miR-653-3p	0	3.75	0	48.5	3.66667	28	62	2	19	3.7	12.8333	0	27.5	77	5.14286	40	19	28.4383	8.20413	5.98632e-13	0.999999	1
miR-2285av-5p	0	3.71429	1	0.75	61	1.77778	191	17	0	0	36.75	0	0	2	1.46429	0	13.5152	31.8561	7.71152	5.16849e-11	0.999994	1
miR-763-5p	3	3.71429	12.3333	101.833	29.3333	192.333	167.349	135.5	34.9667	178.2	116.667	76.9333	126.367	28.5714	162.75	136.167	130.867	26.341	10.2721	92.8109	5.75381e-22	2.30372e-21
miR-584-5-5p	15.875	3.71429	20.4167	18.6778	1.9	13.8095	124.3	91.75	4.9	39	2.78889	31.8333	18	36.75	0	2	6	37.4555	8.48731	104.692	1.42689e-24	7.01386e-24
miR-149-3p	24	3.66667	1	3	0	0	0	21.875	7.20833	0.875	15.5	0	0	0	2	25	0	46.5345	7.2449	54.7643	1.35889e-13	3.25574e-13
miR-2362-3p	1	3.66667	121.5	70	12	2	16	2	12.3333	1	90	10	0.833333	1	2.66667	20.2	4	34.8378	8.26819	36.2668	1.72069e-09	3.37688e-09
miR-2371-3p	983.333	3.66667	2.75	2	13.5	15.5	19	5	65.5	52.5	20.5	0	33	45.6667	27.5	80	19.3333	43.4708	11.6946	1056.27	1.05704e-231	2.21345e-228
miR-10167-3p	2164.71	3.66667	1.5	93	1	37.9	1	0	11.2	83	2	67.75	82.75	0	55	41	10	42.5047	12.7725	448.042	1.92441e-99	2.23873e-97
miR-2423-5p	10	3.64286	21.75	131.5	69	93.5	196.289	149	130.762	167.067	161.2	247.667	77.5333	75	68.7143	15.35	116.667	27.8407	10.3448	195.691	1.82062e-44	3.70133e-43
miR-499-3p	0	3.625	6.31522	17.1538	49.5	6.5	45.5833	7.5	23.5	95	32.5385	121.833	6	38	19.3333	4.40909	16.3182	27.1676	8.54664	7.52642e-12	0.999998	1
miR-2292-3p	0	3.625	0	61.7333	30	4.8	18	40.5	1.86111	5.75	1	22	6.5	8.5	4	3.1	40.25	30.5112	7.71325	7.28306e-14	1	1
miR-7-3-5p	1	3.61905	68.9333	1.5	2.1	56.8424	26	15	36.25	110	90.5091	91	94.9333	2	35.2333	8	7.20833	31.2319	8.98419	35.1543	3.04589e-09	5.72027e-09
miR-2285bs-3p	9.75	3.55	1.33333	9.8	238	14.5	1	112.167	35.6333	93.4167	60	76.25	19.5	11	10.8	49	2.66667	32.7074	9.19621	95.1438	1.77041e-22	7.45925e-22
miR-20a-3p	3.5	3.5	1.5	24.2857	2.5	3	67	28	39	38	57	79	60	156.333	36.5	53	9	32.608	9.05207	121.813	2.53598e-28	1.5995e-27
miR-2285r-5p	12.0833	3.5	178.083	2	131.286	59.6071	34	51.7778	27.9857	2.25	46.2	7.46667	13	1	19.75	72.2222	207.833	32.731	9.34036	107.821	2.94225e-25	1.53261e-24
miR-2325c-5p	0	3.5	1	19.0909	0	0.125	19.125	0	3	5	1	1.11111	5	0	30.3333	1.66667	2.25	36.3268	6.51312	5.18696e-13	0.999999	1
miR-2350-3p	10.2857	3.5	2	144.25	1.5	21.3333	31	57.5	17.75	50	3	41.5	58	5	2	0.75	8	36.5913	8.67095	105.806	8.13162e-25	4.10304e-24
miR-10172-3p	0	3.5	171.333	144	45	37	93.5	7	25	14.3333	55	69.6	96	20	42.3333	40	2	23.4789	9.38578	5.68399e-10	0.999981	1
miR-2285bb-3p	0	3.5	0.5	74	118.333	101.6	95.6	0	2.125	0	0.5	16	1.5	0	29	24	8.4	28.5506	8.56169	6.11067e-13	0.999999	1
miR-12050-5p	3	3.5	2.5	0.666667	12	17	6.5	9	5.33333	1	0	1	46	1.33333	11.5	15.3333	1	40.5061	7.0567	82.6446	9.82179e-20	3.36609e-19
miR-1721-3p	0.666667	3.46429	71	19	2	23	43	0	36.8333	29	17	0.4	19	1	20.4	1	2	34.484	7.90171	23.2322	1.43575e-06	2.4623e-06
miR-664b-3p	0	3.33333	61	83	212.5	8.42857	137.429	24.6667	40.8333	2.6	33.8	58	99.2	44.6667	13	1	16.25	24.1336	9.24287	2.40197e-10	0.999988	1
miR-2352-3p	5	3.33333	3	54.5	41.1667	17	4.5	8.83333	4.66667	0	21.1667	0	36.7576	45	50.3333	98.0625	3.66667	35.5718	8.43862	85.8703	1.9213e-20	6.9726e-20
miR-202-3p	8	3.33333	79	106.5	1.2	7.5	2	22.4583	5.5	2.75	4	19	63.3333	24	106.5	0	3.45	35.2289	8.65899	80.6656	2.67334e-19	8.82961e-19
miR-194-5p	1	3.33333	33	24.5	39.7	1	165	78.3333	42.8333	41	0	2.5	1.83333	4.33333	65	111.45	39.5833	31.1734	8.8672	35.3495	2.75542e-09	5.22158e-09
miR-2285ca-3p	11	3.25	0	5	0	0	0	0	3	0	2	0	7	24	8	0	0	48.749	6.59586	50.6253	1.11792e-12	2.59814e-12
miR-2345-5p	0	3.25	17.6667	10	1	17	0.333333	5.58333	4.66667	44.5833	36.5	2	3	14	34.0476	48	75.85	29.9681	7.97793	3.82983e-12	0.999998	1
miR-382-3p	6	3.11111	15	24	1.5	29.1667	0.833333	17.1667	16	2	51	11.9167	1	18	6	122	2	36.3122	8.21493	84.7204	3.43693e-20	1.21775e-19
miR-12055-3p	0	3	8	1	24	1	0	1	0	2	0	97	1	4	1	0	2.5	37.7518	6.98223	1.00009e-11	0.999997	1
miR-12001-3p	0.75	3	2.83333	82.8	0	22.6667	1	21	28.6667	80.8333	95	32	4	51.3333	6.88095	2	45.2667	30.9404	8.64661	26.0499	3.32715e-07	5.73892e-07
miR-11971-3p	0	3	0	0	0	0	0	1	3	27	27.5	1	0	18	0.5	8	2.5	39.0355	6.57478	2.72173e-11	0.999996	1
miR-2285r-3p	1	3	16	1	0	21	1.5	1	28	2.66667	1	2.875	1.66667	4	30	1	0	40.3846	6.91517	38.0393	6.93342e-10	1.44896e-09
miR-2285bm-3p	0	3	21.8333	2	42.6667	4	25.5	25	77.8005	122	76	0.833333	2	48	3	42	18.75	26.2491	8.6622	1.86802e-11	0.999997	1
miR-2285by-5p	6	3	0.923077	1	0	0	9.17949	6.2	15.25	0	22	29	51.75	18.7143	11	24	2	41.6347	7.52068	94.5972	2.33344e-22	9.71415e-22
miR-2285ak-3p	0	3	19	2.5	0	1	3.16667	80	2	2.5	23.85	23	46.6667	90.1	27	85.75	50	28.1153	8.54065	2.4567e-12	0.999999	1
miR-10168-5p	29	3	2	77	5.66667	18	12.2	6.66667	66.5	40.7121	43	112.2	1.38182	38.5833	26.3333	7	1.4	36.2873	8.87915	104.315	1.72617e-24	8.44531e-24
miR-7860-5p	0	3	8	1	1	0	1	15.5833	6.33333	61	1.19444	17.3333	2	0.4	9.66667	24.25	39	33.1979	7.3027	4.44089e-14	1	1
miR-152-3p	1.25	3	1.33333	0	2	0	35	1	6	1	0	0	2	1	0	0	0	49.2216	5.86368	55.9138	7.57196e-14	1.82669e-13
miR-2382-3p	0	3	51.7	2	158	4	94	6	14.55	128.5	8	0.666667	64.5	3	20	83.5	84	24.796	8.97066	1.003e-10	0.999992	1
miR-11993-5p	14	3	8	3	0	65	1.5	47	71.8958	2	40.5	98	66	83.7857	14	31.25	42	35.9321	9.00983	128.575	8.40225e-30	5.86477e-29
miR-340-5p	0.333333	3	1	0.5	0	62.9889	4.5	29.5	0	0.2	2	0.5	26.6667	0.5	5.16667	27	20	37.8256	7.44499	11.0193	0.000901677	0.00150208
miR-2361-3p	0	3	0.5	2	47.5	2.33333	90.75	3.5	34.3333	3	13	3	34.6667	59	12.5	19.2222	3.33333	29.1656	7.9829	9.04876e-12	0.999998	1
miR-10166-5p	1	3	18.2857	49	21	8.66667	98	5.66667	8	0	3	79	49.6667	5.25	2	3.33333	16	34.3031	8.10778	36.0763	1.89742e-09	3.70633e-09
miR-208b-3p	0	3	0.5	5.25	92	126	66	2	3	103.8	123.667	0.2	131	0	33.25	2	152.333	23.9962	9.26131	2.89624e-10	0.999986	1
miR-148a-3p	7	3	1.42857	62	0	77.75	57	9.93333	43.7333	9.33333	3.33333	28.1667	1	2	28	1	1	37.3543	8.26253	81.6833	1.59738e-19	5.40374e-19
miR-148b-5p	8.2	3	2.2	1	8	1.5	41	0	16	78	42	3	2.33333	12	1	2	9	41.0686	7.64585	97.2944	5.975e-23	2.6066e-22
miR-2900-3p	1	3	30	21.3333	142	15	1	0	0	41	1.66667	1	9.5	1	9	0	30	36.3108	7.91472	37.7941	7.86187e-10	1.62836e-09
miR-2285bg-3p	2	3	1	1.88889	61.2727	2.66667	0	1	14.7639	0.666667	0	58	61.9091	4	2	4	36	37.5781	7.65072	63.5663	1.55063e-15	4.01361e-15
miR-1224-3p	0	3	27	72.1333	0	23	2	55	2.83333	28	0	3.5	69	23	39	0	3.66667	27.6405	8.26259	2.30571e-12	0.999999	1
miR-100-3p	3.5	3	39	27	0.8	4	2	33.2	31.7619	1.5	34.35	22.1111	24	1	42	11	13.8929	35.8647	7.99066	88.51	5.05792e-21	1.91871e-20
miR-544b-2-5p	2	3	91.6	9	1.66667	44	191.5	76	9.88889	15	24	33.8	2	3	0	187	65	30.9957	9.08329	68.6941	1.14983e-16	3.19328e-16
miR-2284w-3p	0	3	9	1	54	17	0.25	3	29.1667	3	0	12.3333	1	0	2	14.5	119.5	31.4192	7.63811	5.63105e-13	0.999999	1
miR-2285dm-5p	3	3	12.6667	25.5	1.76667	65	169	0.1	6.16667	5.5	0	18	11.6	2	10	56	96.75	35.0527	8.4302	82.5137	1.04939e-19	3.59057e-19
miR-2397-3p	1	3	14	10	8	0	66	5	3.5	3.9	82	93	29	66	1	8.05263	54	33.4178	8.38241	35.8777	2.10098e-09	4.05479e-09
miR-19a-3p	0	3	147.5	58	1	0	99	25	68	33.3333	63	15	38.619	9.33333	46	2	66	24.7825	8.95671	1.0127e-10	0.999992	1
miR-2285df-3p	0	3	31	0	0	1	0	1	14	0	3	21	2.75	0	1	0	54.8	34.5836	6.80547	3.90799e-14	1	1
miR-6523b-3p	18.5	3	13.2	1	22	3.66667	85	2	27.125	39	31.3333	4	68.5	35.8667	6	53	158.167	36.5385	8.75791	130.911	2.59012e-30	1.90306e-29
miR-103-1-3p	0	3	10	36	0	1.75	0	0.833333	2	0.8	8.5	51.5	39	27	8.5	1	0	33.4675	7.43725	6.44462e-12	0.999998	1
miR-507b-3p	1	3	0.8	10.6667	62	2	44.5	43	17.4667	3	2	65	36	80.5	14	10	1.5	32.5795	8.31138	35.9496	2.02492e-09	3.94011e-09
miR-2285ai-5p	0	3	0	0	0	0	0	9.33333	5.33333	1	0	0	0	0	0	46	0	41.9733	6.22867	1.09956e-11	0.999997	1
miR-6536-2-5p	1497.93	3	19.7333	106	55.9	2.8	168.5	139.983	21.76	74.8333	27.2056	37.9048	82.2333	43	69.6667	4.12381	24.3571	38.7141	12.3456	612.4	3.36232e-135	6.40064e-133
miR-411-3p	4.66667	3	1	85.5	0	2	48	3	0	76.125	46	4	17	0	11.3333	0	3	38.2078	8.02352	62.6671	2.44768e-15	6.26582e-15
miR-2285bd-3p	2.73878	3	0	15.6667	0.714286	3.8	1	3	0	0	2	36	117.714	0	35.9796	0	5.8	40.062	7.60331	55.5436	9.14073e-14	2.20261e-13
miR-2284o-3p	5	3	25.7143	0	37	5	2	0	0	0	1.66667	0.166667	0	0	1	2	1	48.9428	6.54778	80.8031	2.4937e-19	8.24931e-19
miR-2285m-5-3p	0	3	1.2	24.5	31	0	96	0	3.25	0.333333	1.16667	20.3333	27	14	2	0.5	26.8333	31.0839	7.49975	3.85469e-13	1	1
miR-4444-3p	0	3	0	10.2	47.5	3	81	1	7.91667	39.3333	3	0	0	0	45.6667	22	134	29.2642	8.05421	2.34479e-13	1	1
miR-12064-5p	2	3	57	0	8	0.5	0	0	57	0	2	31	21	2	0.5	62	3.5	36.0639	7.75397	45.6116	1.44187e-11	3.24654e-11
miR-2284y-7-3p	1.5	3	21.8333	2	112.5	0	0	2	3	3	39.6667	79.5	37.5833	23.75	129.583	50.8571	76.3857	34.709	8.75837	56.3498	6.06586e-14	1.47525e-13
miR-2449-5p	0.25	3	18.5	43	48	3	37.25	52	3	2	15.5	143	0	1	6.5	37	33.7333	30.3929	8.40282	8.02822	0.0046054	0.00757307
miR-191b-3p	0	3	1.71429	2	10.5	2.66667	26	30	35.8	65.5	4	3	0	203	11.25	21	34	28.8381	8.59166	2.55795e-13	1	1
miR-2428-3p	2.5	3	28.5	107	120.333	7	0	3.5	9.33333	78	33	3.72222	39	77	66.5	28	10.1111	32.7373	8.98413	92.1093	8.20192e-22	3.25281e-21
miR-7857-2-5p	4	3	122.833	1.33333	2.75	33.0833	42	76	4.33333	30.2	1.25	90.125	15.9333	19.4	23.75	29.6667	1.5	33.2348	8.65989	84.7986	3.30356e-20	1.17248e-19
miR-2284ac-3p	1	2.9339	1	14.8	3.75	13	20	32.7333	51.3	112	0	1	108	0.75	43.75	0	8.71429	33.9092	8.37406	36.6594	1.40677e-09	2.80817e-09
miR-584-8-5p	10.6667	2.92857	56	81.5714	3	32	2	66	27.7952	57	20.7692	104	70	24.4	38	77	1.15385	32.6479	9.15886	109.38	1.3398e-25	7.20436e-25
miR-2285br-5p	1	2.875	1	15	24	21	1	138.417	2	3.5	3	0	73	10.6667	2	2	27	34.5533	8.10947	36.9853	1.19024e-09	2.39649e-09
miR-12037-3p	17	2.83333	28	0	0	21.5	19.5	0	27.3333	24	2	1	60.3333	1	17.6667	6.66667	13.3333	40.3152	7.88496	78.2204	9.216e-19	2.96441e-18
miR-34c-5p	182.5	2.83333	49.25	86.15	49.6667	5.03846	89	61.85	28.25	179.321	69.6	69	26.4167	47.5	24	84	19.4583	35.5183	10.255	233.344	1.11223e-52	4.08599e-51
miR-106b-5p	6	2.83333	1.25	44.1333	30.5	48	34	0	16.55	1	1.5	2	1.90476	8.75	31	27.2	10.5	39.3468	7.93557	104.769	1.37242e-24	6.77793e-24
miR-122-5p	1	2.8	1	1	13.6	3.16667	1.4	0	5	15.3333	15.8333	9	11.3333	19	1.5	7.9	29	39.9761	6.96397	36.1547	1.82258e-09	3.56681e-09
miR-6529-3p	2	2.79167	84.3333	3.2	51.5833	128	56.6	160	73	2.83333	73	37	21.7167	83	10.6667	36.2667	5	29.6782	9.41707	69.2316	8.75539e-17	2.44777e-16
miR-2366-5p	0	2.78571	70.1667	12.2857	68	4	77	4	4.28571	135.5	102.857	26.2857	8.66667	31	3.5	28.7143	58	25.7879	8.84602	1.48118e-10	0.99999	1
miR-1264-3p	3	2.75	76.4	6.5	27.75	5	152.45	3.75	31	46.75	142.5	98	45.8	45.5833	60.3333	12	45.0714	30.9011	9.16553	103.957	2.06801e-24	1.00775e-23
miR-2285cr-2-3p	1	2.75	0	18.8333	1.6	1.2	83.2	76	29.0833	137.25	48	11	9.14286	2.66667	34.1667	25	3.83333	33.066	8.52805	35.8662	2.11339e-09	4.07499e-09
miR-6526-2-5p	2.66667	2.75	112.4	2.5	2	65.5	2	0	33.55	26	62.25	18	1	15.5	22	0.25	12.8333	34.0348	8.36958	66.4001	3.68084e-16	9.88163e-16
miR-12046-5p	0	2.71429	6	0	46	18.6667	1	36.6667	45	0.833333	135	2	4	34	72	12	1.66667	27.2673	8.42273	3.35021e-12	0.999999	1
miR-8548-3p	0	2.71429	0	0	75.5	22	7.25	18	29.5333	1	20	56	5	1.125	9	118	3	27.9724	8.20749	1.28964e-12	0.999999	1
miR-10181-3p	1	2.7	71	14.5	49.5	12.3333	53	21	8	9	15	34	53	202.25	25.1667	7.66667	76	30.381	9.00911	34.9	3.47074e-09	6.40329e-09
miR-2367-5p	0	2.7	33	3	3.33333	163.583	173.55	57.6667	46.8333	24.5	89	3	59	22.3333	57.6667	257.4	281.567	23.142	9.83424	8.62576e-10	0.999977	1
miR-12060-5p	0	2.66667	25.5	0	1	1.5	0	20	3	1	1	17.5	36.4762	91.3333	0.5	0.5	33.5	31.3661	7.69756	2.4869e-14	1	1
miR-2284y-3-3p	0	2.66667	1.33333	2.5	85	0	28	55	20	107	2	15	55	0	136.667	103	4.08333	25.5048	8.86628	3.86891e-11	0.999995	1
miR-2888-2-5p	1	2.66667	19	6.75	3	83	70.8	70.5	3.25	51.5	23.25	81	7	47	41.5	60	78	30.9724	8.97004	35.0107	3.279e-09	6.09248e-09
miR-6527-3p	0.25	2.58333	25	3	46	10.5	49.5	31.5	23	76	2	72.5	107	60.4167	17.5	109	18	28.4823	8.95625	7.98098	0.00472713	0.00775753
miR-2315-5p	0	2.58333	25	1.2	40	32.3333	1.66667	54.3333	7.53333	93.2	34	53.25	25	76.3333	116.5	158.917	45	24.7423	9.23074	1.0626e-10	0.999992	1
miR-2284j-3p	1	2.58333	0.5	0.5	61	0.5	0	39.8	55	16	27	2	0	102	16	15	23	33.4727	8.26876	37.072	1.13847e-09	2.30557e-09
miR-486-5p	5	2.5	50	10	176.667	70	100	2	22.5	65.75	53	3	36.5	24	50	1	11	32.1775	9.01566	99.4239	2.03852e-23	9.21958e-23
miR-302d-5p	0	2.5	41	5.33333	83	23.7167	5	2.75	12.8333	0	12.5	42.75	70.8	0	4.25	190	40.8	26.469	8.68118	1.02496e-11	0.999997	1
miR-155-3p	8	2.5	5	2	19	0	0	66.6667	39.3333	38	1	0	8.33333	0	51.6667	3.5	16.3333	38.6917	7.88238	62.1529	3.17806e-15	8.07829e-15
miR-105a-3p	5	2.5	75.3333	2	94.3333	0	4.33333	34.75	8.33333	178	77	35	4	0	3	20.5	2.4	35.37	8.73932	85.4958	2.32196e-20	8.35428e-20
miR-2461-3p	0	2.5	41.2	13	34	0	103	1.08333	40.5833	3	33.7	0	33	12	26.5	37.75	15.125	27.996	8.17893	1.23457e-12	0.999999	1
miR-411b-3p	0	2.5	4.5	0	16	26.5	2	10	4	37.5	0	3.33333	8.75	18.5	2.5	18.5	17.3333	32.279	7.29687	6.03961e-14	1	1
miR-381-3p	0	2.5	1.78571	17	36.3333	116	257.5	1	0	0	62	7.25	44	33	15.6667	1	28.5	26.6342	8.78792	8.1215e-12	0.999998	1
miR-1835-3p	0	2.5	1	1	0	21	2	0	3	83.25	0	2	0	0.5	22	1.1	1.5	35.4075	7.06246	1.7959e-12	0.999999	1
miR-2387-5p	1	2.46667	16	18.8333	1	34	75	0	4.625	72	19.6667	1	24.3333	8.83333	0	0.833333	27	35.0834	7.90467	36.9917	1.18635e-09	2.39097e-09
miR-200c-5p	3	2.46667	18	20	21.5	0.4	2	18.1667	41.0714	0	29	14.75	24.3333	26	1.5	0.833333	12	36.9528	7.71642	78.9565	6.34917e-19	2.0549e-18
miR-2285af-2-5p	236.75	2.44444	0	1.36364	64.2	35.297	36	14.4167	45.75	0.8	82.6	7.88889	13.0222	1.36364	23.1111	1.8	43	41.26	9.95825	147.536	5.99044e-34	5.75412e-33
miR-423-5p	9	2.44444	7	119.7	76.3	52.039	88.3095	52.5	33.75	3	101.367	1	70.0571	39.5	22	32.9167	73.6667	31.776	9.2791	115.043	7.69977e-27	4.42948e-26
miR-2285dc-5p	3569.5	2.34114	105.957	32.4082	34	22.3167	49.2387	2	81.3333	0	37.491	4.80108	20	33.25	29.1846	2.95652	9.95652	43.7035	13.4584	596.091	1.18581e-131	1.91007e-129
miR-93-5p	0.125	2.33333	114.5	1	5	2	1	13	12.15	2.75	63	2	1	0	7	20.2	29.6667	32.6162	7.81466	3.8409	0.0500167	0.0816965
miR-490-3p	3	2.33333	187	257.667	82.8333	39	82.5	206.667	39.5833	60.75	51.1667	2	16.2083	106	64	21.8333	32.45	27.8632	9.98357	93.3373	4.40996e-22	1.78962e-21
miR-142-5p	1.33333	2.33333	171.333	39.2381	84.5	103	165	112.75	69.8333	123.5	119.172	141.81	157	35.6667	46	180.643	11.6667	25.1774	10.1869	41.3124	1.29742e-10	2.81824e-10
miR-7-1-5p	0	2.33333	37.3333	6.61905	10.3333	0	44.3333	11.3333	0	1.14286	0	2	94.1429	35.3333	72	2.33333	76.3333	28.7249	8.18812	5.57776e-13	0.999999	1
miR-26a-2-3p	12	2.33333	18.3333	89.5	1	2	150	93.5	3.5	17	1.75	31	0	6	84	115.5	51	34.259	9.03235	88.0431	6.40427e-21	2.41631e-20
miR-181d-5p	14	2.33333	0	4.5	118.667	16	0	16	14.6667	17	2	8.1	2	0	35	0	0	40.1279	7.87481	58.2338	2.32748e-14	5.75412e-14
miR-3613-5p	0	2.30572	0	0	21	0	8	0	2	0	66	0	0	0	0	32	1	35.3972	6.89314	2.07834e-13	1	1
miR-363-3p	3	2.3	1	2	11	3	14	156.333	22.25	1	0	0	1.5	1.5	11	1	1.25	43.3697	7.71394	104.814	1.34183e-24	6.65828e-24
miR-3432b-3p	2	2.25	52.25	3	2	38	209	39.75	42.0667	6	95.3333	33	27.75	54.05	103	77.75	52.7	30.4634	9.23502	71.4664	2.82027e-17	8.13449e-17
miR-2398-5p	0	2.25	77.0833	25	8	42	48	64	35.7619	70	71.5	4	1.83333	2	4.33333	22	81	25.7501	8.73816	2.73737e-11	0.999996	1
miR-12040-5p	0	2.25	66	46	21.75	3.91667	99.3333	69.5	6	34.9167	2	116.917	196.833	34.1667	11	94	164	23.0427	9.41013	9.89925e-10	0.999975	1
miR-1777b-5p	1	2.25	2	1.57143	8.2	27	72.5	1	26	2	1	1	0	2	7.5	0	17.95	41.6901	7.13414	36.5984	1.45151e-09	2.88373e-09
miR-677-5p	5	2.2	30	0.861111	111.5	24.5	45.8571	5	8.50714	9.22222	69.6667	0.5	34	4	35.5	5	1	35.5971	8.2693	86.0121	1.78838e-20	6.5015e-20
miR-11977-3p	0	2.2	0	28.5357	0	8.28571	76.5	22	3	11.25	82.1667	43	0	2	1.25	78	61	28.1538	8.26378	1.53833e-12	0.999999	1
miR-2319b-5p	0	2.2	20	0	0	0.5	36.5	6	2.86667	81	34	95.3333	0	0	15	9	0	32.0038	7.8649	1.24345e-13	1	1
miR-744-5p	0	2.2	75.0357	113.2	7	4.75	46	1.5	10.95	33	2	77.5	62	11.25	37.325	74.5	44.5	25.7292	8.86631	2.8022e-11	0.999996	1
miR-760-5p	0	2.2	100.6	29	114	83	33	31.125	44.625	44.2917	65	96.5	61.6667	26	35.5	36.9333	144.905	22.5099	9.45576	1.92316e-09	0.999965	1
miR-1287-5p	3151.67	2.2	1.33333	27	96	23.5	148	46	11	0	0	1	0	0.5	22	0	0	50.9963	13.2695	128.346	9.42817e-30	6.53728e-29
miR-2324-3p	0	2.16667	7	0	0	2.5	1.22222	39.5	3.62222	0	0	38.4222	0	41.3	37	41.5	2.22222	32.7017	7.59906	-4.44089e-14	1	1
miR-302b-3p	0	2.16667	18	0	76	0	0	1.16667	26	20	6.41667	0	0	0.25	0	4.5	6.5	34.4529	7.10979	7.49747e-11	0.999993	1
miR-11980-5p	0	2.16667	5	12.5	0	31.6667	0.666667	110	2.3	0	20.3333	2	36	28	2	30	47.3	29.5046	8.12646	6.71552e-11	0.999993	1
miR-224-3p	1	2.16667	21.6	85.8333	247	61.5	10.1	3	7.7	2	105.6	104	62	32	32.5	12	49	28.9094	9.32067	34.2351	4.884e-09	8.82406e-09
miR-218-1-5p	0.666667	2.16667	2	10	49	3	90	7	39	34	1	28	120	41	228.833	1.5	0	30.1053	8.9316	22.8231	1.77618e-06	3.03371e-06
miR-2477-3p	2	2.14286	46.4286	17	45.1111	3.5	37	36.1429	25.25	2	22	89.5	2.92857	2.5	116.917	86.4744	19.75	31.9991	8.73706	73.0957	1.23515e-17	3.62564e-17
miR-2285co-5p	0	2.09091	1	2	1	10	1	2.66667	30	0	0	0	5	16	9	1	27.3333	37.4392	6.74049	3.17968e-13	1	1
miR-194b-2-5p	8	2.0625	1	1	127	2	9.4	73	11.2	84	3.125	18	0	17	1	1.5	10.2857	36.7642	8.255	70.8124	3.92853e-17	1.12382e-16
miR-2453-5p	1	2.04762	7.2	41.3333	2.33333	7	55	80	3	23.4643	1	24	77.45	20	19	0	61.3333	32.5529	8.34657	35.9462	2.02839e-09	3.94011e-09
miR-30d-3p	0	2.04348	6	9	18	9	148.5	87.5	5.30952	0.5	11	12.9762	13	5	124.452	20.8333	31	28.4243	8.48107	7.2653e-13	0.999999	1
miR-374a-3p	0	2	0	0	9.75	2.25	0	1	7	50	0	18	38	19	4	26	66.5	33.4661	7.58268	1.5099e-12	0.999999	1
miR-2285bu-1-3p	0.870968	2	18.8333	36.9841	1	47.75	98.244	1.73413	7.80231	57.2738	34.5467	21	121.333	2	53.0406	18.8387	41.7857	31.0435	8.71892	30.3921	3.5297e-08	6.13886e-08
miR-150-3p	0.333333	2	83	21.2	2.5	7.5	84	4.5	8.13333	4	19.5	57.375	1	22.8	2	3	94	31.4213	8.21718	10.9244	0.000949046	0.00157348
miR-19b-5p	3	2	86.9583	35.4	26	5.25	2	9.54286	46.75	48	86.2333	5	19.6667	72	20	41.75	119.925	31.9105	8.93644	103.396	2.74404e-24	1.32093e-23
miR-2285t-3p	1	2	2	27	4.1	20	34	3	31.7	110	4	1.5	1.5	1	96	1	40	33.295	8.23284	36.4654	1.55402e-09	3.07573e-09
miR-502b-5p	0	2	38	44	57	0	6	2	4	40.6	1	23.5333	15	34.5	1	93.5	9.75	29.7498	8.25421	8.7077e-12	0.999998	1
miR-2285ap-5p	1	2	1	0	23	4.8	43	1.66667	14.1667	3	29	1	0.75	0	0	76.3333	19.8	37.1133	7.45565	38.9713	4.30093e-10	9.13402e-10
miR-2480-5p	3	2	1	1	0	13	43	2	3.5	69	1.33333	40.3333	0.25	0	1	1	14	42.2391	7.34029	83.4164	6.64668e-20	2.30815e-19
miR-2285k-2-3p	0	2	25	1	1	0	0	5.66667	0	34	0	13.75	0	0	0.666667	35	3	35.4245	6.83958	1.97176e-13	1	1
miR-2488-5p	0	2	0	1	104.5	11.25	1.33333	1	7.25	1	42	2	33	63	0	4.5	6	29.9296	7.86955	6.04672e-12	0.999998	1
miR-2285cw-1-3p	5355.33	2	64.75	131.917	51.875	53	156	8	22	14	75	17.5	3	34	29.6667	126	141	40.5411	14.0545	244.716	3.68583e-55	1.75412e-53
miR-4523-5p	0	2	6	1.33333	0	0	0	21.5	24	39	0	0	0	0	1	41	0	34.1713	7.01636	-7.10543e-15	1	1
miR-2343-5p	6	2	1	10	79	2	64	0	5	11.4	7.75	1	52	7.5	62	75.1333	60	35.7868	8.37482	86.7626	1.22363e-20	4.50311e-20
miR-584-1-3p	0	2	21	0	17	56	63.3333	55.5833	3.16667	0.5	5.33333	99.5	0	20.1667	1	4	19	29.0358	8.18259	2.91323e-13	1	1
miR-2389-3p	3	2	24	2	0	4.33333	42.3333	3.5	17	125.333	1.66667	1	9	20	1.66667	22.5	37.5	36.5282	7.97072	77.9646	1.04902e-18	3.35366e-18
miR-92a-2-3p	1	2	0	0	1	0	19.05	1	3.2	0	0	0	0	0	1	0	4	51.9461	5.49701	42.0794	8.76429e-11	1.90972e-10
miR-2888-1-5p	2	2	0	99.8485	23	25.4167	16.5	1.71429	2.6	37.6061	5	3	9.33333	0	5.33333	72	3.75	34.9586	8.11052	64.0819	1.19352e-15	3.12013e-15
miR-2355-3p	4	2	0	5.2	1.33333	25	90.3333	1	1.83333	54	0	0	1	8	1.5	3	2.53333	41.2289	7.36598	68.0176	1.62045e-16	4.4414e-16
miR-184-5p	1.5	2	88	23.9048	53	167.723	76.2	105.133	105.571	105.333	124.667	116.077	67.8889	29.85	71.1239	178.923	74.3333	26.0879	10.0671	48.2162	3.81717e-12	8.74524e-12
miR-664b-5p	0	2	20.9333	19.25	73.5	32	100.75	0	0	0.666667	12	1	1.875	3.66667	24.25	35	13.25	30.1409	7.98056	9.41469e-14	1	1
miR-10225a-3p	0	2	27	6	9	15	90	1	0	7.5	0	36.8333	45	15	0	1	74	29.5234	7.85076	4.79616e-13	0.999999	1
miR-12020-3p	0	2	0	0.333333	0	23	31	0.333333	9.33333	0	18.5	36	55	9	0	23	45.5	33.6781	7.63111	5.40012e-13	0.999999	1
miR-876-5p	1	2	1	2	134.5	15.5	61	77	67.3333	39.5	29.5	5	7.8	1.5	66.5	49.25	102	30.3454	8.89999	35.0114	3.27782e-09	6.09248e-09
miR-2404-1-3p	5.76389	2	2.95238	3	60.6	1.33333	23	1	33.5	3.8	1.83333	65.6667	4	1	2	1	5.33333	40.4646	7.53012	90.2756	2.07188e-21	8.00464e-21
miR-873-3p	0	2	1	0	1	9	41	0	3	0	0	59	34	12	1.16667	0	111	33.3881	7.58798	1.47438e-13	1	1
miR-2285dk-5p	0	2	0	0	0	0	0	1	0	0	0	0	0	0	0	0	52.2333	47.7575	5.79489	1.52736e-07	0.999688	1
miR-2285bj-2-5p	0	2	1	3	28	0	0	1.5	1.66667	0	0	74	0	5	0	55	16.6667	34.5864	7.29377	1.02141e-12	0.999999	1
miR-449d-3p	1	2	2.25	54	1	1.22222	44	20	21	2	0	0	25	91.9167	1	10	3.33333	34.8353	7.96443	37.7748	7.93999e-10	1.64292e-09
miR-2285ae-5p	1	2	0.333333	0.857143	30.5	1	0	17	13.1333	43.6667	27.3626	1	1	21	62.381	0.833333	1	36.236	7.60817	38.2278	6.29482e-10	1.32078e-09
miR-10184-3p	1	2	34.3333	50	1	9.5	22	1.5	32	0.5	1	0	1	0	5	0	104	38.4729	7.7029	38.2251	6.30358e-10	1.32129e-09
miR-2319b-3p	2	2	2	1	0	1	1	0	0	45	0	0	0	0	0	0	1	50.2966	6.10653	56.6212	5.28383e-14	1.28955e-13
miR-11974-5p	0	2	2	0	0	63	0	2	2	0	1	1	0.666667	0	45	49.5	0	37.0318	7.38861	3.55271e-14	1	1
miR-411-5p	2	2	1	1	40	2	23.5	115	5.5	20	87	73	2	3	56.5	57	27.5	32.8462	8.64177	73.0939	1.23625e-17	3.62564e-17
miR-940-3p	2847	2	0	1.33333	17	0	46	3	41.5	1.5	1	155	0.333333	0.5	1.5	1	1	50.531	13.1166	117.168	2.6378e-27	1.56919e-26
miR-2285n-4-5p	3	2	4.76667	29.3333	37	0.5	58	164.333	24.4048	39	5.11111	36	0	0.5	60.2381	2.53043	26.3571	33.7074	8.58883	75.988	2.8539e-18	8.81426e-18
miR-2285cm-5p	10	2	0	0	0	0	1	0	0	0	0	1	0	0	1	0	1	58.9275	5.6885	84.5174	3.80846e-20	1.34032e-19
miR-2328-5p	0	2	99	6.33333	33	0	18	11.5	4.83333	6.33333	7.66667	7	1.33333	2	0	0	21	33.2429	7.47635	1.5886e-11	0.999997	1
miR-7864-5p	0	2	58	35	0	0.666667	205	1	7.5	56	1	0.5	2	3	82	1	28	27.4298	8.34988	3.03402e-12	0.999999	1
miR-2285bx-5p	1	2	0.75	52	48	43.5	1	2	50.6667	3.83333	0.666667	1	172	0	94	48	49	30.4143	8.81627	35.0221	3.25988e-09	6.07312e-09
miR-2285de-3p	1.66667	2	0	9	1.3	1	0	0	9.36364	62	0	15.4167	51	13	19	21.3333	0	39.4161	7.51218	60.9197	5.94506e-15	1.50168e-14
miR-655-5p	0	2	52	3.33333	44.8571	70.5882	156.833	31.6667	43.8889	98.4286	0.857143	24.4167	38.75	2	97.375	1	31.8667	24.8909	8.98945	8.75211e-11	0.999993	1
miR-2447-3p	0	2	81	82.5818	57	20	65	15	24	70.6	72	9.5	38	3.4	26	3.75	28	25.8893	8.83771	2.23608e-11	0.999996	1
miR-2426-3p	0.666667	2	39.3333	27.25	1.25	16.5	2.08333	18.3333	77.9286	3.66667	12.8333	1	18.3333	0.75	58.6667	0	117.81	32.8242	8.27431	23.1752	1.47896e-06	2.53224e-06
miR-193b-3p	3.66667	2	14	0	31	33	41.8214	2	18.6667	110	88	39.5	42	2	4	88	77.6667	33.4598	8.80784	103.609	2.46507e-24	1.19211e-23
miR-377-3p	1	2	1	1	16	1.25	45	29	30.9524	12	0	82	122	4	0	85.9	54	33.4436	8.48402	36.3523	1.64686e-09	3.23804e-09
miR-493-3p	0	2	94.8333	139	0	3	0	72	53	128.5	11	49.5	21	89	168.333	0.75	3.8	22.8319	9.42479	1.29061e-09	0.999971	1
miR-302a-3p	16	2	1.91667	5.33333	257.178	20	67	58.7273	60.25	0	0	6.5	24.75	12.25	144.8	37	62.3333	34.5754	9.21053	96.1528	1.06349e-22	4.56637e-22
miR-2393-3p	0	2	29	47	1	11	16	45.5	5	52	0	1	1	0	37	0	4	29.9589	7.78103	1.03029e-13	1	1
miR-2448-3p	0	2	19.3333	2	0.333333	0	1	8.16667	23	0	4	62.8333	63.6667	13.5	2.66667	1.66667	0	32.7501	7.45107	7.43405e-12	0.999998	1
miR-2285bf-3-3p	0.923077	2	132.667	30.3333	8.60227	39.8333	31.6667	1.33333	55.7083	45.1667	57.8462	64	35.5833	19.803	2.63333	3.425	63	30.3954	8.84886	32.1489	1.42798e-08	2.50016e-08
miR-2903-3p	0	2	22	90	0	1.33333	0	10.0714	17.3333	0	13	12	23	58	1	2.25	1.57143	29.9663	7.9067	1.42109e-13	1	1
miR-10170-5p	55	2	137.528	1.5	5.33333	37.5	51.5	31	7.66667	96.6667	62	8.33333	57.1667	6.88889	120.833	3.72222	4	35.6522	9.34334	111.292	5.10618e-26	2.84371e-25
miR-6533-3p	1	2	16	0	7	1	0.5	14	9	59.3333	0	1	1.25	2	0	57	37	37.1923	7.44946	39.508	3.26712e-10	6.97384e-10
miR-194b-2-3p	0	2	15.2	1	37	28	11	45.6667	39.4	0	0	0	0	0	2.2	3	1	39.3633	7.40245	1.53406e-07	0.999687	1
miR-10170-3p	6	2	1.79167	50	2	4.33333	131.75	1	39	57.1667	0	12.3333	133.125	5	10	2	97	34.3247	8.63115	74.1355	7.29338e-18	2.17555e-17
miR-339b-5p	0	2	0	0	0	3	70	0	0	0	0	0	0	0	0	0	1	47.6509	5.99736	1.88289e-07	0.999654	1
miR-12006-3p	0	2	86	1	56.5	1	0	0.2	2	0	9.5	2.33333	0	11.5	0.5	0	29	35.9614	7.37411	8.39595e-11	0.999993	1
miR-485-5p	2	2	0	25.3333	0	43	2	26.6667	32.75	8.25	2.33333	26	2	7	155.5	22.5	60.5	34.8343	8.42807	75.9628	2.89063e-18	8.91456e-18
miR-2416-5p	5.2	2	14	33	25	31.2	14	24	16	100.5	1	110.333	0	156	54	50.5	29	32.4198	9.11536	101.024	9.08975e-24	4.22038e-23
miR-12027-5p	8	2	39	0	185	0	0	1	0	28	0	0	1	0	1	48	2	43.0526	8.01248	56.3076	6.19764e-14	1.50033e-13
miR-2285cs-3p	0	2	1	0	1	20.5	31	93.2222	0	79.4	5	1	16	4	2.75	2	0	34.5797	7.76792	7.21201e-13	0.999999	1
miR-29a-5p	70	2	23.5333	61.65	1	1	0	1	12.6	25	26.875	19.2	1	6.2	59.7	7.33333	56.8	41.3042	8.82736	119.5	8.13834e-28	4.96842e-27
miR-375-3p	7	2	0	2.5	0	17	29	62	2	39	36.6667	3	2.66667	93.875	1	2	2	39.2623	8.12351	83.1633	7.55465e-20	2.59761e-19
miR-2285cu-3p	1	2	32	81.2381	30	14.2853	11	63.7436	20.5	89.25	36.6	24	4	9	85.5	59	11	30.1241	8.8673	34.8596	3.54362e-09	6.51478e-09
miR-2285cc-3p	0	2	0.928571	0	61.1429	0	0	0	0	13	4.7375	76	0.875	0	0	0	81	36.7224	7.45079	1.5893e-07	0.999682	1
miR-2285b-2-3p	0	2	0	37	1	6	1	94.5714	17.75	59.5	6	17	20	5.75	1	63	0	28.3796	8.15386	7.21201e-13	0.999999	1
miR-873-5p	3790	2	24	68	0	26	3.16667	2.83333	14.3333	19	33.5	1.66667	25.25	1	0	1	95	45.7828	13.5279	99.2189	2.26085e-23	1.01158e-22
miR-11995-3p	0	2	2.5	5.7	2	69	1	2	14.5	0	2	1.5	3.5	2.33333	15	16.3333	42.5	34.4171	7.41832	1.01252e-13	1	1
miR-211-5p	0	2	5	26	39	131	6	33	2.75	2	3	43	1	15.5	0	1.25	4.66667	29.7394	8.20291	8.24976e-11	0.999993	1
miR-2385-3p	12	2	43.5	11	95.6667	20.75	74	63.3333	22.5	49	24	25.25	152.5	100.5	17.5	7.33333	34.5833	32.587	9.21593	140.554	2.01403e-32	1.72138e-31
miR-6521-3p	1.5	2	67.5	2	2	1	70.5	35	0	1	0	1	13.5	2.6	111.8	0.5	9	36.061	7.94781	56.3114	6.18549e-14	1.49912e-13
miR-2385-5p	0	2	2.25	9	0	1	36	0.5	3	0.25	1	1	0	1	0	0	2	41.9834	5.93992	2.86171e-12	0.999999	1
miR-2285n-6-5p	0	2	0	21.2	25.8	29.8462	9	0	45.5	4	2	0	6.625	40.925	0.5	3.8	143	30.6478	8.01115	-4.26326e-14	1	1
miR-12061-3p	1	2	1	16.5	3	0	0	0	9	0.5	0	0.764706	3.8	23	1	0	0	43.5385	6.31524	49.0183	2.53589e-12	5.84819e-12
miR-2340-3p	5.5	2	62.6667	1.33333	46.8571	64.3333	91	25.8889	28	54	21.6667	24.75	0.5	0	16.1667	0.333333	77	34.1806	8.62623	84.2482	4.36405e-20	1.52815e-19
miR-2285m-2-3p	0	2	27.7143	41.7576	0.5	23	28	38.1548	60.9258	43.697	2.16667	24.75	1.75	0.333333	36.3167	4.28571	8.51282	28.4917	8.17301	6.71463e-13	0.999999	1
miR-2285cu-5p	0	2	69	5.5	9	2	1.5	1	6.3	0	31	0	23.4	38	5.66667	11	73	31.2628	7.79267	7.19425e-13	0.999999	1
miR-2895-3p	2	2	47	0.5	106.5	23.4286	12.6667	27	23.6541	4.33333	0	21.4667	30.6096	7.8	132.8	1.05405	3	33.2567	8.46622	69.2909	8.49622e-17	2.37849e-16
miR-4657-5p	4	2	76.8889	74.5	9.5	15	73	0	59	24	0	0	31	14.4333	4.5	0	21	35.4083	8.38262	68.2261	1.45784e-16	4.01146e-16
miR-2285bv-3p	0	2	41	43	12	19.5417	130.167	16.5	48.6786	3	12	204	52.6667	106.467	21.5714	138.667	2	23.4174	9.32969	6.15806e-10	0.99998	1
miR-2289-3p	2866	2	29.5286	15.25	69	33	1	1	21.75	64.6667	0	125	35.75	9	13.4286	41	1.6	43.6119	13.1516	494.506	1.49077e-109	1.83627e-107
miR-2289-5p	22	2	35	10	69	65	41	14	51.3333	1	64.3333	4.33333	13.5	32	51	77	67	34.9342	9.04401	140.906	1.68707e-32	1.44784e-31
miR-2284k-5p	0	2	53	7.875	156	17.9167	2	1	3	1	1	11.5833	28	61	2.66667	91.3333	88.5	28.1153	8.63703	1.12976e-12	0.999999	1
miR-2898-3p	1	2	2.25	136	2	10.5	13	41	1.75	39.3333	2	1	14.25	41	16.6667	173	16.6667	31.5725	8.7793	35.6731	2.33367e-09	4.46683e-09
miR-378-2-3p	4	2	80	10.5	78	10.2	2	1	45.6667	112	104	34	2.9	14.125	109.25	18	91.75	31.84	9.08474	98.9004	2.65526e-23	1.18049e-22
miR-12022-5p	0	2	7	48.75	108	0	39.3333	1	2.25	45	42.5	2	74.75	47	18	3.5	28	27.6819	8.48351	7.88685e-11	0.999993	1
miR-363-5p	7	2	56	45	22	0	15	70	20	26	0	0	37.0667	2	1	0	43	36.8797	8.19331	64.3159	1.05988e-15	2.77772e-15
miR-199b-3p	3	2	24	0.5	15	2.83333	98	0	7.08333	0.5	2.5	64.2	4	11	32.5	2	4	37.2308	7.67298	70.0297	5.84177e-17	1.6553e-16
miR-6121-3p	0	2	107	52.5	102.19	3	0	0	19.3333	0	84	0	22	0	7	33.3333	7	28.8979	8.45047	1.16103e-11	0.999997	1
miR-660-3p	14	2	5	20	17.1667	5	167.167	187.8	72.75	34.5	94.7857	69	48	44	50.4	10.75	35.5	33.5105	9.38736	178.096	1.26219e-40	2.08112e-39
miR-2285bj-1-3p	0	2	0	2.5	29	62	44	62.5376	23.045	39	32.8	76	40.8889	77	3	12.25	3	26.9088	8.69852	5.56533e-12	0.999998	1
miR-2375-5p	2.75	2	1.5	6	33.3333	19.7333	80	34	76.2667	11.3333	66	68.6667	36.6667	20	1	71.2667	180.8	32.1469	8.97426	99.3451	2.12122e-23	9.55235e-23
miR-656-5p	2.5	2	2	45.0833	104	28.95	2.89286	43.3667	25.9667	94.75	19.5	38.4	2.4	15.2	34	33.75	0	32.4363	8.66529	79.907	3.92461e-19	1.29013e-18
miR-6531-3p	43	2	1	0	131.667	4	2	88	3	3	1	0	24.4	1	1	0	6	43.1256	8.40274	78.9783	6.27955e-19	2.03551e-18
miR-2302-3p	1.5	2	2	1	83.5	2.33333	1	9	4.33333	1	82	2	58	5	0	1	2.33333	38.6861	7.71053	63.8745	1.32605e-15	3.44509e-15
miR-11994-5p	0	2	1	0.5	1	2	0	0.5	3.11111	1	36	0	0	1	2	4	6	39.9787	6.11179	3.27205e-12	0.999999	1
miR-2285bz-5p	0	2	1	0.833333	28	0	0	35	17.6364	1	0	18.5	1	0	0	0	9	36.0718	6.75114	2.41656e-10	0.999988	1
miR-377-5p	0	2	0	0	0	17.5	0.5	0	0	0	0	0	1	24	0	0	59	41.3002	6.61647	1.77636e-15	1	1
miR-2449-3p	8.5	2	49	0	0	1	69.75	0	0	0	41	18.5	1	2	0	0	54.4	39.5704	7.59569	39.3904	3.46997e-10	7.3993e-10
miR-2285dg-5p	1	2	1.88889	1	78.6242	1	1	37	14.5	1	1.8	1	33	13.9394	23.25	0	15	36.0448	7.56316	37.871	7.55801e-10	1.57165e-09
miR-183-5p	0	2	0	1	35	15	4.85714	0	11.75	47.75	0	4.2	109.929	0	100.5	0	55.8333	29.1656	8.2012	2.98428e-13	1	1
miR-2286-3p	9	2	34	3	1	2.61538	51	25.6667	19.9167	2	30.375	8.4	1	16	42.5	78	70	37.3615	8.30048	114.272	1.13592e-26	6.46365e-26
miR-2285o-4-3p	0	2	5.5	1	60.5	13	0	0	7	34.5	24.5	17	1	15.5	3	0	35	31.4357	7.48936	2.66098e-12	0.999999	1
miR-214-5p	5	2	5	34.25	37	23	37	57.7333	1.66667	31	10	20	29.8333	52	0	7.25	89	34.4516	8.45729	97.5654	5.21072e-23	2.28269e-22
miR-875-3p	0	1.91667	0	2	0	3.5	0	1	8.25	18	0	1	1	0	1	76	0	37.0597	6.81513	1.07804e-10	0.999992	1
miR-2285de-5p	1.33333	1.85714	19	2	24	16	0	0	39.3238	33	0	1	0	61	24	0	21	35.9039	7.77674	47.6215	5.16994e-12	1.178e-11
miR-34b-3p	3	1.83333	44.8	142.5	72	44	84	129.2	53.45	3.86667	57	99.25	91.05	36	74.8333	39.3667	94.6667	28.3353	9.67591	97.6633	4.95935e-23	2.17712e-22
miR-2285i-3p	2	1.80682	0	21.6731	0	0.5	1	9	2.625	0.1875	38	0	0.1875	0.235294	41.1875	1	0	40.5391	6.92481	42.2597	7.99208e-11	1.74874e-10
miR-6536-1-5p	10	1.8	4.75	42	6	12.9167	0.5	6.25	2	1	1.16667	4.28571	47.4	1	1	8	20.5	41.109	7.45943	87.2769	9.43447e-21	3.5028e-20
miR-2285dk-3p	0	1.8	5	1	30.131	1.04386	56	99	4	1	0.1	0.1	17.4286	21	1.35714	0.833333	30.7143	31.706	7.71372	8.17124e-14	1	1
miR-9-1-5p	0	1.8	102	30	0	2	0	3.33333	3	60.1818	0	104	89	2	121	3	0	28.5011	8.67033	6.32383e-13	0.999999	1
miR-1814a-5p	5.83333	1.8	4.0987	15	2.57778	73.8	63.7436	5	81.2558	124.55	3.75333	27	62.2	11.25	58.8952	239.786	36.1429	32.6828	9.3325	125.172	4.66615e-29	3.07262e-28
miR-23a-3p	0	1.75	11.3333	61.2	1.75	62.9227	17.3333	104	14.2727	23.5	111.273	5.5	34.25	11	27	0.25	13.5	26.4607	8.71769	1.01164e-11	0.999997	1
miR-196a-2-5p	0	1.75	2	1.16667	51.75	24	2.75	96.25	19.6667	40	23.5	0.5	11	9.5	20.4545	1.75	2.33333	29.4956	8.02935	1.66978e-13	1	1
miR-7863-5p	0	1.71429	23	5.58333	113.083	1.25	41	0.6	17.25	77	36.6667	34	21.25	10.0952	31	49	51	26.8806	8.54113	5.84421e-12	0.999998	1
miR-12024-5p	3602	1.7	24	9	49.2	25.5	73.5	39	28	110.5	58	74	190.5	1	8	60	7	42.1788	13.4942	167.989	2.03446e-38	2.91792e-37
miR-136-5p	0	1.66667	0.333333	12	6.25	1.16667	0	33.5	2.33333	50.5	21	0.333333	2	1	0	1.66667	2.33333	35.4719	7.00922	5.66658e-13	0.999999	1
miR-2285ac-3p	0	1.66667	58	7	5.33333	13	111.2	2	16	32	3.2	51.0833	2	0	11.6667	3	120	27.8879	8.1976	1.36069e-12	0.999999	1
miR-30f-3p	0	1.66667	22	19.3333	56	7.66667	0	0.333333	27	2	14.6667	16.975	31.5	39	150.533	2.83333	60.5	28.0198	8.46245	1.49569e-12	0.999999	1
miR-12033-3p	0	1.66667	99.6	0	0.833333	1	74	36.5	3.33333	17.1667	25	22.5	52	72	8.16667	2	1.5	27.2043	8.3436	3.70193e-12	0.999998	1
miR-2882-5p	2	1.66667	22.6	10	49	0.8	58.3333	3	13	13.5	39	15.75	72.8	102.491	41.375	101.6	104	32.2779	8.92212	74.2351	6.93475e-18	2.07448e-17
miR-1247-5p	0	1.66667	56	85.3333	60.4	27	0.25	31.6667	48.7917	13	4	12	49	49.25	36	33.375	40.3	25.5901	8.81639	3.38147e-11	0.999995	1
miR-2285m-3-3p	0	1.58696	2.5	0	0	0.0869565	0.666667	6.25	15	0	1	1	1	1	2.5	0	18.8333	41.2145	5.92734	7.10543e-15	1	1
miR-2285cl-5p	0	1.5119	0	0	26	0	0	2.85714	0	0	0.0833333	0	8	0	0	0.0833333	0	45.1572	5.69051	2.49401e-11	0.999996	1
miR-190a-3p	883.833	1.5	127.967	35	3.33333	57.619	98.8333	85.5	39.619	82.4	38.1667	141.333	79	19	7	62	34.7333	37.8772	11.7176	226.03	4.37745e-51	1.47845e-49
miR-2893-3p	276.767	1.5	49	33.5	37	4	3	7	0	0.5	1	117.5	0	12	0.5	52.5	8.5	43.0861	10.0963	126.138	2.86844e-29	1.9129e-28
miR-1584-3p	2891	1.5	13	45	90.8333	3	61	33	26.1667	1.5	1	6	48	89	2	0	4	43.821	13.1594	110.82	6.48083e-26	3.5807e-25
miR-2285o-5-3p	0	1.5	2	2	48	18	31	52	2	2	0.75	1	49	24.0714	2	1	0	30.88	7.6272	1.42109e-13	1	1
miR-12051-3p	0	1.5	4	13	57	1	47.6667	2	2	36	0	8	35	3	23	48	21	29.7497	7.83152	2.6197e-10	0.999987	1
miR-3432a-1-5p	0	1.5	109	0	31	20.5	1	2.03333	4.9	56.2	0	20.8429	0.5	1	0.2	4.16667	3	32.2625	7.75379	-4.08562e-14	1	1
miR-2285c-3p	0	1.5	13.5	0	0	1	0	0.333333	16	0.5	0	0	1	0	0.5	17	0	40.4528	6.02627	0	1	1
miR-12039-3p	0	1.5	2.5	2	146	58	0	4	27.5	1	0	2	0	1.5	3	2	0	35.3414	7.75441	2.66454e-14	1	1
miR-2320-3p	0	1.5	36	1	0	2	62	1.33333	7.83333	115	27	87	28.5833	0	1.5	6.17424	0	31.8591	8.13255	3.04166e-11	0.999996	1
miR-9-2-5p	0	1.5	42	19	19	0	89	10.5	13.5	48	41.8333	0.666667	76	1	0.5	61.5	60.6667	27.0231	8.43258	4.69491e-12	0.999998	1
miR-6516-5p	1	1.5	0	0.111111	97	0.111111	0.333333	0	7.11111	2	0	0.25	31	1	21	0	7.25	39.6107	7.14881	41.5086	1.17352e-10	2.55178e-10
miR-7180-5p	10	1.5	7	4.66667	1	27	5	6.33333	11	51.869	22.5	93.2424	26	13.9	3.40909	16	9.83333	39.4018	8.11339	144.132	3.32517e-33	2.9756e-32
miR-11982-5p	0	1.5	15.5	22	0	23.5	127	4.5	13.5	55	0	29.3333	23.5	1	0.5	25.5	35.619	28.9048	8.08121	2.62901e-13	1	1
miR-2284aa-3-3p	2	1.5	10.5	0.5	0	18	0	0	0	13	0	30	5.5	0	0.5	10	7	42.0305	6.69403	49.3566	2.13415e-12	4.93257e-12
miR-28-3p	0	1.5	14	4.83333	40.6667	7.33333	0	1.23333	20	55	23.5	28.3	35.5	35	3	1	16.9286	29.947	7.89032	3.58824e-13	1	1
miR-1343-5p	0	1.5	1.5	1	0	15	82	1	2.33333	0.333333	0	49.3333	37.5	3.5	0	0	12.7	35.2759	7.27351	-1.77636e-14	1	1
miR-139-3p	0.666667	1.5	0	8	0	29	27	6	0	1	19	68.5	0	4	0.5	0	42	37.3176	7.4059	24.2971	8.25653e-07	1.42181e-06
miR-10173-5p	0	1.5	0	1	0	6.33333	0	6.71429	33.8333	9.25	0	2.5	7.33333	0.333333	32.5	7	72.4	35.7636	7.20492	7.60458e-12	0.999998	1
miR-194b-3p	1	1.5	124.25	74	27	2	136	81.25	2	1	32	1	1.5	43.95	1.5	32.5	96	31.1202	8.90628	35.44	2.63032e-09	4.99355e-09
miR-18a-3p	4	1.5	8.25	0.5	12.1667	11.5	2	70.5	6.5	7	3	0	2	4.14286	37.25	1	2.5	40.7179	7.39174	87.5453	8.23711e-21	3.0746e-20
miR-2284y-5-5p	0	1.5	0	2	0	2.5	27	0.5	16.5	3	2	0	0	0	0	0	1	43.6397	5.9466	5.07484e-10	0.999982	1
miR-2285w-3p	3	1.5	1	24.625	2	0	71.4	4.5	4	26.8333	44.4444	33.7083	9.71429	2	37	6	62.8333	36.3134	7.95057	84.5039	3.8346e-20	1.34726e-19
miR-2285ck-5p	0	1.5	1	0	1	12	49	1.5	0	0	1.5	0	0	51	0	0	46	38.7591	7.08576	3.65663e-11	0.999995	1
miR-12026-1-3p	0	1.48571	11.6667	58.5	0	2	5	0	2.66667	18.5	51	26.1667	0	46.1111	0	1.91667	4	31.7014	7.71327	1.95399e-14	1	1
miR-2475-5p	0	1.4	2	2.4	57.5	1	0.5	1	4.70952	3	63.5	0.2	29	0.2	4	19.5	44.5	32.6306	7.51468	1.82006e-11	0.999997	1
miR-12013-5p	0	1.39286	0	75	2	2	1.5	2	54.7222	40	4.14286	0	1	1.22222	1.14286	5	0	32.6804	7.52518	4.00391e-12	0.999998	1
miR-2452-5p	0	1.33333	22.6667	21.1667	19	23.15	56.2857	155	26.5	2.6	0.125	2.75	0	6	0	28	24.0909	31.4853	8.2877	-3.90799e-14	1	1
miR-106-5p	0	1.33333	1.46667	103	2	6.75	22.25	9.66667	46.125	3	1	54.2619	7	12.6667	46.5833	20.9	55.1429	27.5215	8.32831	2.48868e-12	0.999999	1
miR-2285o-3-3p	0	1.33333	39.5	41	0.5	54	1	16	19.5	0.5	47.3333	0.5	16	22.3333	12.5	27	9.83333	28.2879	8.12358	9.07718e-13	0.999999	1
miR-323-5p	0	1.33333	0.5	1	33	43	0	12	3	0	2	1	0	14	1	3.5	1	36.3251	6.94338	7.10543e-15	1	1
miR-296-3p	0.875	1.33333	1	101	7.66667	2.66667	97	21	9.875	98.5	1.3	1.66667	19.7778	11	41.8333	45.5	27	31.2407	8.55801	30.7943	2.86875e-08	5.00181e-08
miR-3064-3p	9	1.33333	2.14286	36	24.9	31.8333	16.2	140.034	14.7	2	89	9.5	18.2857	0	3.5	6.5	44.5	35.9036	8.57701	94.5419	2.39959e-22	9.95e-22
miR-2892-3p	0	1.33333	36	24.6	34	18.5	122	0	5	6.5	2	42.3333	19.5	7.13333	1.33333	1.66667	52.3333	28.8266	8.03199	1.22977e-11	0.999997	1
miR-2284z-6-3p	0.5	1.33333	12	0.454545	44	45	6	2.25	4	3	0	1.5	6.5	0	1	35.8333	0	37.3737	7.27058	17.2229	3.32413e-05	5.61348e-05
miR-11983-5p	1	1.33333	64	0	1	0	0	0	0	0	1.2	43	1	3.66667	18	6.5	11	43.2384	7.08726	42.8836	5.80951e-11	1.27508e-10
miR-2306-5p	5	1.33333	2	3	129.111	4.66667	1.5	4.99167	17.25	2	3	26	31.75	1.42857	75.2909	46.6667	4.8	36.4266	8.17986	82.3044	1.16664e-19	3.97226e-19
miR-2285ao-3-5p	0	1.33333	1	3.33333	142	2.65909	4.22727	54.7552	21.8929	107.615	20.5	140.846	49	9	118.75	58.1719	120	24.0074	9.25754	2.86263e-10	0.999987	1
miR-4444-5p	0.333333	1.33333	0	24.5	1.25	19	12	26.3958	52.3333	109	22	122.25	75	65	62	14.6667	21.5	29.7725	8.95755	10.8732	0.000975647	0.00161502
miR-2285n-5-3p	0	1.25	39.5	1	9.5	10	0	0	2.58333	2	2.8	22	1	0	1.25	0	0	38.5999	6.57514	1.14495e-10	0.999991	1
miR-3578-5p	2	1.25	15.5	19	0	1	1	2	8.33333	15.5	8.75	0	23	2	0.166667	2	14.3333	41.3289	6.84707	77.3909	1.40262e-18	4.43e-18
miR-2429-3p	0	1.25	17	0	31.5	2.25	86	190.5	46.75	1.16667	110.25	0	2	1.5	71	9	11	26.7433	8.77775	6.92424e-12	0.999998	1
miR-2284v-3p	0	1.2	0	12	0	0	0	1	9.4	0	0	0	1	1.2	0	0	0	44.7945	5.56363	4.06104e-10	0.999984	1
miR-496-5p	0	1.2	37	1.33333	99	18.7333	130.9	4	22.1	14	1.80952	0	60	5	0	37	57	27.2081	8.38682	3.69837e-12	0.999998	1
miR-12034-3p	1	1.2	72	32	26.8333	33.5	1	29	62	3.33333	66.6667	3.83333	27	6	98	39	16	30.7433	8.73107	35.1794	3.0069e-09	5.65718e-09
miR-12000-5p	1	1.2	0	1	2	6.125	0	27.5	24.5833	8	49	0	9	0	11.3333	10	24.5	39.3978	7.28157	37.937	7.30652e-10	1.52237e-09
miR-10164-3p	2	1.2	2	16	19.5	0	29	6	2	2	53	1	9.125	0	24.5	0.5	0	39.1336	7.18991	60.1969	8.58257e-15	2.14718e-14
miR-130b-5p	0	1.16667	2.5	20.3333	0	65.25	76.2	33.3333	23	43	42	71.6	25.5	1	3.25	11	39.6667	28.4584	8.4658	2.64235e-10	0.999987	1
miR-2285bj-1-5p	22	1.14286	90.5598	3.66667	0	4.5	80	10	43.2	158.5	42	10.4924	2.8	70.2	62	12	7	34.8217	9.03143	91.8182	9.50151e-22	3.74692e-21
miR-2298-3p	0	1.14286	0.666667	0	6.33333	1	37	1	22.3095	0	0	0	0	68.6429	0	70.8095	0	38.9055	7.52862	1.67346e-07	0.999674	1
miR-329b-3p	0	1.14286	0	41.5	1	2.76923	40	1	2.5	1	0.5	8	1	0	69	0	4.28571	33.4993	7.22931	-8.88178e-15	1	1
miR-544b-1-5p	4	1.14286	37	3.4	3.5	2.5	2	100.25	7.25	0	63	1	24.7429	16	42	91	1.5	34.7431	8.40391	70.2463	5.2344e-17	1.48521e-16
miR-2472-3p	0	1.14286	4.14286	19	0	0	12	90	16.5	14.8333	4	3.16667	3	56	16	2.83333	29	30.6511	7.88187	3.09619e-12	0.999999	1
miR-376c-3p	0	1.14286	39	0	2	0.5	4	13	16.5	0.142857	0	30	5	0	0	0.142857	32.5	33.6901	6.95606	3.01981e-14	1	1
miR-2285a-3p	4.5	1.0625	23	33	2	65	181	0	13.95	10.5	21	44	32	7	10.3333	36.2667	44.45	34.1114	8.60057	98.9412	2.60112e-23	1.15888e-22
miR-2285o-2-3p	10	1.04167	2	18.8333	75	2	1.6	31.2	6.10833	4	102	19.8667	45.3667	23	1	1	33	37.0952	8.30467	90.9345	1.48508e-21	5.7802e-21
miR-2883-5p	0	1	0.333333	14.3333	0	0.222222	23	32	0	2	33	3	20	2	182	0	19.2222	30.4995	8.04165	1.45661e-13	1	1
miR-2285k-5-3p	1	1	5	21.7	1.5	21.2222	5	4.64286	11	24.8	158.143	1.85	17	2	16.8333	2	1	36.0866	7.97668	36.3808	1.6229e-09	3.19395e-09
miR-1249-5p	0	1	7	1	17.5	0	0	43	3	1	3.5	0.333333	23	2	2	2	2	35.7533	6.72683	1.42109e-14	1	1
miR-12055-5p	0	1	0	1	0	1	40.25	1	11	0.25	0.5	26	0	24	0	0	26	36.889	6.79118	2.61693e-11	0.999996	1
miR-12051-5p	0	1	0	0	72	1	0	4	0	0	0	152	0	0	0	2	76	32.3115	7.79449	-3.19744e-14	1	1
miR-6520-3p	0	1	28	2	62.5	22	4	31.5	2	35.5	32.1667	0	69	11	13	36	55.2	27.5941	8.28763	6.48726e-12	0.999998	1
miR-2459-3p	0	1	0	0	100.5	1.4	0	0	5.5	0	54.4	20	0.833333	1	15.6	18	1	32.9466	7.47248	9.4893e-12	0.999998	1
miR-2285ct-5p	0.25	1	0	2.21429	1	1.5	0	122.5	11.7143	2.5	29.25	26	29	4	2	3.96429	24.5	36.3385	7.78154	8.06458	0.00451389	0.00744845
miR-2284l-5p	1	1	60	5	0	38	53.3333	3	28.7	5.5	1	40	9	257	7	0	82	31.6446	8.93342	35.8483	2.13294e-09	4.10617e-09
miR-4449-5p	0	1	99	1.33333	2	16.8889	230.208	0	17.8889	14.5	0.333333	56	10.4167	21.7333	0	7.125	42.5897	27.3418	8.4258	3.09086e-12	0.999999	1
miR-12057-5p	0	1	1.71429	34	28.8333	0.384615	113	34	3.71429	61.4545	23	31	3.81818	0.888889	2	5	43	28.7698	8.09682	4.06786e-13	0.999999	1
miR-2285s-3p	202.167	1	1	3.22222	2	0.125	34	0	50.125	0.333333	23	1	0	79	0	0	2	46.0333	9.6072	92.0182	8.5884e-22	3.39964e-21
miR-2436-5p	0	1	14	53	48	21	302	21.6	18.2381	103	1.5	1	21.5833	42	45.5357	72.6	27	24.349	9.08006	1.80666e-10	0.999989	1
miR-2312-5p	0	1	17	0	10.6667	1	0.25	0	2	0	23	0.5	0	1	0	20	0	37.9914	6.35382	2.29816e-10	0.999988	1
miR-2285at-3-5p	0	1	0	0.5	0	0	72.5	38.2222	8.33333	28	41	11.3333	48.125	46	3.58824	1	0	33.3543	7.87277	3.2685e-13	1	1
miR-2459-5p	0	1	30	0	0	1	39	3	4	0	0.666667	1	3.33333	67	17	14	41	34.2332	7.51367	-1.06581e-14	1	1
miR-502b-3p	704	1	9.5	63	0	0	4	3	2	76	43.3333	1	42	1	27.5	2	18	46.0077	11.2146	877.398	8.03941e-193	3.3669e-190
miR-2284z-5-5p	0	1	0	0	0	61.3333	0	0	0	0	0	0	1	1	0	1	40.5	41.4383	6.79485	6.92779e-14	1	1
miR-12010-5p	7	1	31	0	0	1	30.5	1	2	0	0	1	0	0	6	1	25	46.9025	6.70141	65.7253	5.1836e-16	1.37398e-15
miR-12029-5p	0	1	1	1	33	1	37	3	24	11	0	1	0.75	7.75	0	21	1.25	34.3551	6.93647	3.606e-13	1	1
miR-2381-5p	1	1	2	18	133	1	0	0	4.16667	0	52	0	1.16667	73	9	11	13.75	36.503	8.05043	38.7252	4.87882e-10	1.03299e-09
miR-1388-3p	7	1	0	66	37.5	59.3333	11.5	12.5	19.1667	159.25	1	1	37.5	152	25.6667	2	27.4167	32.4143	9.07697	72.4494	1.71374e-17	4.99105e-17
miR-2431-5p	0.4	1	0	0	1	0.25	0	14	26.5	2	1	6	6	1.5	42.5	0	31	41.0259	6.91095	13.4957	0.000239114	0.000400243
miR-584-7-5p	0	1	84	1.85714	77	1	0	2	3	2	1	0	2	1.5	0	0	28.6667	36.8274	7.3703	8.15419e-11	0.999993	1
miR-2338-3p	12	1	46.25	46.75	141	44	17.4667	0.717172	33.6	6.66667	51.4444	88.8333	79	123	48.5714	17.6429	15.75	32.2871	9.3182	115.35	6.59627e-27	3.81563e-26
miR-3604-1-5p	1	1	3	2	0.333333	1	5	30	58.5	1	0.5	1	54	1	1.66667	87.5	45	36.7374	7.90129	37.3728	9.75756e-10	1.98758e-09
miR-2399-5p	0.5	1	2.5	59.7	35.1111	22	144.5	2.16071	38.0357	45.5	2	79	0.125	20.25	3	25.1357	58.4	30.369	8.59733	16.8053	4.14171e-05	6.96606e-05
miR-2285ab-3p	0	1	0	2.5	0	3.33333	0	0	0	0	0	0	0	0	0	0	0	51.3996	4.97542	3.33111e-07	0.999539	1
miR-2284z-7-3p	0	1	50	0	37	1	99	1	3	33.5	3	62	0	2	50.5	11	1.5	28.7924	7.99263	5.15143e-13	0.999999	1
miR-2284i-5p	0	1	1	0	1	1	24	24	0	2	2	1	1	0	0	1	1	42.8394	6.01708	4.32721e-12	0.999998	1
miR-2439-3p	1.2	1	1	28	0	16	2	34.5	14.3	2	22	1	39	129.5	48	26.4	2	33.8877	8.37937	44.9599	2.01109e-11	4.49918e-11
miR-378d-3p	0	1	2	102.75	0	32	0	6	22.5	37	14	2	28.5	0.111111	62.6667	0	8.33333	28.1637	8.16411	1.24345e-12	0.999999	1
miR-29a-3p	0	1	22	1.5	3	34.7048	0	125.714	29	92.6667	2.66667	174	89.25	27.3333	87.0476	28.3333	96.4167	25.1322	9.26343	6.1906e-11	0.999994	1
miR-2285aw-3p	0	1	0	1	0	34	0	23.2727	0	0	7	6	52.5	0	0	0	1	39.9675	6.97837	1.0019e-10	0.999992	1
miR-26b-3p	0	1	1.5	1.33333	39.5	1	52	2	4	3.34286	39.3333	40	87.8333	2	2.33333	3.88095	0	32.67	7.71512	2.56914e-11	0.999996	1
miR-2285dd-3p	1304.3	1	0	0	0	0	0	0	2	1	0	0	1	0	0	0	9	63.1557	11.9645	312.001	8.00273e-70	5.9849e-68
miR-11986c-3p	0	1	0	0	0	0	0	12.1667	27	0	20	96	16.5	1	1	34	18.8333	35.2647	7.54549	4.3574e-12	0.999998	1
miR-8550-5p	1	1	26	1	29.0714	0	2	25.1	4	1	1	1.1	2	0	0	32	58.3333	39.5	7.23399	38.7066	4.92533e-10	1.04178e-09
miR-767-5p	2	1	0	31	1	0	37.5	1	1.66667	4.7	23.3333	25	12.3333	1	48	79.25	43.6667	36.5009	7.94045	70.4776	4.65515e-17	1.32805e-16
miR-379-3p	0	1	1	29.3333	35	37.5	41	3	5.41667	201.333	2	3	24.6667	53.75	34	22	13.3333	26.4296	8.66161	1.51807e-11	0.999997	1
miR-2415-5p	0	1	0	2	38	1	1	37	27.8667	1	1	0	0	56	1	0	41	34.5266	7.50024	2.51603e-11	0.999996	1
miR-2358-5p	1	1	51.3333	5.73333	28	1	4	50	4.16667	20	18	0	13.5	1	38.7	136	0	33.422	8.2582	36.8451	1.27895e-09	2.56525e-09
miR-11985-3p	0	1	0	0	5	1	0	22	5	38	23	1	11	15.6667	1	4	0	35.5467	6.94124	9.59588e-12	0.999998	1
miR-6534-3p	0	1	9	9.5	2.33333	0	1	2	23	0	19.1667	3	14.1667	6	3	1.5	0	35.6643	6.62368	8.66649e-11	0.999993	1
miR-206-3p	0	1	0	0.5	0	3.5	61	28	0	0	0	34	0	5.5	0	0	1	38.6635	6.78316	1.07399e-11	0.999997	1
miR-12026-2-5p	0	1	3	0.333333	43	25	57	68	6.2	16.5	23	14	0	1	1	62	0	29.4677	7.99	1.49214e-13	1	1
miR-2294-5p	0	1	0	0	2	14	41	16	18.1667	0	0	27	9	0	107.5	1	17	33.7922	7.65761	2.56613e-11	0.999996	1
miR-2285ae-3p	0	1	13	0	0	3	1	39.8333	0	2	0	13	19	1.25	1	3.625	12.5	35.4354	6.72801	2.00728e-13	1	1
miR-10166-3p	6	1	8.57143	52	120.333	10	66	192.762	1.95238	5.5	28	105	79.9	18	0	2.33333	1.91667	33.5534	9.08245	89.7795	2.66244e-21	1.02296e-20
miR-2325c-3p	4.6	1	0	4	0	0	0	7.5	0	0.333333	17	1	0.166667	3	18	34	12.8	45.1183	6.77739	65.6688	5.33448e-16	1.41219e-15
miR-2311-3p	0	1	1	1	63.4	1.25	0	1	8.25	0	0	55.5	0	55.75	26.25	2.83333	11	31.9301	7.60095	5.32907e-14	1	1
miR-10a-5p	1	1	48	15.6667	0	16	82	60	33.3	1	39	34	70	21.4	4	44.4	4	31.9767	8.52032	35.6362	2.37823e-09	4.54797e-09
miR-2285v-5p	0	1	1	14	33	104.667	0	58	11	0	32	0	1.71429	65.8	1	1	0	29.0213	8.26791	3.97904e-13	0.999999	1
miR-200c-3p	3.66667	1	20	25.8333	56	0	27.6	1	2.75	28	1	83.25	0	0	1	13	1	38.9538	7.75847	67.5075	2.09889e-16	5.70788e-16
miR-2284y-6-3p	9	1	0	0	0	3	1	9	12.2	97	0	0	0	0	0	0	0	51.1246	7.14351	59.7618	1.07059e-14	2.66882e-14
miR-12036-3p	0	1	1	2	76	55	0	1	2	1	81	1	1	73	1	19	2	28.2125	8.1278	1.20082e-12	0.999999	1
miR-2285m-5-5p	0	1	34	0	1	1.75	39	8.68333	0	0	51	2	33	0	0	0	21	33.1592	7.24244	7.12852e-12	0.999998	1
miR-449d-5p	0	1	0	1	0	0.333333	45	0	0	62.6667	0	0	0	42.3333	2	3	0	35.7849	7.09443	3.62554e-11	0.999995	1
miR-2478-5p	1	1	66	21.4444	23	1	41.5	3	36.75	0.5	64	89	3	3	13.5	1.4	109	32.1563	8.42939	35.9469	2.0277e-09	3.94011e-09
miR-6535-5p	0	1	1	0	0.6	0	0	0	0	1	3	14	0.111111	0	3.75	0	0	47.0606	5.41834	3.69419e-07	0.999515	1
miR-2307-5p	0	1	1.125	1	0	0	48	0.75	18.25	0	1.75	1.5	109	32.75	21	3.66667	2	33.4721	7.59466	5.23492e-12	0.999998	1
miR-15b-5p	0	1	47.6667	2	15	0	1	29.5	3.5	44	0.666667	120	3	2	1.5	97.3333	76.6667	28.0373	8.37832	1.13332e-12	0.999999	1
miR-2285ad-3p	1797	1	26.5	12.6667	1	77.75	30.8	80	2.6	0	65	1.41667	24	12	0	11	20	44.6794	12.4967	137.081	1.15756e-31	9.28711e-31
miR-25-5p	0	1	0	36	1	0.5	46	81.4167	8.5	8	0	1	17.5	3	24	47	34.9167	29.9766	7.94555	1.03029e-13	1	1
miR-28-5p	0	1	0	66.6667	55	0	125	96	0	2	9	66	10	1	27	4	0	27.916	8.41567	1.39622e-12	0.999999	1
miR-2285e-2-3p	2	1	30	0	16	0	0	0	0	0	0	0.5	0	0	0	0	25.3333	51.247	6.27976	54.1592	1.84889e-13	4.40954e-13
miR-12036-5p	2	1	42.6	1.33333	9	9.5	56	1	32.5	9	65.619	8.5	2.66667	0	28	35	32.6667	34.9255	8.01717	75.1077	4.45714e-18	1.34874e-17
miR-2414-5p	0	1	13	2	0	3	54	0	3.5	0	3	4	37.25	2.5	2	0	0	36.5255	6.69763	1.89841e-10	0.999989	1
miR-11986c-5p	0	1	0	0	41.8333	0	0	62	2	1	0.333333	1	1	0	1	10	1.5	36.94	6.8575	-1.42109e-14	1	1
miR-2290-3p	1	1	2	0.2	35	32.8	2	54	3	0	1	7	1	1	10	51	7	37.8223	7.56638	37.5233	9.03256e-10	1.85615e-09
miR-2285aw-5p	0	1	0	0	25	0	29.2857	0	4	0	0	111.667	0	0	0	8	12.1429	33.9819	7.21403	-5.86198e-14	1	1
miR-761-5p	0	1	17	35.5	0	30	0	14	3	0.5	1	1	5	2.33333	1	0.5	13	35.2379	7.028	-3.37508e-14	1	1
miR-2285z-3p	31	1	3	2	55.8333	12.5	2	10	32	12	26	29	1.2	1	61	0	65	39.2505	8.36825	92.7268	6.00354e-22	2.39912e-21
miR-12054-3p	8	1	40	2.5	0	0.266667	0.266667	3	4	22	2.33333	2.5	0	1	4	4	0	45.2903	6.80024	74.1301	7.31347e-18	2.17844e-17
miR-208a-3p	1	1	35	2.5	4	32.5	1	28.3333	8.5	2	0	4	1	20	7.66667	64	5	37.5886	7.66266	36.6292	1.42874e-09	2.84779e-09
miR-2899-5p	6	1	15.5857	23.4	0	7.66667	55	23.75	20.6417	145	0.583333	25.75	32.0417	22	3	1	13	36.4414	8.326	91.3314	1.21519e-21	4.74741e-21
miR-2284c-5p	1	1	20.5	9.33333	0	1	0	6	15	0	0	1	10	4	19	1	1	41.0959	6.60362	40.3897	2.08034e-10	4.4956e-10
miR-2284ab-3p	26	1	7.5	1.80263	1.5	0	0	16	7.21263	0.0526316	1	18.8333	19	69	35.25	0	0	43.1502	7.92114	68.647	1.17764e-16	3.26619e-16
miR-2899-3p	1	1	10	0	1	0	101	1	0	0	1	3	0	1	0	72	1	40.9589	7.16893	43.3205	4.64692e-11	1.0232e-10
miR-208a-5p	3.5	1	2	0	0	33	1	1	0	34	89.3333	17	36	5.5	3	7.66667	72	39.8634	7.95635	86.3042	1.54279e-20	5.63805e-20
miR-495-3p	0	1	2	1	0	7	0	1	5	0	1	20.5	1	1	68	5	1	36.9543	6.80204	3.25091e-11	0.999995	1
miR-17-5p	0	1	3.5	52	66.25	0.944444	120	1	3.5	0	147	24	0.5	3	1	1	0	30.5291	8.26233	5.54046e-11	0.999994	1
miR-491-5p	1	1	39	134	5.33333	9.2	1	0	5.4	2	0	96.2	0	1	36	44	2.5	34.0134	8.36178	37.7244	8.14806e-10	1.68265e-09
let-7f-1-5p	1	1	0	1.5	0	17	1	4	0	1.16667	0	14	0	70	3	0	0	42.0476	6.99532	43.3119	4.66733e-11	1.02662e-10
miR-151-5p	0	1	0.666667	12.6667	25	10.3333	78.3333	12	60.5	83	18	124.5	25	19.6	22	61	6.5	26.6659	8.71116	7.63301e-12	0.999998	1
miR-105b-5p	0	1	0	2	1	2	2	3.25	4	1	0.583333	14	1	1	1	0	0	42.6367	5.66005	8.18456e-12	0.999998	1
miR-186-5p	2	1	2	18.375	1.5	27	0.333333	44.5	29.1429	16	0	65.1429	2	0	27	61	18.5	35.2876	8.08261	65.1733	6.85932e-16	1.80899e-15
miR-92a-1-3p	0	1	2	1	0	3	0.333333	0.5	4	93.2	1	2	1	1	18	26	19.7083	35.9088	7.23159	6.92779e-14	1	1
miR-6516-3p	23	1	2	0	3	1.2	42	1	29	0	89.5	67	1	0	1	3	5.6	44.5199	8.00437	94.2198	2.82368e-22	1.16393e-21
miR-1301-5p	1	1	0.5	24.1667	3	10	1	9	21	1	36.5	9	2	0.5	31	0	54	36.5748	7.44643	37.764	7.98433e-10	1.65046e-09
miR-193b-5p	0.5	1	24.5	9.5	20.3333	7	2	0.25	2	0	0.166667	93	0	6	0	0	29.3333	37.1499	7.34237	17.414	3.00609e-05	5.08051e-05
miR-2440-5p	15.2	1	2	2	0	0	0	0	0	0	0	0	1	0	0	0	0	61.7219	6.04457	101.528	7.04675e-24	3.3085e-23
miR-193a-3p	8	1	1	1	0	4	1	37	0	18	106	47.5	6	0	29	2	43	41.1549	8.00007	86.2745	1.56618e-20	5.71357e-20
miR-2284y-7-5p	0	1	1	0	40	1	0	21	45	0	0	1	1	0	0	0	0	42.1657	6.76323	3.66912e-07	0.999517	1
miR-146b-5p	0	1	20	1	11	1.2	0	0	3.16667	22	1	0.833333	73.8889	26	26	0.5	9.66667	33.8087	7.4113	7.42695e-12	0.999998	1
miR-193a-5p	0	1	0	5	28.5	108	48	1	18	2	47	15	1	1	0	0	16	31.495	7.97368	5.11591e-13	0.999999	1
miR-2284s-3p	0	1	0.5	0.5	68	0	3	1	0	55.5	1	0	38.1667	0	0	0.5	0	39.5275	7.14574	7.51399e-13	0.999999	1
let-7i-5p	3	1	0	0	0	0	1	7.5	6.66667	7.8	0	0	0.666667	1	0	0	0	52.0822	5.69336	68.4827	1.27995e-16	3.54058e-16
miR-4680-5p	11	1	95	2.08333	2.2	26	127.75	2	41.8333	11	2	20.3333	63	2	1.83333	13.7333	3.5	37.4187	8.38881	96.1621	1.05851e-22	4.56075e-22
miR-27a-5p	0	1	1	32	0	0	89	0	21	0	2	36	3	5.5	35	6.30769	7	31.1393	7.51187	1.8515e-11	0.999997	1
miR-101-2-3p	7535.57	1	40.5	34.253	63.6667	52.8333	42	123.333	30	78	17.2083	85.2308	108	111.786	20	2	47	40.8937	14.5304	117.332	2.4277e-27	1.45246e-26
miR-2284z-4-3p	1	1	1	0	23.5	19	85.6667	6.66667	60	3	79	32.1429	40	37	4	3	17.5	33.9082	8.29935	35.9383	2.03662e-09	3.95245e-09
miR-2360-5p	0	1	39	35	2.33333	106.286	24	69.5	4	63	17	6.71429	32	3.33333	81	66	35.5	25.1986	8.91287	6.38405e-11	0.999994	1
miR-200b-5p	4	1	35.8889	179	24	8.66667	69	62.5556	18	95	0.25	23	2	1.66667	1	0	13	35.0479	8.80039	86.847	1.1725e-20	4.32257e-20
miR-12032-3p	1	1	13	0	15.6667	1	0	1	0	0	0	2.25	0.75	13	36.25	1.5	0	45.1498	6.52949	40.7589	1.72221e-10	3.72939e-10
miR-1842-3p	0	1	0	0.5	0	0	0	0	28	0.333333	0	0	0.333333	1	96	0	0	41.0758	6.92874	5.32907e-14	1	1
miR-215-3p	0.333333	1	3	1	4.33333	17.5909	0.272727	0.0909091	3	7	24	28	1	2	11	29.0909	50	37.2513	7.26521	10.9674	0.000927266	0.00154124
miR-665-3p	0	1	2	1	23	77	140	48	18	23.6	0	22	2	8.5	8	20	16.8333	29.9722	8.27547	8.52651e-14	1	1
miR-12056-5p	1	1	12.375	4	43	0	28	35.5	6.625	1	9.56667	10	1	1.75	1	0	1.5	40.5212	7.07563	36.9921	1.18607e-09	2.39097e-09
miR-20a-5p	3	1	0	1	0	1	1	22	5	2	6	0	140.333	72	51.9167	3	26	39.6631	8.14068	79.0864	5.94529e-19	1.93314e-18
miR-2285cb-3p	1	1	106	1.27381	8.45	8.25	48.5	123	38.7576	89.3468	131.5	4	31.2143	39	28.8333	59.5	58	28.8613	9.20598	34.1957	4.98402e-09	8.98927e-09
miR-99b-5p	0	1	23	2.5	0	2.25	15.3333	40.25	8.325	0	35	96	1	1	1	8	89.3333	29.8822	7.90398	1.27898e-13	1	1
miR-411b-5p	0.25	1	2	1.08333	2	18	50.3333	11	69.75	1.5	59.75	2	17	35	26.1667	96.75	48	33.2278	8.42773	8.03821	0.00458009	0.00753986
miR-2285y-5p	0	1	0	1	0.266667	1	7	0	0	0	0	0	1	0	1	112	0	42.2702	6.88339	-1.77636e-14	1	1
miR-3120-3p	10	1	88.2	1.85	37	2.25	33.5	2	74.25	34.75	120.7	30	3	2	5.33333	21.25	52.5	34.9286	8.67891	93.2339	4.64652e-22	1.88198e-21
let-7a-2-5p	21	1	3	30.8333	75.0641	21	1	50	3.71429	0.666667	15.3571	30.5	43	26.5417	32.4375	38.5	23	36.7508	8.5787	106.865	4.76451e-25	2.44532e-24
miR-3120-5p	0	1	0	10.6667	84	20.3333	2.16667	4	0	1.33333	0	0	1	0	25.6667	0	0	36.1537	7.08636	2.84217e-14	1	1
miR-2489-3p	0	1	4	23.2	33.6	3	2	2	34.5	20.5833	1.33333	2.5	23	8.33333	30	11.5	29	30.6436	7.59358	3.43015e-12	0.999999	1
miR-2285k-1-5p	1	1	25.25	1	28	0	5.4	0	2	0	0	15.2	25	1	11	104	0	38.4327	7.54506	40.9063	1.59709e-10	3.46202e-10
miR-200a-5p	0	1	94.6	16	46	0	61	48.3333	11.3333	12	0	39.1667	9.66667	3	2	1	23.5	29.4572	8.11117	1.52056e-12	0.999999	1
miR-2284d-5p	0	1	0	1.4	101	0	0	23.3333	3	11	0	13.5	3	0	38	11	0	32.1276	7.40835	-8.34888e-14	1	1
miR-6526-2-3p	0	1	0	4.66667	35	1.66667	0	1	12	1.5	30.6667	0	0.285714	5.4	1	0.666667	6.66667	35.7714	6.62571	9.41469e-14	1	1
miR-2285k-5-5p	0	1	1	70.5714	1	0.416667	0	0	14.3571	30.9286	24	24.4286	0	0	0	0.333333	0	37.2707	7.33671	2.17781e-11	0.999996	1
miR-23a-5p	0	1	0	1	1	25	42.5	0	0	12	0.5	0	46.5	8	8	5.5	0	35.7071	7.04132	1.06581e-14	1	1
miR-11979-3p	0.333333	1	29	0.611111	25	9	120	31.25	3.25	76.5	0	44.5	32	0	46.5	46.1429	51.5	30.5218	8.49743	10.912	0.000955426	0.0015828
miR-2374-5p	8.33333	1	1	2	0	64.25	23.5	2	26	6	0	1	1	1.5	6	62	74	42.6564	7.9506	107.325	3.77914e-25	1.96365e-24
miR-2285bp-5p	1	1	1	0.6	2	71.5	1	58	3	0.833333	0	1.5	42	3	57	38.6667	1	37.2054	8.01303	37.4879	9.19796e-10	1.88459e-09
miR-339b-3p	2	1	0.5	0	1.5	13.3333	0	0	1.66667	0.5	34	0.333333	0	0	15.6667	0	2	44.6136	6.41061	49.3629	2.1273e-12	4.92217e-12
miR-7862-3p	0	1	58	0	0	2	3	1	5.33333	1.6	14	2	25.6667	1.66667	1	55	0	33.0877	7.25369	4.26326e-14	1	1
miR-486-3p	1	1	113.833	1.45238	16	9.83333	153	61.5	3.5	38.2857	151.5	44.5	38	100	52	14.0833	45.5	28.5746	9.266	33.9983	5.51597e-09	9.90604e-09
miR-2284p-3p	1	1	20	0	19.5	29	50	2	38.5	0	32	39	1	1	4	2	62	35.0369	7.84419	37.2158	1.05756e-09	2.14379e-09
miR-10180-5p	2.22222	1	19.3333	2.16667	1	43.8	116.9	50.8333	7.08333	19	23	9.88889	12.25	2	35	18.5	2	36.0243	8.14223	90.1142	2.24804e-21	8.6533e-21
miR-2390-5p	0	1	0.166667	0	33	3	23	0.333333	31.7917	3.5	25	0	1	42.5	29.2	1	3	31.8782	7.42401	-3.19744e-14	1	1
miR-2285b-1-3p	4	1	15	1.2	96.5	0	41	0	0	0	0	1	31	0	1	75	0	38.2978	7.72151	37.3708	9.76718e-10	1.98761e-09
miR-2430-3p	2667	1	9	0.375	5	0	32.8571	4.9	4.16667	0	47	7.5	88.75	31.375	4	1	31.4	48.2215	13.0246	298.799	6.01841e-67	4.34571e-65
miR-12011-3p	2.33333	1	1	87.5	15	47.5	4	13	5	0.5	2.66667	0.5	7.83333	0.833333	1.83333	7.4	85.5	37.0688	7.95556	73.6959	9.11262e-18	2.69899e-17
miR-2285ax-3-3p	0.777778	1	1	0	1	23	85	7	0	41.3	0	2.66667	40	0	14	12.1	1	39.1883	7.4743	28.2999	1.03902e-07	1.80109e-07
miR-2284p-5p	5	1	30	0	0	53	0	0	4	16	1	0	0	0	51	0	0	40.185	7.39877	30.4146	3.48899e-08	6.07311e-08
miR-421-5p	16	1	42	21.6667	28.3333	2	159	13.8	52.75	79.7	18	0	0	1	16	32.0857	44	35.9402	8.65035	85.3865	2.4539e-20	8.78369e-20
miR-301b-5p	1	1	0	3	0	0	1	9	0	2	1	0	35	0	1	0	7.4	45.2175	6.1367	51.1791	8.43126e-13	1.96604e-12
miR-2284g-5p	0	1	1.75	0	0.25	1	18	47	0	1	0	16	1	0	2	2.46154	5	38.874	6.54017	9.45732e-12	0.999998	1
miR-1911-3p	7	1	18.8333	76	40.3333	1	0.5	35	28.5	104	0	3	6.5	0	19.5	1	2.83333	37.0022	8.26451	68.2125	1.46789e-16	4.03381e-16
miR-2284y-4-3p	2.5	1	50.2	26	0.5	10.6	65.75	43.5	20.1932	33.1	4.5	17.6	0	13.6667	2.16667	7	35.4	35.4336	8.04593	83.9475	5.08079e-20	1.76731e-19
miR-29e-3p	0	1	55.5	0	77	1.33333	1	59	7.33333	31	0	2	57	10.8	0	104	25	27.1429	8.39689	3.95062e-12	0.999998	1
miR-1911-5p	12	1	4	47	2	22	117	0	2.7	102	65	1	17.5	0.5	47.2	120.5	1.5	34.7761	8.80834	71.3857	2.93799e-17	8.4624e-17
miR-6526-3-5p	0	1	43	1	27	1.16667	69	45.5	3	0	70	1	1.14286	0	22	8	34.5	29.2136	7.91152	6.50147e-13	0.999999	1
miR-12061-5p	9.55556	1	2.2	25.1667	93.4	3	0.5	19.3333	3.2	21	1.66667	2.77778	67.2	21	141	13	23.7556	36.3404	8.53421	92.8278	5.70476e-22	2.28846e-21
miR-125b-2-3p	0	1	55.25	132.967	125.833	2	58	71.3714	22.3095	43.8857	108.05	29	39	31	8	26	14	24.2315	9.21201	2.1087e-10	0.999988	1
miR-2412-5p	0	1	1	2	23	17	36	37.5	1.66667	2	68	0	1.33333	0	2	1	68.3333	30.9341	7.62973	4.79616e-14	1	1
miR-2486-5p	62	1	62.5	54.5	1.33333	0	0.5	66.4	2	28.5	2.5	19.5	1.5	9.16667	70	49.75	1	38.8585	8.95243	86.452	1.43172e-20	5.24129e-20
miR-10179-5p	27.6143	1	82.8947	0	81	1	27.9091	1.11111	39.4545	71.2	32.1818	0	0	18.9667	2	3	41	37.8921	8.58539	71.2076	3.21555e-17	9.24911e-17
miR-328-5p	7	1	27.55	0.75	24	2	0	0	0	0	0	6	0	0	0	1	2.88889	49.9711	6.47619	66.342	3.79087e-16	1.0151e-15
miR-2462-5p	0	1	2	1	3.66667	2	186.333	0	2.5	42	0.416667	0	0	2	1	32	22	32.8484	7.5762	4.26326e-14	1	1
miR-12005-1-3p	0	1	0	3	0	0.5	42	1.5	3.14286	0	0	67	1	1	2	1	27.5	35.9267	6.8738	7.14095e-13	0.999999	1
miR-2486-3p	1	1	7	1	28	12	2	20	8	3	96	67	10	42	1	63.5	43.5	33.6321	8.33503	35.8871	2.09091e-09	4.0428e-09
miR-2885-3p	0	1	1	0	28	0	0	0.666667	2	0.666667	0	38	38	1	13.1667	4.66667	0	36.8922	6.84235	2.05702e-12	0.999999	1
miR-2284f-5p	0	1	38	26	33	0	0	1	0	2	1	0	1	0	32	2	0	39.3385	7.00973	4.06271e-11	0.999995	1
miR-1251-5p	923	1	131.6	141	38	1	92.6667	1	24	53.7	1	2	18.5	23	69	22.6667	185.5	39.7093	11.7236	729.637	1.07437e-160	2.24973e-158
miR-2285bn-5p	0	1	0	0	0	0	1	0	0	0	0	0	0	0	18	1	0	49.7183	5.34767	3.35154e-07	0.999538	1
miR-2348-5p	0	1	31	42	25.75	0.5	8.5	2.75	0	3	108	96.75	1	33	21.25	14.5	0	29.9101	8.30136	1.76446e-10	0.999989	1
miR-339-3p	0	1	2	1	0	2.5	154	24	7.6	0.5	0	1	27	2	0	15.5	1.33333	35.5096	7.34387	4.44089e-14	1	1
miR-2285cp-3p	0	1	14	11.25	0	1	23.4	6.05	1.66667	1	45.7333	22	0	0	95	1	1.71429	31.6722	7.5384	2.55795e-13	1	1
miR-12037-5p	0	1	3.66667	14.3333	1	34	118.81	1	2.66667	59	46	45.3333	1	4.76667	1.64286	10.3333	64	29.1533	8.17648	1.61418e-10	0.99999	1
miR-302c-5p	0.8	1	5.66667	32	0	1.66667	21.25	2.83333	3.5	1	30	0	2.625	0.666667	0	32	7	38.2055	7.04008	29.6829	5.08816e-08	8.83467e-08
miR-185-5p	0	1	0	0	1	2	0	0	0	8	1	1	0	0.2	0.5	0	5	45.3866	5.29384	3.81116e-09	0.999951	1
miR-2299-3p	0	1	0	31	56	0.333333	0	1	20	48	0	113	2.2	0	1	10	1.33333	31.8729	7.85343	-2.4869e-14	1	1
miR-2285bb-5p	0	1	0.666667	0	0	0.666667	86	6	10.3333	0.666667	0	31	1.66667	0.666667	0	0.666667	5.25	39.0714	6.75346	3.0731e-13	1	1
miR-2301-3p	15	1	0	0	75	24.6667	21	6.5	2.33333	0.166667	0	0	1	0	10	3	2	46.3242	7.39988	75.2116	4.22867e-18	1.28517e-17
miR-6532-3p	27	1	1	0	39	0	0	15.125	2.25	1	1	27	25	28.5	39	6.5	1.66667	42.1597	7.90706	75.2412	4.16588e-18	1.26793e-17
miR-2285bw-5p	0	1	50	19	34	3.75	3.75	49	2	4	1	0	5	0.333333	0	1.5	35.6667	33.0474	7.46234	-2.4869e-14	1	1
miR-378-2-5p	0	1	1	1	17	1	0	1	0	0	55.5	0	8	10	0	0	3	38.2936	6.60528	4.13788e-10	0.999984	1
miR-219-2-3p	0	1	0.5	0	97.7083	0	0	1	4	1	13	1	0	2	1	0	1	38.7299	6.7584	1.68482e-10	0.99999	1
miR-142-3p	1.5	1	59.3333	36.1667	1	1.8	1	89	15.6667	28	27	0.333333	3	1	1	5.5	7.8	36.2588	7.94627	60.7935	6.33868e-15	1.59726e-14
miR-31-5p	0	1	0.333333	31	2.5	1	63.5	30.8333	2.5	1.5	5.7	80	0.583333	13	45.75	5	2	29.7116	7.81217	1.26121e-13	1	1
miR-2309-5p	0	1	27	57	1	1.44444	42	0.428571	0	3.75	3.8	17	57	3	2.75	52	47.5778	29.5061	7.94526	3.12106e-12	0.999999	1
miR-2314-5p	5	1	0.5	16	1	0	110	7	4.66667	4	55	28	68	19	0	83.6667	21	36.2122	8.3095	76.3135	2.4202e-18	7.52071e-18
miR-2285am-5p	0	1	0	0	0	0.05	0	0	39	0.25	0	23	9	0	0.333333	0	0	43.2261	6.32989	7.28306e-14	1	1
miR-34a-5p	1	1	1.5	0	3	42.3333	20	0	4.65	22.25	52	1	21.5833	0.25	13.25	26	33.5	37.6377	7.67479	36.9002	1.24333e-09	2.501e-09
miR-2285d-5p	1	1	2	0	0.153846	1	79	16	19	15	0	1	41.1538	1	84.2308	0	49.1538	37.935	7.81527	38.1126	6.67763e-10	1.39829e-09
miR-219-2-5p	1	1	24	2	0	33	0	0	0	0	0	0	0.5	1	18	0.5	3	44.1748	6.61386	47.7259	4.90167e-12	1.11809e-11
miR-6122-5p	0	1	0	28.5333	0.5	0	183	37	16.5	2	1	10	1	1	22	4	85.2222	30.994	7.9915	1.42109e-14	1	1
miR-2291-3p	2	1	14	16	38.3333	36	66	4	4.66667	6	2	0.5	22.2857	47.3333	30	38.75	0	35.2587	8.08925	77.5349	1.30398e-18	4.13718e-18
miR-874-3p	5	1	53	5.42857	0	2	11	11	33.6429	1.07143	2	2.07143	2.83333	0	4.16667	0	1	43.9614	7.09268	87.8682	6.99642e-21	2.63025e-20
miR-2413-5p	0	1	36	2	41	0	0	0.5	2.25	0	9	0	1	31.6667	0.4	0	24.25	36.6347	7.05479	4.89564e-12	0.999998	1
let-7c-5p	0	1	1	14	13.5	1	1	38	27	1	1	0	0	1.9	0	2	4.625	38.3655	6.77326	6.53699e-13	0.999999	1
miR-2454-3p	1	1	32	2.66667	9	104	67	3.47619	7.66667	11.7143	11	2	1.75	0	1	54.6667	4	35.2101	8.07322	36.7175	1.36551e-09	2.73364e-09
miR-2463-5p	0	1	1	1	16.6667	57.3333	1	1.33333	2	0.666667	29	134.25	21	0.666667	0	7	1.33333	32.6174	7.87163	2.46914e-13	1	1
miR-6531-5p	41	1	0.5	14.2857	30.4286	0	0	27.2857	6	9.83333	46.2	32.25	11.7	20	32	2	2	41.0287	8.31647	95.9509	1.1777e-22	5.02263e-22
miR-2285bi-2-3p	0	1	18	27	0	4	50	4.85714	58.3	0	14	1	44.8571	1	52.7143	3	1	29.6946	7.83057	3.36087e-12	0.999999	1
miR-2285bs-5p	0	1	67	1	0	57	51	1.16667	3.66667	1	38.3333	0	1	6.41667	2	19	60	29.3954	7.93064	2.59348e-13	1	1
miR-7863-3p	0	1	0	42	34.5	8.5	152	6.1	7.16667	3	62	114.143	206	47.5	34.6111	50.0333	7	24.8095	9.1162	9.72449e-11	0.999992	1
miR-2285ah-5p	0	1	0	0	0	1	1	38	4	0	2.5	1	0	0	1	1	0	44.4655	6.0254	7.25109e-12	0.999998	1
miR-2378-3p	0.666667	1	3.66667	1	6	47.3333	0	0.5	6	26	9.5	16	0	6.27273	66	31.6667	22.5714	36.0819	7.75135	23.3249	1.36817e-06	2.34832e-06
miR-2284a-5p	6	1	53	0.5	0	1	0.222222	46	2	0	0	21	1.2	0	0	90	27	38.7556	7.77951	43.4649	4.3163e-11	9.51402e-11
miR-2296-5p	0	1	1	13.125	1	14.3333	65	73.3333	2	2	22.5	54.5	0	17	60	0	13	29.7041	8.05511	2.52243e-13	1	1
miR-12049-3p	0	1	2	1	0	0	59.5	0	0	0	29	0	1	0	0	0	30	37.0881	6.55888	7.88702e-13	0.999999	1
miR-129-1-5p	0	1	48	5.14286	3	37.5	0	9.28571	31	3	1	1	25.6	25	20	0	37	30.2516	7.76325	1.59872e-14	1	1
miR-128-1-5p	0	1	1	0.25	28	1	0	0.5	0	13	1	2	1	22	14	0	0	38.4509	6.48496	3.82094e-11	0.999995	1
miR-2285cw-2-3p	0	0.916667	0	0	93	2.92308	49	50.9231	2.71429	1	0.9375	41.375	27	0.375	28	0	0	30.0606	7.81	7.4607e-14	1	1
miR-10177-3p	1	0.888889	232.416	20.8	57.6667	5	3	31	74.3333	0	1	52.75	103	31.8889	111.329	34	37.3333	28.7759	9.26255	33.9446	5.6704e-09	1.01572e-08
miR-30a-3p	0	0.875	107	0	68	2	49.5	4	2	2.5	0.5	1	34	0	0	86	42.6667	29.0471	8.19558	3.09086e-13	1	1
miR-2285bc-5p	4	0.8	36.2	34.3333	128	46.8	46	24.8	54.6	1.8	1	28	45.8667	17.8	6	77.8	3.23333	32.8701	8.80061	96.9121	7.24752e-23	3.14861e-22
miR-2285q-5p	0	0.666667	2.875	0	12	0	136.974	22	29	1	2.5	2.25	2	0	39	0	0	34.5734	7.45208	4.9738e-14	1	1
miR-2298-5p	0	0.666667	20.25	8	3	0	6.16667	4	3	2	15	0	3	35.4545	1	0	41.5	34.642	7.00205	5.04485e-13	0.999999	1
miR-1306-5p	0	0.666667	40	2	93.7	2.1	47.0833	1.5	100.8	19	56.9583	105.6	64.5	11	49.05	2	107	24.718	8.96368	1.10337e-10	0.999992	1
miR-2285o-5-5p	1	0.666667	41	8	0	1	51	0	23	0.2	0	2.5	0	0	21.6667	0	31	40.302	7.17174	44.9863	1.98413e-11	4.44361e-11
miR-2374-3p	1	0.666667	0.5	11	1	0.5	0	0.5	15.5	13	1	1.16667	0	33	0.666667	1	54.5	40.4368	6.95536	40.1354	2.36956e-10	5.11006e-10
miR-543-3p	2025	0.666667	5.6	52.3333	3.5	4	53.5333	4.5	85	55	56.5	18.5429	26	0.4	33.1	1	107.167	42.5321	12.6747	135.051	3.21761e-31	2.49543e-30
miR-453-5p	1	0.666667	3	1.75	43.3333	3.33333	0	0	6.64286	3	6.42857	3.66667	35.5	38	2.5	4.5	84.8095	37.5052	7.55151	37.293	1.0165e-09	2.06254e-09
miR-2285bq-5p	1	0.666667	67.8333	120.567	191.667	52.6667	7	27.0357	30.75	2	24	133	48.7794	21.3333	65	23	71.2	28.2484	9.41433	33.8221	6.0389e-09	1.07896e-08
miR-2359-5p	1	0.666667	35.9	0	0.5	0.5	77	0.5	18.6	1.5	12.5	0	59.5	4	28.5	5.2	19	35.7286	7.62748	38.4938	5.49293e-10	1.15949e-09
miR-9851-5p	0	0.666667	0	1	0	1	63	14	0	22	2	36	13	62	0.333333	3.66667	29.6667	34.0633	7.60588	1.1557e-11	0.999997	1
miR-2284j-5p	1	0.666667	0	0	10	0	0	0	6	0	0.757576	0	0	0	0	19	0	48.1887	5.77099	35.3366	2.77377e-09	5.2516e-09
miR-2284u-3p	5	0.666667	1	0	1	0.5	1	28.7778	3	78.3333	0	1	33.5	1	20	10	19	42.1705	7.50441	81.2897	1.94944e-19	6.55239e-19
miR-130a-3p	2	0.666667	0	9	0	20	68.125	1	2.5	0.5	44.5	29.4	26.6667	1.33333	2	2.5	60	37.911	7.6542	68.9297	1.02034e-16	2.84501e-16
miR-2285f-1-3p	0	0.5	0	29	0	0	0	0	0	0.5	0	1	0	0	0	0	45	43.6944	6.27056	2.48528e-07	0.999602	1
miR-2285j-2-3p	3	0.5	0.5	5	33.8889	3	154	0.5	6.4	3	0	48	52	1	121.3	0	37	34.7109	8.32997	57.2633	3.81212e-14	9.33635e-14
miR-12042-5p	0	0.5	0	1	0	0	0	37	0	0	58	0	12.2857	2	1.5	1	6	38.044	6.83022	1.4122e-12	0.999999	1
miR-12004-3p	3	0.5	1	1	0	51	0	0	92.25	32	1	95.25	0.75	0	0.5	0	1	43.6567	7.9819	71.9288	2.231e-17	6.47053e-17
miR-7864-3p	6	0.5	20	0.0869565	73.087	33.5	112	49.7538	9.5	1	70.3333	92	0	83.5	5	39.5	29.3333	32.8987	8.90101	77.8175	1.13017e-18	3.60209e-18
miR-2889-3p	0	0.5	0	0	83	1.33333	0	0	0	2	33.6667	0	60	0	0	0	0	41.0161	7.21784	4.95876e-07	0.999438	1
miR-1291-3p	1	0.5	7	2	1.625	44	0	0	4	63.5	1	16	2	1	142.4	0	1	35.8419	7.96688	39.6541	3.03174e-10	6.49791e-10
miR-431-5p	0	0.5	35.1429	26	73	28	90.5	29.25	47.5	24	149.5	21.6667	25	100.5	30	75	3.5	23.7136	9.19325	4.18268e-10	0.999984	1
miR-660-5p	0	0.5	47	0	39	8.25	81	45.9167	59.5	38.5	23.5	23	52.2	42	6.33333	4.25	26.25	26.6402	8.54478	9.10561e-12	0.999998	1
miR-2285cv-2-5p	17	0.5	0	12.2	0	0	71	5.66667	0	23.6	1	21.2	0	0	0.5	0	0	47.8511	7.26129	56.3221	6.15192e-14	1.49381e-13
miR-1468-5p	0	0.5	24.6667	0	1	3	16.3143	0	55.3333	28.5	65	6.5	3	1	0	0	2	34.5626	7.46535	1.49569e-12	0.999999	1
miR-2368-5p	0	0.5	1	0	0	0.25	0	1	0	41	1	45	0	1	29	0	19.25	40.1406	6.92666	2.6553e-11	0.999996	1
miR-2285am-3p	0	0.5	0	0	0	0	0	1.6	0	0	0	9	0	0	0	0	0	50.5964	5.05487	1.97529e-07	0.999645	1
miR-584-6-5p	0	0.5	76.25	25	19.5	3.5	0	1.5	0	138	1.33333	0	1	1	20	19	10.5	31.4451	8.02532	7.33493e-11	0.999993	1
miR-2481-3p	0.125	0.5	0	2	1	9	65	2	3.5	39	0	1	51	9	24.5	1	3	36.4968	7.3733	3.84535	0.0498841	0.0815436
miR-2284aa-1-5p	0	0.5	0	12	2	15	19.75	1.5	3	1	60	4	1	0	11.5	51	10	32.3057	7.37646	6.87859e-11	0.999993	1
miR-2333-5p	0	0.5	0	40	21.5	0	1	45	3	2	1	0	5.4	14	3	0	1	34.4978	7.09745	8.88178e-15	1	1
miR-382-5p	3	0.5	2.66667	0.75	30.5	0.2	61	0	22.6667	0	0	0	0	0	51	0	0	44.8461	7.14206	47.9063	4.47087e-12	1.02205e-11
miR-2285di-5p	1	0.5	1	34	0.5	0.5	4.38095	0.5	16	0.5	107	0	23	0	1	1	2	40.0044	7.43785	39.7729	2.85278e-10	6.12062e-10
miR-2285bu-2-5p	9	0.5	8	4.25	0	0	0	0	56.5	2	12.5	22	10.1176	0	0.294118	29	0	41.8676	7.3294	47.2541	6.23544e-12	1.4177e-11
miR-484-3p	0	0.5	50.5	16	0	10	34.5	23.25	12.75	46	44	1	29	0	106	0	115.5	27.0608	8.47913	4.88143e-12	0.999998	1
miR-2285g-1-5p	0	0.5	0.5	0	0	1	11.8308	0.5	39	2	1	0	0	0	0	0	5.58333	43.5922	6.12855	2.27374e-13	1	1
miR-103-2-3p	0	0.5	0.5	0	0	0	0.5	0	0	1	0	0	25	23.6667	0	0	0	43.9415	6.04839	5.19469e-10	0.999982	1
miR-1603-3p	1	0.428571	0	0.142857	1	0	146	2.25	1.66667	0	3.25	2	0	1	0	0	0	48.2086	6.72469	43.5907	4.04766e-11	8.94071e-11
miR-29b-1-3p	14.5	0.428571	0	7.61905	0	1	88.6667	69.5	6.21429	0.142857	80	0	0.5	11	7.41667	1.42857	12.3333	41.0052	8.00929	67.3172	2.31154e-16	6.26179e-16
miR-11981-5p	13.6667	0.4	49	11	0	1	46.8	9	1.66667	67.8	0	0	0	0	3	0	52	39.8814	7.78327	45.4694	1.55043e-11	3.48722e-11
miR-2471-3p	0	0.4	0.333333	8.66667	1	0.166667	110	32.2	46.4	0	16.5	3	23	1	6.2	2	14	33.2533	7.59714	6.26343e-12	0.999998	1
miR-12028-5p	3.71429	0.333333	15.75	0	0	20.4	29.6786	0	31	0	14.6667	2	24	64.7273	20.3333	0.8	16	38.2897	7.77676	62.9916	2.07586e-15	5.34011e-15
miR-193a-2-3p	3	0.333333	9.66667	13.2286	66	1.5	2.66667	258	2.33333	3	33	0.666667	1	20	2	19	22	34.7659	8.56729	71.618	2.61169e-17	7.54327e-17
miR-574-5p	0	0.333333	1	154.5	0	7	15	21	6.25	93	39.5	38	0	19	2	68	37	26.3422	8.70277	1.19762e-11	0.999997	1
miR-29b-2-3p	7	0.333333	2	1.4	8.6	16	3	4.25	1.9	2	1	2	0.4	18	7.14286	0.5	0	45.7497	6.64616	100.634	1.10652e-23	5.09241e-23
miR-2345-3p	1	0.333333	0.142857	2	0	0	46	2	0	2.25	36.5	28.75	4.5	0	33.5	13.5714	0	40.5409	7.12495	42.4146	7.38356e-11	1.61728e-10
miR-3613b-3p	1	0.333333	7	0	1	1.33333	17.75	3.69565	0	1.43333	0	19.0769	1	33	18	13	38.6667	40.6719	7.07969	37.447	9.39325e-10	1.91524e-09
miR-2485-3p	0	0.285714	7	33.8	2.22222	3	47.6667	20	14.8571	0	46	39.7667	22.5	0	76	27.3333	60	28.108	8.23131	1.03917e-12	0.999999	1
miR-2285ba-1-5p	0	0.25	1	0	0	0	28.5	102	35.6667	0	31.75	147.667	1	0	10	1	2.58333	34.5334	8.14955	-1.19016e-13	1	1
miR-2426-5p	0	0.25	1	0	1	4	0	0	10.5	0	16	0.666667	1.5	1	1	42	1	38.6155	6.43954	5.32907e-14	1	1
miR-2356-5p	9	0.25	0	25	0	0	1	0	0	25.5	0	0	30	4.75	0.75	12.3333	26	45.7586	7.13444	56.1843	6.5987e-14	1.59558e-13
miR-21-3p	0	0.25	0	0	1	10	4	1.25	6	1	1.58333	0	15	1	3.33333	0	24	39.95	6.17932	2.5425e-11	0.999996	1
miR-4680-3p	0	0.2	31.6667	20	57.5	17	20	8	0	14	55	43	8.5	6.5	56	2.91667	12.5	28.5202	8.12384	6.0929e-13	0.999999	1
miR-1343-3p	1	0.2	2	7.9	6.25	11.2667	2	1.5	10.9	1	6.33333	47	2.5	1	52	1	1.66667	38.3032	7.16793	37.4808	9.23161e-10	1.88964e-09
miR-2410-5p	0	0.142857	2	0	1	10	82	3.83333	0	1.5	1	27	17	1	0.285714	0	1.33333	38.8914	6.82645	-2.4869e-14	1	1
miR-410-5p	20.3333	0.142857	0	0	1	2	0	0	4.33333	0	0	10	0	0	0	0	25	52.1744	6.69712	47.0016	7.09273e-12	1.61087e-11
miR-12015-5p	0	0.133333	0	2	63	14.75	0.133333	26	20	41.25	1	0	13.4667	0	15	1	16	31.2921	7.49526	-1.06581e-14	1	1
miR-190b-3p	2	0.047619	34	0	0	4.35714	36.6667	18.381	41.2619	21.881	7.16667	3.83333	11	10.5	0.333333	3	29.3333	37.5931	7.52933	69.8507	6.39668e-17	1.80521e-16
miR-11986-3p	0	0	157	76	0	20	0	1	2	33	0	0	1	38.4	10.3333	0	5.83333	29.8723	8.2569	3.67706e-12	0.999998	1
miR-1185-5p	0	0	103.5	92	29	3	44	0	0	0	0	1	33	0	0	1	7.5	33.097	8.01188	2.16161e-10	0.999988	1
miR-2337-5p	1	0	96	42	0	0	0	17	0	0.5	0	47	0	8	0	0	2.85714	38.3816	7.59684	31.5694	1.92439e-08	3.36086e-08
miR-2285cx-5p	6	0	95.4	0	2	0	0	1	34	0	0	0	0	7.06667	26	13	1	44.9594	7.48266	54.9049	1.26502e-13	3.03432e-13
miR-10020-3p	0	0	92	7.85714	23.4	15	12	64.2143	3.18939	56.5	99	25.5	40.1667	0	23	1.33333	49.5	26.6183	8.61498	8.25828e-12	0.999998	1
miR-2362-5p	1.33333	0	89	18.4167	0.666667	2.4	2.33333	46	2.16667	34	1	17	1	1.6	0.333333	17	0	36.6597	7.6957	53.4945	2.59324e-13	6.12203e-13
miR-148c-5p	0	0	85	1.25	41	13.0833	87	0.75	22.0833	72	73	1	30	11.5	5.33333	4	64.5	26.766	8.51397	8.18723e-12	0.999998	1
miR-107-5p	2.1	0	81	0	3	28	118.714	14.6	0	0	0	2	148	17.625	1	21	1.75	33.9132	8.351	43.9997	3.28432e-11	7.30081e-11
miR-12005-1-5p	1	0	80	0	41	37.125	28	0	19.5	113.5	0.333333	0	0.5	3.58333	1	12	4	34.3725	8.12361	38.4708	5.55792e-10	1.17203e-09
miR-2437-3p	2	0	76.25	39.5	2	0	0	0.777778	0	0	0	1	16	11	0	5.625	0	44.1666	7.251	51.5187	7.09176e-13	1.65554e-12
miR-2300b-5p	0	0	68	17	42.9167	0	2.75	53.5	10.6667	0	4	67	36.8571	14.3333	28.4286	4	30	27.8828	8.22484	1.48503e-12	0.999999	1
miR-483-5p	0	0	67	0	0	1	2	0	29	0	1	0	1	0	4.16667	2	16.5	37.1812	6.85403	3.55271e-14	1	1
miR-2285o-3-5p	0	0	64	0	1	0	1	17.3333	7.33333	48	0	0	0	1	1	0	7	34.5031	7.07096	3.35731e-13	1	1
miR-2285at-4-3p	2524	0	60	1	0	3	1	0	0	0	39	0	0	5.2	0	0	13.8333	52.5801	12.9297	205.597	1.25495e-46	2.95265e-45
miR-10171-3p	0	0	57.8333	0	1	2	0	1	2.5	49.1667	2	98	59	0	0.166667	0	78	31.7735	8.0213	1.54898e-12	0.999999	1
miR-299-2-3p	1.66667	0	54	0.75	9.75	5	0	21.75	0	0.5	1	0	38	3	82.4286	61.1429	23.25	36.1117	7.96195	52.3522	4.63873e-13	1.08896e-12
miR-12022-3p	0	0	53	1	0.5	0	14	0	2	0	0	0.5	1	2	0.333333	0	0	41.9152	6.28131	4.06413e-11	0.999995	1
miR-2285ao-2-3p	0	0	53	1	1	1	0	12	14	0	1	0.25	0	0	0	0	5	40.3076	6.52567	2.70894e-12	0.999999	1
miR-1777b-3p	0.6	0	52	4	0	35	0	5	0	0	0	0	1	3	1	43	0	40.4732	7.1851	23.0417	1.58525e-06	2.70981e-06
miR-2389-5p	0	0	52	0.2	0	0	0	0	2	1	0.8	0	14	0	0	54	18	36.6749	6.9959	1.95755e-11	0.999996	1
miR-376e-3p	30.5	0	51	2.5	46	5.33333	1	1.33333	21	70	0	30.5	0	7	3	3	25.3333	40.5758	8.23974	79.9871	3.76872e-19	1.24083e-18
miR-551a-3p	0.666667	0	51	1.5	66	9	5	7.33333	7.2	38	22	2	56.5	0	27.3333	14.5	58.6	33.381	8.11966	23.1172	1.52422e-06	2.60762e-06
miR-342-5p	2	0	50.5	4	6	8	0	1	42.75	0	0	0	1	0	0	0	29.75	43.1316	7.08546	46.1522	1.09416e-11	2.47159e-11
miR-2429-5p	0	0	49	0	40	1	56.3333	47	0	38	1	2	1	3	0	13.5	8.5	31.0424	7.6471	5.50671e-14	1	1
miR-2397-5p	0	0	48	24	28	3	0	100	35	15.3333	19	4	18	2	25	2	72	27.835	8.28388	1.46017e-12	0.999999	1
miR-6529-5p	102	0	46	1	31	1	80	22.5	57.8333	22	2	0	47.5	0.5	2	5	18	41.7188	9.0995	115.46	6.24112e-27	3.63025e-26
miR-584-3-3p	0	0	45.8333	27.2	54	13.2	26	8	28.3333	1	1	2	0	0	6	9	126	31.8426	7.98666	4.79616e-14	1	1
miR-2474-5p	7.5	0	43	0	9.33333	0	1	0	2	0	0.5	0	55	0	0.5	13	72	42.6446	7.43077	45.9936	1.18639e-11	2.67706e-11
miR-2288-3p	4	0	43	1.5	48	39.5	75	58	11.5	1	0	1	47	0	0.2	2	1	39.6525	8.06451	78.1913	9.35319e-19	2.99932e-18
miR-2285ct-3p	0	0	40	6	0	28	1	1	0	40	32	45	24.5	3	42	11.3333	6.5	29.8953	7.88364	2.36255e-13	1	1
miR-2284ab-5p	0	0	40	0	0	0	0	0	0	0	0	0	0	0	0	0	0	51.4774	5.79208	1.1014e-07	0.999735	1
miR-127-3p	0	0	37.2	4	17.6667	35	54	20.9429	25	126	31	1.33333	69.5	12	73	109.333	31.8667	25.3636	8.94363	4.58389e-11	0.999995	1
miR-331-5p	2	0	35	7	0	1.5	1	25	45.25	1	26	1	15	1	31	0	41.3333	36.7986	7.63041	56.3207	6.15644e-14	1.49381e-13
miR-371-3p	2415.33	0	35	13.8571	101.929	12.7333	206.667	66.8571	46.1036	108	95.7333	7	107.133	4	122.721	67	87.3083	38.6449	12.9839	144.246	3.13952e-33	2.83069e-32
miR-199a-2-3p	8.4	0	34.5	0	0	0	0	1	3	0	0.8	0	6	0	0	0	0	52.7576	6.31957	49.2713	2.22899e-12	5.14608e-12
miR-2428-5p	1	0	33.2	0	34	21.5	11.5	33.5	2	49	40	2	0	0	1	28	61.5	34.0421	7.96602	37.8469	7.65198e-10	1.58803e-09
miR-2377-5p	31	0	33	14.3333	32	48	61	1	4.5	10	36	13	16	1	0	1	4.25	42.0184	8.28075	121.245	3.37768e-28	2.10502e-27
miR-2392-3p	0	0	32	0	68	0	39.5	0	2.5	0	89.5	0	98.25	0	0	0	0	36.0222	7.94734	2.2316e-07	0.999623	1
miR-2284l-3p	1	0	31	1	0	3.5	0	18.5	0	2	0.5	31	10	12	1	0	8.6	39.4075	6.86766	43.9398	3.38637e-11	7.51969e-11
miR-190b-5p	0	0	31	64.1667	0	8.5	0	0.666667	0	1.66667	0	1.16667	1.5	3.33333	1	0	0	38.7225	6.9495	6.77787e-10	0.999979	1
miR-2893-5p	0	0	28	1	1.66667	10	1	1	2	25	0	0	31	1	58	1	1	33.0314	7.19263	2.23697e-11	0.999996	1
miR-2285g-3-5p	0	0	27.6667	0	0	1	2	42	0	1.33333	23	0	1	0	29	1.33333	0	33.8384	6.93589	1.59872e-14	1	1
miR-2889-5p	12	0	27	60	0	2	2.33333	1.5	9	0	1	51.6667	1	0.666667	1	27	0	41.238	7.67646	56.887	4.61587e-14	1.12784e-13
miR-2284b-3p	0	0	25	1	0	6	0.5	1.02778	18.3778	3	0	55	1.02778	1	70	0	0	32.243	7.32573	5.68434e-14	1	1
miR-2393-5p	0	0	25	0	17	0.333333	0	0	0	1	0	0.333333	0	0	15.6667	12	0	43.0252	6.27356	4.56735e-10	0.999983	1
miR-29b-1-5p	2	0	24	0	2	1.8	0.5	56	13	2	30	2	48	7.6	12.8286	0	20.6	37.4023	7.58919	60.9887	5.74046e-15	1.45175e-14
miR-18a-5p	1.5	0	23	60	1	0	0	3.66667	0	3	0	11.3333	0.5	0.111111	0.166667	0.5	23.1667	42.7412	7.00531	50.661	1.09778e-12	2.55417e-12
miR-2477-5p	3.28571	0	23	4.33333	6.66667	35	77.5	2.4	23.625	106.25	90	36.1667	47.0417	120	12.2917	49.5	13	32.6657	9.01014	114.122	1.22531e-26	6.95336e-26
miR-7180-3p	16	0	22.2571	13.5	6.71429	1	1.53333	59	7.28571	3	95	3.5	11	30.5	6	16	1.875	38.4432	8.15741	85.473	2.34888e-20	8.43662e-20
miR-26a-2-5p	0	0	22	1	1	2	0	31.3333	0	18.25	1	0	2	18	1	0	1	34.9998	6.6951	1.06581e-14	1	1
miR-11990-3p	1	0	22	38	15	85	2	0	0	0	0	0	1.5	0	30	0	2.66667	39.7203	7.64786	42.2059	8.21535e-11	1.79571e-10
miR-127-5p	0	0	21.25	12	1	0.833333	0	17	2.33333	57	17.5833	2.66667	0.25	0	2	0	10	34.6067	7.0481	7.17826e-12	0.999998	1
miR-2285n-3-3p	0	0	19	0	2	1	29	10.2857	0	0	26	1	14	17.3333	0	27	16	33.2321	7.10636	0	1	1
miR-29c-3p	1	0	19	9	14	0	2	19	6	54	1	34	28.6667	0.875	38	78.6667	9	34.8684	8.00621	36.6284	1.42933e-09	2.84779e-09
miR-2285bf-3-5p	15	0	18.7857	33	43	1.5	0	29	46.5	13	1	15	97	5.5	15	0.857143	2.93333	38.2354	8.27235	83.2261	7.31855e-20	2.52889e-19
miR-2285ce-3p	0	0	18.6667	0	47	9.41667	75.5	2.33333	8	0	38.75	38.8	43.5	20.0833	13	0.5	2	29.6024	7.88899	1.56319e-13	1	1
miR-12053-3p	0	0	18.5	0.333333	3	1	0	0.333333	2.5	13	1.5	0.333333	83.6667	17	5.91667	0	1.25	35.7437	7.07332	2.41585e-12	0.999999	1
miR-11979-5p	0	0	18	0	20	1	3	1	5.31111	0	31	0.5	1	0	0	9.85714	1	36.7709	6.50998	4.08562e-14	1	1
miR-2285az-5p	0	0	18	0	0	0.75	30	14	0	2	0	1	14.5619	1	1	0	29	35.8752	6.55909	-5.32907e-15	1	1
miR-664-5p	0	0	17	1	9	0	0	32	39.5	1.29167	10.5	0	8	1	16	48	0	32.477	7.37325	3.55271e-15	1	1
miR-2479-5p	1	0	16	0	6.72222	0.666667	5.85714	9	8	0.5	1.5	0	14	35	41	13.8667	0	39.2951	7.18679	39.0143	4.2071e-10	8.94383e-10
miR-2285bk-5p	0	0	15	1.375	0	1	1	2	45	45	59	28	47.25	1	131.833	3.75	55.875	29.1052	8.38642	2.14939e-13	1	1
miR-12005-2-3p	1	0	14.6667	39.6667	24	0.4	0	7	23.4	72	30	14	40.125	0.4	0	2	1	38.2801	7.84767	37.0399	1.15734e-09	2.33926e-09
miR-670-5p	6.5	0	14	1	25	14.2381	3	0	26.6667	1	2	107	20	169	25.5	1	2.5	35.8736	8.54903	67.4787	2.12972e-16	5.78422e-16
miR-128-2-5p	0	0	14	10	0.5	7	27	3	2	71	1	1	1	1	0	0	1	36.6029	6.9597	3.15659e-12	0.999999	1
miR-2285ag-5p	4	0	13.2667	17.627	58.8	45.0625	16	2	24.1286	1	2.72059	1.91667	50.375	18	4.6875	25.8696	0	36.3212	7.98689	72.266	1.88057e-17	5.46173e-17
miR-302c-3p	0	0	12.5	99.7143	73.1667	0.6	33.1667	1.2	7.66667	3	9.6	0	106.8	1	2	0	51.7778	29.0621	8.27569	8.10019e-13	0.999999	1
miR-11975-5p	0	0	12	0.5	0	0	1	3	0	0	42	15.5	18	0	11.5	3	37	36.4685	6.92655	1.42819e-12	0.999999	1
miR-2339-5p	0.0833333	0	12	95	17.5	6.1	1	50	17.25	1	76	128.167	50.375	60.75	40	31	26	26.9166	8.95013	2.47414	0.115733	0.188595
miR-134-5p	6.5	0	12	42.6667	11.8889	27.5455	50	2	15.6667	84.3333	46	0	57	1	1.54545	1	14	37.5342	8.27401	91.5655	1.07959e-21	4.23346e-21
miR-154b-3p	0	0	12	6	35	23.4167	60	11.6667	17	80	18.5	1	3.25	0	1	16	5	30.4583	7.8273	1.24345e-13	1	1
miR-100-5p	1.5	0	11.6	93.9167	1.66667	1	29	23.5	35.1667	1	29	156.5	4.5	0	18	39.5	36.6667	32.206	8.57709	53.997	2.00797e-13	4.77805e-13
miR-2285cm-3p	1	0	11.5	3.66667	0.2	10	34	1	0	32	1.33333	2.5	24	13.5	90.4	10	0	36.9437	7.61829	38.3756	5.83588e-10	1.22694e-09
miR-11972-3p	4	0	11	17	22	1	53.5	12	4	83.25	0	0	93	1	0	43	2	36.5252	8.09417	57.6982	3.05579e-14	7.51036e-14
let-7b-5p	2.66667	0	10	0	42.6667	1	50	1	0	0	3	1	0	2	10.9167	0	0	43.7393	6.7251	48.4861	3.32638e-12	7.64593e-12
miR-2285db-5p	1	0	9.57143	2	1	18	1	1	4	0	29.375	1	19	0	1	0	0	44.078	6.58786	40.0933	2.42123e-10	5.21611e-10
miR-2285n-1-3p	0	0	9	0	0	0	29	0	4	79.5	5.6	36	13	0	0	38	10	33.5155	7.48096	2.13163e-14	1	1
miR-940-5p	0.5	0	9	0	3	1	2	53.5	3	11.5	0	52.3333	1	0	6.66667	0	79.2	36.4803	7.43948	17.4307	2.97971e-05	5.03999e-05
miR-2472-5p	1.33333	0	8.66667	0	0	1	1	5	0	1	1	1	2	0.333333	1	0	88	44.793	6.51825	58.64	1.89331e-14	4.69183e-14
miR-138-1-5p	0	0	7.83333	36.75	136.857	6	33	0.6	15.0357	1	66.5	0.857143	32	79.25	3.33333	0	0	27.5975	8.38636	2.10321e-12	0.999999	1
miR-2285ap-3p	0	0	7.16667	0.25	19	5	1	0	24.7143	28	3	7.83333	2	1	2	0	0	36.9142	6.65507	2.30216e-12	0.999999	1
miR-152-5p	0	0	7	9	0	0	4	1	2.83333	1	0	1	38	0	1.5	0.5	3.5	39.1743	6.23603	1.16529e-12	0.999999	1
miR-11976-2-5p	2	0	7	16	59	7.7	140	1	9.8	0	80.5	43.4353	4.5	2	0	0	0	38.4131	8.04231	66.4189	3.64588e-16	9.80035e-16
miR-2285ch-3p	0	0	5.6	2	1	0	100	1	0	1	41.5	8	0.5	0	0	0.4	1	38.2211	6.87676	1.12391e-09	0.999973	1
miR-12054-5p	0	0	5	0	46	8.2	7.33333	0	2	0	0	27	1.2	0	0	1	32	34.8298	6.77414	2.30926e-14	1	1
miR-2285aq-1-3p	2	0	5	55	36	3	0	42	0	2.5	11	68.8	163	0	2	0.5	2	37.5405	8.31557	67.6646	1.93809e-16	5.28432e-16
miR-2285k-4-5p	1	0	4.10714	0	10	2	29.3333	1	2.83333	6	0	34.0833	1	0	0.8	34	0	40.0471	6.8013	44.01	3.26701e-11	7.27004e-11
miR-2349-3p	3	0	4	0	28	0	61	69	2.5	1	34.3333	12	1	2	22.5	115.167	0	36.065	8.13195	55.2481	1.0624e-13	2.55121e-13
miR-12009-3p	3	0	4	47.6429	83	32.6429	1.5	33.9375	5.5	72.6571	119	3	53.3333	3.66667	16	1	6	34.3123	8.63232	87.2326	9.64786e-21	3.57568e-20
miR-143-3p	0	0	3.66667	35	12	9	0	38.3333	3.16667	1	0	0	2.16667	0	8	7.5	2.33333	36.1756	6.97128	-3.37508e-14	1	1
miR-2377-3p	10	0	3	25	1.5	1	0	26.75	24	2.25	87	40.5	56	5	43.125	0	26	37.6695	8.24404	74.3231	6.63243e-18	1.98688e-17
miR-10176-5p	0	0	3	1	14.3333	0	1	31.75	7	6	5.77778	21	18.3333	3	1	0	51	33.3568	7.08034	1.59872e-14	1	1
miR-1306-3p	1.28571	0	3	1	2	5	63	18	6	1	72.0625	5	4.25	16	0	0	1	39.699	7.33642	53.457	2.64312e-13	6.23275e-13
miR-2470-3p	0	0	3	0	64	0.333333	0	1	0	0	116	0.666667	74.6667	0	0	0	0	40.454	7.69202	1.89164e-07	0.999653	1
miR-2285cq-3p	0	0	3	1	0	0	1	0	0	0	0	0	0	0	19	1	2	47.823	5.49242	4.06644e-07	0.999491	1
miR-2438-5p	0	0	2.5	1	0	1	0	0.333333	0	0	3	0	1	0	0	0	0	49.5993	5.01058	1.79913e-07	0.999662	1
miR-105b-3p	0.25	0	2	1.75	0	2.5	108	0	0	27	45	1	14	8	0	5	1	38.2869	7.29101	8.1029	0.00441944	0.00729835
miR-2285n-5-5p	0	0	2	0	0	0	30	0.5	0	0	0	0	0	0	0	22	12.3333	44.2186	6.02275	1.95205e-07	0.999647	1
miR-2284aa-4-5p	0.5	0	2	1	0	0	0	22.5	5	1	0	0	0.5	31	108	2	0	42.9989	7.34109	17.5831	2.75019e-05	4.6593e-05
miR-12052-3p	3.33333	0	2	2.16667	78.3	6	4	70.6667	14	36.75	78.8	56.8333	30	1.125	0.333333	20	12.8	35.1764	8.37104	83.2404	7.2659e-20	2.51484e-19
miR-2369-3p	0	0	2	0	0	0	0	23	9.25	0	0	0	2	17	0	0	0	41.6942	6.12143	-1.77636e-15	1	1
miR-2450d-3p	0	0	1.875	2	0	1	0	17	0	46	1	0	0	26	0	53.1429	0	35.2664	7.14627	1.95399e-13	1	1
miR-367-3p	11	0	1.7619	37.3333	23	17.5	3	42.75	32	1.33333	17	1.33333	27	1	0	2.33333	19	39.8734	7.85529	84.3932	4.05535e-20	1.42243e-19
miR-339-5p	2	0	1.5625	31	0	2	95	24.3333	14.5625	0	10	30.6667	89	1	0.330357	2	4.66667	38.032	7.86724	68.4775	1.28332e-16	3.5452e-16
miR-2285n-6-3p	0	0	1.5	28	50	60.6	4	1	19.6	38	0	0	0	2.5	8.66667	1	1	31.7236	7.65847	3.73035e-14	1	1
miR-2887-2-5p	1	0	1.5	0	0	32.4	0	1	2.8	0	0	17	0	0	0	6.8	33.4667	43.3537	6.62906	38.0301	6.96619e-10	1.45436e-09
miR-2489-5p	0	0	1.2	5.66667	0	1	0	1	11	0	0.2	0.142857	1	1	0	30.8667	0	40.9556	6.07812	-1.06581e-14	1	1
miR-2285g-2-3p	0	0	1	15	0	0	0	0	0	0	0	0	0	0	0	0	0	52.4913	5.30971	2.55413e-07	0.999597	1
miR-502a-1-3p	0	0	1	0	0	2	5	0	0	0	0.333333	0	0.333333	0	0	0	1	50.0082	4.9779	5.18545e-11	0.999994	1
miR-2413-3p	885.4	0	1	0	0	25	0.142857	0	2	47.2	0	1.7	1.64286	2	2	40.3	0	51.7365	11.455	128.491	8.76466e-30	6.0974e-29
miR-2285b-2-5p	0	0	1	0	0	1	1	0	0	0	0	0	0	0	1	0	1	51.7856	4.84841	3.69722e-07	0.999515	1
miR-6528-5p	5.66667	0	1	33	10.4643	39	0	0	2	0.5	1	0	58	42.6667	0	61	1.25	37.2145	7.95368	43.6799	3.86728e-11	8.5513e-11
miR-12015-3p	0	0	1	0	0.5	27	0	2.33333	2	35	0	2.71429	0	0	4	21	1	37.531	6.69816	7.63833e-14	1	1
miR-433-5p	899.583	0	1	32	1	40	2	37	13	0	2	14.3333	17	40	4.5	19	59	44.7026	11.5381	756.292	1.71885e-166	5.1418e-164
miR-181a-2-5p	7	0	1	0.5	0	3	102	1	28.7222	82	0	0.222222	1	8	1.42857	1	0	43.9761	7.57153	67.2739	2.36289e-16	6.39263e-16
miR-2337-3p	0	0	1	0	21	1	83.5	2	47	50	0	1	27	1	66	2	6.5	30.3344	7.84358	2.70006e-13	1	1
miR-2481-5p	1	0	1	0	0	76	0	0	0	1	0	20	3	0	0	0	11	44.0739	6.99195	34.9822	3.3273e-09	6.17128e-09
miR-2285dd-5p	0	0	1	0.777778	22.75	1	0	1	20.5	1	1	0	26	20	0	41	0	33.885	7.01383	-4.08562e-14	1	1
miR-2285x-5p	0	0	1	0	0	0	1	0	0	0	48	0	0	0	0	1	0	46.8125	5.96394	1.68764e-09	0.999967	1
miR-2284e-3p	2	0	1	1	1	1	106	0	0	6.41667	0	2	0	74.6667	1.25	1	0	42.2956	7.32057	48.3344	3.59386e-12	8.24265e-12
miR-2284aa-2-5p	0	0	1	0	0	0	15	0	0	2.44444	1	1	33	0	0	0	0	45.7508	5.90275	1.77026e-07	0.999664	1
miR-1843-3p	1.5	0	1	40.5	39	0.125	0	33	13.5	1	3	9.5	1	0.5	41	1	25.1	37.6675	7.53208	58.0361	2.57355e-14	6.35496e-14
miR-2285cl-3p	0	0	1	0	2	0	0	43.2	0	0	2	0	0	0	0.1	0	0	46.0238	5.98778	3.48024e-11	0.999995	1
miR-2285as-3-5p	0	0	1	0	0	2	0	1	3.5	0	0	0	0	1	0.6	0	20	47.2112	5.45461	3.83746e-07	0.999506	1
miR-2284n-5p	12.1667	0	1	0.666667	0	4.91667	0	35	2.25	0	0.5	1.5	0	5.91667	81.5	0	29	47.7287	7.46713	81.0999	2.1459e-19	7.18964e-19
miR-2474-3p	0	0	1	1	0	3	0	65	2.28571	88.6	31	4	71	2	40.75	135.286	7.16667	31.0871	8.4944	1.11454e-10	0.999992	1
miR-2284y-3-5p	0	0	1	0	0	0	74	0	0	0.2	0	0	0	0	0	0	10	45.3215	6.06779	3.73035e-14	1	1
miR-2344-5p	0	0	1	75	0	0	0	2	0	0	0	0	23	0	2.66667	0	8.5	38.2188	6.89886	2.54019e-12	0.999999	1
miR-2285ai-3p	0	0	1	1	1	0	70.5	0.5	14	3	1.5	1	2	0	17	2	5	38.628	6.57012	5.32907e-14	1	1
miR-2285e-1-5p	0	0	1	0	0	0	0	0	0	0	1	5.8	0	0	2	0	0	50.1631	5.01603	1.7772e-07	0.999664	1
miR-2285bx-3p	2.5	0	1	0	0	0	22.75	3.71429	0	0	61.1667	1	0	32.6667	1	26.25	1	43.3473	7.15644	50.3924	1.25878e-12	2.92228e-12
miR-2328-3p	0	0	1	0	0	1.8	0	2	0	0	0	26.9167	1	47	0	0	1	40.3219	6.52755	1.12905e-11	0.999997	1
miR-2285w-5p	20	0	1	0	0.571429	26	1	2	24	0	44	3	0	0	1	0	0	50.068	7.3504	76.3131	2.4207e-18	7.52071e-18
miR-2284z-4-5p	2	0	1	0	25.3956	0	0	24	0	4.05	0	0	46.7143	0	0	0	0	46.0271	6.68225	35.5981	2.4253e-09	4.62951e-09
miR-2285bu-2-3p	0	0	1	0	0	5.5	0	3	13	29	78	0.5	0	0	0	0	1.25	41.3003	6.94746	1.34001e-10	0.999991	1
miR-2403-3p	0	0	1	77	92.5	2	61	5.5	38.5	1	2	47.7	0	1	0	97	14	27.5333	8.40695	2.31992e-12	0.999999	1
miR-500-3p	0	0	1	60	0	1	6	47	10	0	0	48	1	0	3.56452	34	0	30.7306	7.59269	7.42517e-13	0.999999	1
miR-2285af-1-5p	0	0	1	1	0	0	93	0	34	0	3	6.2	1	0	0.2	0	80	36.6985	7.20156	2.99153e-10	0.999986	1
miR-2285e-1-3p	0	0	1	1	0	0	0	0	0	0	0	0	0	0	0	0.5	1	53.581	4.80076	1.48504e-07	0.999693	1
miR-2325a-3p	2.33333	0	1	2	5.33333	10.25	0	0	0	0	0	0.75	81.25	0	56	0	4.14286	41.0149	7.21838	35.8086	2.17686e-09	4.18581e-09
miR-2285cc-5p	1104.71	0	0.833333	0.8	1	0.75	0	20	5.75	150.376	35.8571	1.63333	0	1	5.92593	1	0	51.8457	11.7914	168.544	1.5388e-38	2.22224e-37
miR-654-5p	20	0	0.666667	1	1	0	1	15.6667	2	1	0.833333	1.33333	0	0.5	47.5	0	3.33333	49.702	7.07474	85.7643	2.02713e-20	7.31862e-20
miR-3660-3p	0.5	0	0.666667	1.16667	38.8125	1	31.1667	0.333333	2.33333	19.6667	1.33333	0	30.3333	11.5	11	1	25.9167	37.0547	7.13752	17.1482	3.45731e-05	5.8337e-05
miR-9851-3p	0	0	0.666667	8	64	96.3095	1.875	11.4167	3.5	0	13	0	0.142857	0.666667	0	0.857143	16.75	33.0156	7.67289	4.79616e-14	1	1
miR-507b-5p	1643.5	0	0.5	1.25	12	49	57.3333	23.5	31	28	18.6667	45.3333	23.3333	14	18.75	2.08333	1	46.4347	12.3618	262.754	4.30643e-59	2.37307e-57
miR-2285n-7-3p	1	0	0.5	39	0	22.2	1	28	42.5	2	6	0	1.5	1	1	0	2	41.2107	7.2631	39.5279	3.2341e-10	6.91042e-10
miR-584-4-5p	0	0	0.5	0	0.8	0	0	16	0	2	0.333333	0.5	0	6	1	0	35	42.1562	6.04296	1.38733e-12	0.999999	1
miR-10183-5p	22.2	0	0.5	0	3	2.38889	0	0	0	2	0	1	31	3	24	0	0	49.8181	7.05885	58.3072	2.24226e-14	5.54999e-14
miR-2408-5p	0	0	0.5	31.6667	2	17	52	1	2	0	35	0	1	26	9.5	5.5	150	30.1618	7.89931	6.21725e-14	1	1
miR-2467-3p	0	0	0.333333	0	2.66667	1.66667	48.5	46	0	129	0	0	26	1	1	15	64	32.5773	7.94387	4.2423e-11	0.999995	1
miR-374c-5p	0	0	0.333333	26.3333	0	1	0	30	0	1	81	1	67	0	0	0	5	34.4594	7.52623	9.58307e-10	0.999975	1
miR-665-5p	23	0	0.333333	0.666667	33.3333	14.2	0	0	8.25	1.5	60.5	0	0	0	4	0	0	45.529	7.49063	45.4667	1.55258e-11	3.48832e-11
miR-2488-3p	0	0	0.333333	5	2	16	27	23	10.3333	0	0.5	3.33333	0.5	0.333333	12.6667	60	20	35.8499	7.28226	2.66454e-14	1	1
miR-2888-2-3p	0	0	0.333333	13.5	0	0.333333	0	0	0	113	0	0	12.5	1	3	0	1	40.5118	7.05775	5.13155e-09	0.999943	1
miR-2285k-2-5p	0	0	0.25	0	0	1	0	1.66667	14.6667	28	1	1	0	1.8	0	0.4	0	43.4801	5.99264	1.49587e-11	0.999997	1
miR-2460-5p	0	0	0.2	0	2.42857	0	1	0	2	56	0	0	0	0	1	24	2	40.0181	6.49565	3.30385e-11	0.999995	1
miR-2381-3p	0	0	0.142857	0.25	1	44	6	0	2.66667	46	0	1.75	6.5	6.73333	49.1667	2	67	34.4252	7.59747	1.08358e-13	1	1
miR-2284q-5p	1	0	0.111111	2	37	0	216.667	4	9.75	62	13	0	21	31	32	15	12.3333	33.441	8.24946	37.0559	1.14792e-09	2.32246e-09
miR-2310-3p	2	0	0	0.111111	0	2.88889	0	1	0	25.1111	8	0.5	2.5	0	13.5	0.857143	0	49.1446	6.1491	68.7533	1.11584e-16	3.10302e-16
miR-2285ca-5p	0	0	0	78	1	9	0	0	2	1	2	0	102.875	6.875	0	1	1	33.2815	7.5719	2.02505e-12	0.999999	1
miR-2333-3p	0	0	0	65.25	4	0	8.2	0.25	12.5	10.25	39	41	1	34	0	3	31.5	30.609	7.75993	2.64677e-13	1	1
miR-2285bn-3p	0	0	0	43	0.8	0	8	1.66667	0	0	0.5	4.5	9	1	0.5	0	21.6667	37.2798	6.53956	1.03622e-10	0.999992	1
miR-2358-3p	1	0	0	41	7	22.5	65.5	93.4444	0	1	0	24	1	0	1	45	1.5	35.4295	7.97563	39.5376	3.2181e-10	6.88325e-10
miR-2285da-3p	0	0	0	31.75	0	12	9	0	3	0.25	33	0	0	11	0	0	1	34.9117	6.75552	2.02327e-12	0.999999	1
miR-2285m-1-5p	0.352941	0	0	31	0	12.0256	4	0	0	1	8.5	0.5	5	0	0	53	0	38.2678	6.90489	12.1939	0.000479451	0.000799339
miR-7865-5p	0	0	0	30.8333	3	0	0	0	0	1	0	0	0	0	0	0	0	49.8945	5.81262	3.31681e-07	0.99954	1
miR-2284r-5p	0	0	0	24.3333	0	0	0	0	2	0	0	0	0	1	1	0	0	47.057	5.66623	5.0739e-07	0.999432	1
miR-11982-3p	0	0	0	24.1667	20	2	0	11	4.5	57.1667	2.5	1.33333	0	2	5	10.6667	55	32.2005	7.33775	4.08562e-13	0.999999	1
miR-2285g-2-5p	0	0	0	21	0	1	0	0	15	0	0	0	1	0	0	0	0	45.3798	5.86783	1.75837e-07	0.999665	1
miR-12042-3p	4	0	0	17.3333	39.2	0	89.1667	2	40.1667	25	2	13	6.75	11.1667	8	0	0	38.4401	7.66553	57.8711	2.79865e-14	6.89455e-14
miR-2284z-2-3p	1534	0	0	16	40	1	0	0	2	3	0	1	0	0	0	1	0	59.0643	12.2096	601.499	7.9021e-133	1.37892e-130
miR-1281-5p	7.71429	0	0	16	24	0	0	0	9	0.875	43.7857	0	1	0.571429	0	2	1.16667	45.5894	6.89542	49.7256	1.76828e-12	4.09599e-12
let-7e-5p	0	0	0	15	43.2222	4	0	0	0	0	2	0	0.5	0	1	21	0	39.4224	6.49159	1.79412e-13	1	1
miR-2285br-3p	0	0	0	12	0	2	0	0	0	56.2	1.45333	0.4	1	0	0	1	0	41.8328	6.36291	1.27365e-12	0.999999	1
miR-24-2-3p	2576	0	0	12	1	0.666667	0	9.33333	0	47	12	0	47	0	0	0	0	57.0231	12.9599	126.196	2.78516e-29	1.86523e-28
miR-10185-3p	0	0	0	10.6	0	0	39	1	3	0.5	15.5	0	16.5	50	1	0.5	1	34.2153	6.99199	9.0969e-11	0.999992	1
miR-2285bw-3p	0	0	0	9.75	0	0	3.2	0	0	0	0	0	0	13	0	0	0	45.7405	5.57053	4.56088e-07	0.999461	1
[truncated: 95 more rows]
