# Supplementary material for: A comparative analysis of small extracellular vesicle (sEV) micro-RNA (miRNA) isolation and sequencing procedures in blood plasma samples
Source: Extracell Vesicles Circ Nucl Acids. 2024 Feb 29;5(1):119–37. doi: 10.20517/evcna.2023.55 (PMC11648519; doi:10.20517/evcna.2023.55)
Supplement: Supplementary file 1 [file evcna-5-1-119-SupplementaryMaterials.zip › evcna5055-SupplementaryMaterials/Supplementary File 5 Average miRNA expressin lvl.xlsx]

## Sheet: DE miRNA_Avg_wP
mirna_ID	BP	UC_SEC	SEC_UC	SEC_UF	UC_SEC_UF	logFC	logCPM	PValue
miR-12035-3p	0	171.475	15.5833	24.506	61.75	0.580519	9.97384	0.312326
miR-450a-2-3p	4	127.558	13.5518	1.6125	20.125	-3.04273	9.25427	0.00572059
miR-132-3p	22	176.875	56.8542	78.3167	88.7083	0.392444	10.5137	0.230975
miR-3432a-2-3p	2706.83	144.715	140.677	132.256	137.957	-0.157779	10.9816	0.582015
miR-26a-1-5p	2.71429	112.138	48.1484	89.9685	51.9196	0.83146	10.1131	0.0116398
miR-2329-1-5p	0.5	151.646	46.9036	167.208	52.9917	1.76236	10.5678	8.12504e-09
miR-125b-1-5p	2.5	165.554	20.95	114.624	108.019	2.37624	10.5394	2.13582e-10
miR-2420-5p	0	133.503	82.85	85.7625	32.1333	-0.0189985	10.2565	1
miR-219-5p	2322.75	193.789	120.024	166.716	194.91	0.404834	11.2579	0.138391
miR-495-5p	0	83.1542	15.619	0.1875	11.25	-5.7097	8.72472	5.32834e-05
miR-449a-3p	66.5	82.9208	58.7167	25.9	41.2083	-1.24557	9.604	0.00166818
miR-1814a-3p	3.16667	159.418	142.494	184.346	112.951	0.302408	11.085	0.259564
miR-6523-3p	5.66667	196.171	83.7845	91.2882	69.3611	0.0547943	10.6474	0.912214
miR-1193-5p	3	105.713	40.0875	22.625	46.0476	-0.890353	9.63931	0.0464848
miR-1246-3p	0	103.938	53.3	30.9375	35.125	-0.850994	9.69498	0.0339705
miR-2903-5p	17	116.604	123.417	91.875	105.662	-0.494082	10.6439	0.0978476
miR-2383-5p	1	71.2167	8.38333	18.25	16.475	1.04266	8.77121	0.146673
miR-628-5p	5	108.688	75.2054	31.3875	38.0208	-1.32599	9.87294	0.000242664
miR-196a-1-3p	0	91.7375	38.625	32.625	23.2232	-0.311331	9.44045	0.479794
miR-2375-3p	0	68.8125	25.4167	25.75	30.5	-0.0498309	9.14827	1
miR-365-3p	9	133.056	102.089	154.717	122.788	0.530402	10.8635	0.061606
miR-1193-3p	3	113.214	53.9095	96.1458	148.292	0.76447	10.5549	0.0175998
miR-2387-3p	16.75	80.6756	53.97	116.85	106.741	1.04388	10.3558	0.000850693
miR-2285m-2-5p	6	92.3125	15.6937	47.7289	77.7702	1.52849	9.75555	0.000735123
miR-2285al-5p	0	71.76	10.3333	6.41667	11	-0.744725	8.58647	0.352234
miR-98-3p	4129	158.141	176.248	167.718	210.665	-0.140338	11.338	0.624222
miR-2308-5p	4	95.2256	28.0458	55.2143	56.375	0.90546	9.76216	0.0256102
miR-2285be-3p	1.75	78.1743	26.2514	55.1583	65.8937	0.998967	9.70663	0.0138158
miR-29d-5p	2	71.0429	23.9309	34.4095	42.3363	0.45308	9.32945	0.360272
miR-2457-3p	2	132.667	41.05	31.9417	63.3542	-0.429327	9.9548	0.316456
miR-138-1-3p	15	137.801	139.287	41.3304	57.0413	-1.81847	10.4295	1.36831e-08
miR-11980-3p	45.1984	132.49	75.3438	88.1524	107.654	0.157398	10.5267	0.642253
miR-2309-3p	2.72727	108.917	75.3125	40.0402	38.7164	-0.978044	9.92453	0.00570313
miR-320a-2-3p	0.666667	88.0375	45.4542	24.1875	56.0875	-0.975277	9.63682	0.0294287
miR-10172-5p	6.66667	96.1167	65.4083	54.25	60.9833	-0.338012	9.99579	0.348246
miR-374b-3p	1841	117.987	83.4771	68.6667	56.375	-0.350063	10.227	0.298573
miR-744-3p	12.5	104.862	107.646	107.827	81.2589	-0.0663638	10.5196	0.850002
miR-10178-5p	1	106.693	69.7077	71.7269	58.1516	-0.0276262	10.1362	1
miR-2433-3p	3.2	93.2071	117.56	43.5625	69.2167	-1.49838	10.2208	3.45136e-06
miR-1949-3p	8.1	103.708	44.5	45.4271	45.1667	-0.0390161	9.78687	0.930376
miR-192-5p	17.5	124.535	83.6479	64.8833	104.771	-0.434614	10.4358	0.171867
miR-2285ax-1-5p	2	70.5	28.3667	88	67.0333	1.56034	9.86959	1.79837e-05
miR-320b-5p	0.75	129.358	76.0542	72.9768	84.65	-0.128246	10.3769	0.710195
miR-877-3p	1553	96.5	58.4	55.8	48.3333	-0.134281	9.90136	0.709013
miR-370-5p	5.93939	97.9292	63.5083	124.483	39.575	0.900776	10.2158	0.00289603
miR-95-3p	33.75	104.114	176.771	126.15	108.054	-0.555145	10.8761	0.0385833
miR-449b-3p	0	76	65.8667	28.5417	24.7417	-1.27157	9.51001	0.00108016
miR-195-5p	1050.01	128.715	59.6464	137.375	81.2476	1.13314	10.5324	0.000184252
miR-505-3p	2	152.694	159.468	134.502	119.063	-0.31424	11.0071	0.249778
miR-331-3p	1.28571	111.792	39.1964	91.875	52.25	1.1576	10.0789	0.000662286
miR-2901-3p	5189.67	158.148	75.2551	59	86.0185	-0.419157	10.4357	0.230975
miR-568-5p	3	142.42	161.043	147.625	100.718	-0.194227	10.9705	0.476021
miR-196b-3p	14	108.485	112.275	137.242	174.629	0.220585	10.9222	0.446737
miR-12002a-5p	17.5	111.604	100.729	130.655	53.9333	0.306072	10.4992	0.281964
miR-6523b-5p	1	50.9583	18.9	25.25	2	0.347035	8.55195	0.495638
miR-2295-3p	0	53.6667	13.2024	2.91071	0.75	-2.20142	8.13415	0.0264707
miR-2348-3p	0.4	77.8869	52.4548	67.8333	42.5	0.301416	9.797	0.427571
miR-935-3p	0	72.8125	22.0083	87.4866	52.3833	1.91627	9.75757	6.18719e-07
miR-2285ba-2-3p	1	122.729	42.5683	36.9379	86.9861	-0.272688	10.058	0.508817
miR-669-3p	1.33333	79.9444	37.3	19.8542	88.9192	-0.974047	9.71703	0.0339197
miR-34c-3p	44.4369	135.838	98.2917	109.25	120.757	0.0835196	10.7249	0.808471
miR-1-2-5p	321	126.41	114.845	160.315	68.3051	0.411962	10.7377	0.136377
miR-764-3p	6	136.288	152.685	77.5455	84.2335	-1.04508	10.6871	0.000331856
miR-3065-3p	5	75.875	33.125	41.25	32.9792	0.246767	9.41807	0.620038
miR-204-5p	2	53.75	17.6875	2.08333	15.7083	-3.07854	8.44568	0.000700954
miR-3600-3p	1	89.8212	88.7143	73.2083	80.5657	-0.345493	10.2543	0.267012
miR-668-3p	56	121.65	106.625	64.0375	71.2188	-0.803198	10.3812	0.00917158
miR-195-3p	13.181	75.7726	81.8917	61.4479	112.042	-0.482371	10.2523	0.143166
miR-2363-2-3p	8.66667	81.7351	57.2292	80.9042	74.2351	0.429799	10.0792	0.213042
miR-2342-3p	0	56.0952	26.4167	18.8	54.8583	-0.556448	9.20371	0.281069
miR-21-5p	0	54	5.9375	3.5625	10.375	-0.784265	8.19429	0.517394
miR-324-3p	12	86.2883	59.6722	45.6636	68.7986	-0.453796	9.91197	0.238534
miR-412-3p	0	85.1944	59.3889	51.006	40.0425	-0.287745	9.76948	0.446901
miR-2285n-3-5p	0	63.3333	3.125	54.9167	14.375	4.01454	8.99797	6.47615e-11
miR-2370-3p	4038.83	158.473	136.211	162.685	194.335	0.187206	11.2085	0.510207
miR-96-3p	1266.5	86.875	68.4417	113.104	73.9875	0.654895	10.2912	0.0303057
miR-7691-5p	13	80.6845	167.333	91.2222	96.1786	-0.943168	10.6402	0.000779092
miR-196b-5p	2	63.5621	60.3069	55.625	87.4707	-0.185063	9.94799	0.60557
miR-2284y-1-3p	7.96559	148.925	142.382	154.305	119.032	0.0471018	11.0025	0.8831
miR-19b-2-5p	1814.4	90.4489	58.7398	37.3146	80.5078	-0.721524	9.94837	0.052449
miR-2917-5p	1	69.0417	94.5381	58.4077	34.1399	-0.762311	9.88876	0.0173374
miR-3432a-1-3p	3	57.875	48.7238	60.0625	33.8667	0.232428	9.54348	0.538029
miR-3596-3p	14	85.625	134.375	99.375	106.083	-0.503634	10.6053	0.0759514
miR-429-3p	5	72.3661	65.6667	84.3333	152.108	0.291579	10.4247	0.385452
miR-12025-5p	0	56.5	32.35	7.3	13.2708	-2.19703	8.71867	0.00016937
miR-223-5p	4	81.875	52.878	117.077	48.2619	1.0761	10.1021	0.000550183
miR-503-5p	0	84.4313	51.525	62.275	74.9485	0.204058	9.97698	0.60127
miR-134-3p	29	99.2381	45.5833	86.6364	117.617	0.855867	10.3212	0.0116824
miR-409a-5p	0.4	46.75	17.75	19.25	43.5411	0.0478441	8.92296	1
miR-764-5p	30.5	109.544	69.4915	127.396	100.477	0.804456	10.5351	0.00661327
miR-496-3p	12.4167	124.383	58.7101	83.8208	99.2708	0.444034	10.388	0.177204
miR-539-3p	1	80.1143	33.75	123.354	28.2822	1.79726	9.92583	1.01271e-07
miR-10163-3p	14.5	107.736	37.0226	71.7625	49.05	0.883775	9.93225	0.0153292
miR-2287-3p	5.30556	89.9962	57.3333	115.275	81.6226	0.937295	10.2981	0.00270576
miR-181b-1-5p	3.5	87.6875	38.978	31.2917	26.1979	-0.384373	9.42581	0.415057
miR-3602-3p	16	92.4646	119.417	59.3646	133.083	-1.07557	10.5366	0.000533553
miR-212-5p	1.25	67.5375	88.9012	142.767	47.1021	0.613827	10.3053	0.0305701
miR-10161-3p	0	47.625	10.175	40.75	33.5625	1.92023	8.96751	0.000302407
miR-2284x-3p	3.33333	83.0012	64.1708	59.875	36.8464	-0.168496	9.81693	0.621827
miR-1271-5p	3	143.484	56.5792	112.792	131.718	0.924974	10.6614	0.00333948
miR-6120-3p	2	62.0833	45.6667	14.1667	15.4167	-1.74839	9.02676	0.000219377
miR-708-5p	3	50.8444	33.6429	70.6417	48.6417	0.998736	9.56443	0.00797267
miR-2285cr-1-5p	18	70.3	41.95	45.7179	15.8094	0.055058	9.34393	0.929349
miR-2285cv-1-5p	5937	56.325	52.5042	63.6208	22.7083	0.207746	9.50484	0.60557
miR-2285bu-1-5p	1	61.9196	37.1357	45.3794	71.6058	0.219687	9.65065	0.642453
miR-2285af-2-3p	2781.28	81.6783	41.6667	15.1042	29.875	-1.52486	9.30504	0.00141482
miR-1814b-3p	1	91.7914	5.04167	31.6025	65.2153	2.55053	9.4949	5.25415e-05
miR-10163-5p	3	114.846	39.1884	70.3155	29.6162	0.772683	9.86814	0.0298737
miR-181b-2-3p	1	105.304	38.375	33.3	79.8086	-0.272562	9.89168	0.541271
miR-367-5p	0.25	149.934	21.05	36.5417	59.7792	0.723556	9.94263	0.1317
miR-3431-5p	56.6667	63.2438	53.3069	158.443	117.267	1.50057	10.482	7.98454e-07
miR-3600-5p	1	70.5208	29.625	64.0905	30.9702	1.04137	9.50254	0.00549808
miR-2347-5p	0	88.2812	68.2348	39.2812	56.2188	-0.863424	9.86659	0.0153292
miR-599-3p	44.3889	88.3854	127.179	121.469	115.003	-0.135016	10.6894	0.672685
miR-299-5p	7.41667	118.198	146.026	91.7488	78.3958	-0.738534	10.6336	0.00917342
miR-424-3p	0	65.7292	51.7167	57.675	74.6583	0.088243	9.85296	0.877725
miR-562-5p	0	89.8542	63.2292	48.125	32.1667	-0.461625	9.75592	0.197897
miR-592-3p	7	71.6167	67.4792	62.625	100.208	-0.176236	10.1208	0.633118
miR-2336-5p	10.5	75.6871	93.7903	101.673	97.9375	0.0474883	10.4017	0.918944
miR-1287-3p	29	73.0417	47.2583	77.6083	74.7375	0.645428	9.97274	0.0556849
miR-7-2-3p	2	59.2083	15.4667	77.4792	83.1458	2.24682	9.76476	7.7493e-08
miR-2285as-1-3p	0	58.4988	3.54167	42.1208	36.9031	3.45867	9.05556	1.46254e-07
miR-2427-5p	0	92.5	12.9917	24.3333	41.2139	0.830557	9.32273	0.129425
miR-2285ay-5p	1	39.85	54.175	37.6705	33.7536	-0.591418	9.28246	0.141558
miR-1260b-5p	6	81.625	66.6792	90.25	61.875	0.367226	10.1082	0.253982
miR-542-3p	872.1	58.9375	47.9917	51.8958	8.84562	0.0438531	9.29437	0.935043
miR-652-5p	7.4	157.502	101.223	99.0977	77.6537	-0.0993615	10.6328	0.765336
miR-124a-1-3p	2	91.4	74.6235	43.3917	60.7667	-0.849192	9.96421	0.015123
miR-12038-3p	4426	84.6923	57.8971	60.2143	12.933	-0.0122311	9.64301	1
let-7a-2-3p	327.167	82.9689	94.853	154.693	97.3	0.636108	10.613	0.0237161
miR-205-5p	0	40	38.875	21.5	35.75	-0.919337	9.01634	0.0421421
miR-2313-5p	0	59.15	4.58333	15.3333	3	1.64742	8.3276	0.0516117
miR-370-3p	6.83333	113.213	29.7292	44.444	54.847	0.509479	9.80581	0.274434
miR-3141-5p	0	77.9167	34.4076	54.3667	20.2917	0.589408	9.44324	0.130051
miR-222-3p	5	73.2125	66.9774	72.4583	82.8167	0.0445259	10.0883	0.9484
miR-320b-3p	2	87.0542	12.9806	18.1917	26.0333	0.41467	9.08832	0.504731
miR-6522-5p	0	100.679	37.1292	24.8369	23.55	-0.646258	9.44076	0.14816
miR-2285ag-3p	4.25	75.5542	135.885	70.522	92.6774	-1.01379	10.4278	0.0006703
miR-4449-3p	0.666667	66.4345	37.1146	80.4792	23.1083	1.04531	9.58336	0.00290926
miR-12033-5p	0	103	18.7083	5.20833	30.25	-1.88802	9.20807	0.0101133
miR-2297-3p	1	59.2917	63.9405	31.3125	26.25	-1.09573	9.40486	0.00358445
miR-2425-3p	782.417	109.721	69.7792	120.708	66.723	0.720793	10.3873	0.0185918
miR-543-5p	0	62.1042	30.225	33.725	22.0625	0.0888564	9.1255	0.913556
miR-187-5p	223	79.75	89.3125	33.0625	50.075	-1.49893	9.87016	2.28806e-05
miR-2336-3p	34.6	123.479	154.898	176.988	83.8404	0.123372	10.9354	0.662127
miR-1256-3p	9	105.978	20.2708	63.1667	141.69	1.56515	10.248	0.000150034
miR-11999-5p	4	62.1562	45.875	30.75	40.375	-0.643834	9.39142	0.120229
miR-2285cx-3p	11	78.5625	16.4784	27.8687	78.4167	0.68517	9.55244	0.218659
miR-12017-3p	3	70.75	39.6694	58.625	63.9329	0.493331	9.75341	0.214035
miR-450b-3p	4	90.6023	156.652	72.1764	48.0051	-1.1854	10.3988	4.25944e-05
miR-2330-3p	3.58333	51.9167	32.5375	43.7506	96.2625	0.357141	9.70609	0.379736
miR-3432a-2-5p	2	129.381	85.2875	135.084	64.0523	0.593883	10.5569	0.0390352
miR-2285dl-1-3p	3.125	75.1167	17.8333	76.6944	61	2.02824	9.73465	5.00719e-07
miR-18b-3p	0	99.8833	98.7429	37.0063	62.0542	-1.48158	10.1024	1.4494e-05
miR-759-3p	0	62.9773	52.3155	31.6083	44.5417	-0.793336	9.48403	0.0532188
miR-12020-5p	0.5	43.9583	8.75	26.375	23.3917	1.50995	8.62545	0.0110484
miR-3660-5p	3	57.25	24.5	60.8333	60.7083	1.23907	9.56214	0.00166818
miR-215-5p	12	34	19.625	26.75	41	0.375918	8.85805	0.506904
miR-208b-5p	7.5	48.9583	37.9375	71.5833	34.1875	0.845072	9.48574	0.0198165
miR-758-3p	5.28571	84.2429	25.5744	41.9583	41.0542	0.642912	9.48817	0.13776
miR-2285bh-3p	6	36.7917	44.1688	71.4917	54.1042	0.624478	9.58553	0.0734462
miR-197-3p	3	58.9958	61.9792	76.6399	65.435	0.23701	9.92387	0.515122
miR-130b-3p	2	36.1917	47.7667	34.75	12.45	-0.52624	8.96242	0.195824
miR-154-3p	0	62.5625	38.9583	42.8375	115.625	0.0678628	9.91247	0.926049
miR-126-3p	0.166667	37.2083	22.4375	30	43.3958	0.348496	8.98247	0.537425
miR-12030-3p	0	46.9792	31.4583	54.5119	38.9375	0.722055	9.3299	0.067924
miR-2365-3p	6.33333	53.4333	28.75	40.25	33.869	0.415025	9.19989	0.345894
miR-12008-3p	3376	108.011	97.8489	114.031	139.907	0.151752	10.7129	0.631441
miR-1-2-3p	8.75	88.5275	75.9229	44.7014	79.9007	-0.83128	10.0601	0.0176418
miR-296-5p	0.75	141.062	104.509	115.804	72.3193	0.0790992	10.6262	0.816301
miR-2321-3p	0	35.0917	43.6458	63.75	26.875	0.476575	9.30915	0.211414
miR-2285cs-5p	1	66.544	61.7833	35.6028	40.0458	-0.861769	9.57178	0.0243793
miR-2370-5p	14	73.0333	30.2542	60.2	24.3327	0.921015	9.44882	0.0170933
miR-6529b-3p	1	80.5333	69.0542	28.75	71.7083	-1.32918	9.85836	0.0004225
miR-2285x-3p	0	51.25	2.625	0.75	45.125	-1.71447	8.59577	0.628704
miR-2285bj-2-3p	0	82.875	12.9167	18.1761	6	0.420498	8.83499	0.504731
miR-668-5p	1.83333	49.7464	74.9167	42.5	39.3167	-0.884706	9.59004	0.00988045
miR-2285bl-5p	6	83.1309	23.425	73.206	73.8845	1.57007	9.86929	4.93146e-05
miR-326-3p	12	58.3929	21.5935	56.75	41.2321	1.32028	9.37601	0.00123242
miR-10177-5p	8030.33	126.923	85.7188	42.675	73.6319	-1.07282	10.2407	0.00182655
miR-2285cz-3p	2.09677	53.608	48.975	77.626	30.9325	0.594409	9.61299	0.0800406
miR-6530-5p	187.167	103.242	57.225	103.025	27	0.778123	10.0557	0.0149159
miR-10168-3p	14.4444	76.5347	75.7776	132.417	93.4856	0.735442	10.4322	0.0141287
miR-2285aq-1-5p	2182	39.696	32.359	29.3983	21.0102	-0.206469	8.86876	0.739742
miR-199a-2-5p	2	52.2917	38.5	31.125	15.025	-0.374302	9.01967	0.406621
miR-2285m-4-3p	1	58.5756	18.6222	74.4201	56.2396	1.92286	9.59023	1.86021e-06
miR-450a-1-3p	3126.67	58.2708	30.9167	60.5093	57.5562	0.897266	9.58938	0.022755
miR-2335-5p	6.625	36.1	20.95	11.25	37.2667	-0.957955	8.67266	0.137985
miR-6535-3p	2.1	97	14.3646	68.8	32.5	2.1815	9.6184	6.39033e-07
miR-2468-3p	0.666667	57.7917	58.5833	26	37.375	-1.23677	9.39811	0.00166818
miR-11991-3p	20	56.75	68.9286	61.1167	54.4583	-0.241942	9.80459	0.497426
miR-27b-3p	1	123.006	91.9054	96.5272	96.5228	0.00191207	10.5419	1
miR-34a-3p	1.16667	105.19	57.1875	87.8833	53.5625	0.550042	10.1221	0.099258
miR-2451-5p	6.2	131.642	84.8393	111.198	84.1655	0.321036	10.5529	0.286326
miR-2325a-5p	4	98.9208	30.1667	28.75	46.1696	-0.137681	9.5683	0.819421
miR-2285ax-2-5p	3656.57	63.6775	74.9898	65.4198	35.4109	-0.265364	9.79271	0.43926
miR-12002b-3p	5	43.8027	59.0479	34.2486	25.8264	-0.852309	9.26143	0.024807
miR-760-3p	1.28571	108.205	33.6111	44.8125	70.3601	0.344978	9.89028	0.38765
miR-2904-3-5p	2	49.3111	22.8458	16.6667	28.1875	-0.520486	8.80819	0.37983
miR-450a-1-5p	1	63.2131	34	68.7619	120.02	0.944717	10.0431	0.0116633
miR-12023-5p	1	45.75	23.9583	15.75	1.25	-0.669701	8.4046	0.240748
miR-2917-3p	1021	92.5167	130.305	39.9833	121.421	-1.77004	10.4664	5.62663e-08
miR-3154-5p	3	155.926	106.889	141.058	106.487	0.330969	10.857	0.251773
miR-216a-3p	2	93.6417	31.1667	45.9917	71	0.490869	9.80542	0.244899
miR-494-5p	0.5	30.25	2.33333	20.5	4.83333	3.00173	7.87759	0.000243751
miR-6524-5p	11	168.258	99.4369	139.708	99.0827	0.421245	10.8452	0.137019
miR-763-3p	3009.42	97.9702	156.572	149.076	180.349	-0.139534	11.0548	0.640697
miR-653-5p	0	44.2083	23.3729	34.5125	10.6028	0.491237	8.75246	0.298038
miR-99a-5p	17	97.1662	50.8333	43.25	74.6359	-0.301143	9.94043	0.444252
miR-130a-5p	0	64.2024	3.975	16.4792	5.75	1.95029	8.45531	0.0161862
miR-204-3p	5	33	27.8333	24.1	34.5	-0.275322	8.83725	0.711532
miR-2450c-3p	5	89.3095	44.9458	155.008	79.7262	1.71449	10.3921	3.30886e-08
miR-1434-5p	12.3333	61.4881	36.5714	57.6667	57.6137	0.586542	9.63044	0.147298
let-7d-3p	5	39.5125	71.6024	57.6905	72.4375	-0.379806	9.80735	0.271889
miR-2287-5p	0	62.8374	39.3363	74.8292	56.75	0.856864	9.75595	0.0152333
miR-2285aq-2-3p	1	52.5428	38.7429	33.1265	42.6187	-0.293789	9.29443	0.479794
miR-12045-5p	9	46.4226	83.2967	39.1979	88.8847	-1.15376	9.90389	0.000902423
miR-2437-5p	1	71.3125	1.125	26.7472	6.6881	4.36085	8.66359	1.5797e-06
miR-3604-2-3p	0	52.375	92.6187	49.6417	41.1042	-0.966809	9.77513	0.00293503
miR-374a-5p	5	47.2083	30.4375	55.625	40.625	0.798555	9.34581	0.0443402
miR-10165-3p	2	40.8125	5	23.8661	39.0833	2.15902	8.70755	0.00182283
miR-2285as-2-5p	5.83333	93.3622	52.4643	24.5013	119.015	-1.16318	10.064	0.00472574
miR-26a-1-3p	7.5	63.8839	89.9583	51.3542	153.042	-0.876012	10.367	0.00788907
miR-3602-5p	11.25	114.125	45.5417	45.8139	109.458	-0.0601095	10.1789	0.931369
miR-10184-5p	5.3	62.4667	20.75	67.1771	36.8542	1.62027	9.44428	4.92515e-05
miR-2412-3p	4753	95.1042	57.0833	72.9583	24.7222	0.284579	9.84721	0.452939
miR-10175-3p	2.33333	111.817	138.061	96.3917	178.214	-0.586554	10.9042	0.0409682
miR-493-5p	26	39.5833	55.2292	41.6667	12.25	-0.474168	9.13363	0.24311
let-7f-2-3p	7.16667	43.5	37.25	34.5	56.5	-0.178892	9.33429	0.762208
miR-145-5p	0	82.5417	72.6458	66.1875	45.125	-0.202827	9.94171	0.60266
miR-12013-3p	1	57.75	63.514	21.75	46.2958	-1.60924	9.47157	6.51609e-05
miR-1843-5p	0.25	49.4375	9.77083	51.9375	23	2.327	8.98508	2.36802e-06
miR-2390-3p	0	33.0833	12.1667	51.6319	19.0417	2.00563	8.7876	2.88502e-05
miR-2288-5p	2	76.2024	46.3068	62.6929	66.2313	0.367349	9.86003	0.313433
miR-2485-5p	4	44.125	8.37857	36.6667	4.35	2.04499	8.49846	0.000287197
miR-2316-3p	0	40.5417	41.6583	103.871	51.0479	1.2468	9.77342	0.000180888
miR-2367-3p	1	76.375	14.2708	57.2083	83.3482	1.92523	9.74166	2.32146e-05
miR-6519-5p	1	52.5486	33.9583	9.71667	69.2222	-1.8604	9.28681	0.00041851
miR-2285cr-1-3p	1	26.3615	21.25	17.6966	22.9688	-0.330724	8.4322	0.558746
miR-449c-3p	4	120.076	59.5345	121.829	147.708	0.96275	10.6769	0.00179054
miR-6715-5p	8952	99.6612	60.7783	45.8472	36.1618	-0.474465	9.80906	0.211414
miR-449b-5p	1	67.7763	17.6711	1.25	42.3333	-3.75956	8.94286	0.000142819
miR-671-3p	1	78.4833	43.5417	4.725	16.6429	-3.23836	9.08594	3.64988e-08
miR-3956-3p	27	62.4792	47.7083	86.2917	72.3229	0.784561	9.95224	0.0213986
miR-6527-5p	6	45.4107	44.25	40.625	31.5	-0.191616	9.24944	0.716732
miR-2307-3p	2	25.9375	5.3125	1.75	9.91667	-1.60184	7.51187	0.461168
miR-192-3p	2544.2	150.077	139.265	116.882	87.4522	-0.321339	10.8124	0.247687
miR-2895-5p	7.33333	118.362	18.9991	36.6042	103.763	0.873004	10.0005	0.0749032
miR-12029-3p	3	46.226	18.7885	6.08846	33.351	-1.6739	8.65781	0.0211438
miR-2285au-5p	0	40.75	19	7.5	5.9	-1.39473	8.18363	0.0397031
miR-2303-5p	0	54.5	5.33333	26.6292	11.375	2.22531	8.56036	0.00124544
miR-135a-1-3p	1.66667	72.1875	37.5	69.2528	113.767	0.814087	10.0751	0.0278301
miR-2480-3p	1	48.8333	7.475	9	9.875	0.195991	8.21664	1
miR-1839-3p	48	111.906	63.0036	132.437	59.0943	1.00153	10.3835	0.000935181
miR-12063-5p	0	79.9292	52.9833	49.7945	85.2595	-0.158039	9.95234	0.749201
miR-137-3p	0	90.6771	62.5833	102.25	68.375	0.638373	10.2128	0.0417844
miR-219b-5p	0	96.8688	89.2042	85.3771	91.8958	-0.131945	10.3795	0.698338
miR-2285cd-5p	0.777778	34.2654	39.5594	26.7365	13.1127	-0.631636	8.76915	0.164415
miR-19b-2-3p	14.6667	68.6	48.8583	37.225	92.4875	-0.459852	9.84151	0.240754
miR-223-3p	2.75	53.575	58.2	32.2917	47.1905	-0.916044	9.48401	0.0170933
miR-18b-5p	10.3333	25	45.1562	17.7812	16.7708	-1.40699	8.6626	0.00169143
miR-2407-5p	1	49.6042	49.4583	69.5625	37.6875	0.422321	9.58263	0.245219
miR-329a-3p	0	28.25	13.75	17.3125	59.0417	0.261391	8.82742	0.739035
miR-1282-5p	4	100.142	34.2833	26.35	59.5	-0.446712	9.67678	0.370141
miR-200a-3p	10	38.8417	18.25	78.1	34.625	2.0213	9.3082	5.61516e-07
miR-217-5p	1	129.172	52.7577	137.859	80.2057	1.31487	10.5072	1.85865e-05
miR-2882-3p	0	81.6234	60.6292	77.2905	28.6458	0.280894	9.83852	0.394839
miR-323b-3p	6	86.1375	80.0333	22.25	56.5477	-1.90959	9.83013	9.95856e-07
miR-1246-5p	2	27.6667	9.50625	46.2	14.7833	2.19766	8.56413	2.23745e-05
miR-10175-5p	15.875	30.2083	19.0833	40.2917	4.42308	1.00468	8.50765	0.0379493
miR-2285by-3p	5	76.175	56.6375	18.8396	44.8853	-1.6502	9.52185	8.67712e-05
miR-2886-3p	4	44.8083	116.458	18.9167	61.375	-2.68274	9.81673	8.5019e-13
miR-12044-3p	28.5	102.537	36.6375	24.7636	41.1711	-0.631333	9.57638	0.17783
miR-2424-5p	0	41.1125	26.5679	8.3125	39.875	-1.72977	8.7991	0.00401524
miR-1298-3p	4.5	55.525	116.698	29.5926	79.5996	-2.04363	10.029	4.96348e-09
miR-505-5p	3	61.7054	43.8542	45.2152	71.275	-0.0247102	9.6895	1
miR-12058-3p	32	53.3125	31.6875	72.7292	42.7188	1.12674	9.54044	0.00283689
miR-2317-3p	5.9	83.1464	80.3333	97.9958	69.7167	0.217543	10.2463	0.4788
miR-7859-5p	12	25.1417	46.35	45.9667	37.2542	-0.0806348	9.18937	0.931369
miR-2285an-5p	1	51.3152	30.4848	61.2955	3.81786	0.936063	9.1087	0.0140226
miR-6536-1-3p	21	41.875	40.1732	34.2708	58.5	-0.297122	9.35935	0.487396
miR-323b-5p	0	42.25	23.4792	32	32.75	0.376099	8.95426	0.474229
miR-2425-5p	2	40.2	75.7004	40.7369	62.3417	-0.960635	9.67427	0.00755126
miR-148d-5p	4	75.6615	59.425	73.6902	134.394	0.241074	10.3011	0.501971
miR-2372-3p	2.25	51.5589	22.0536	0.4375	25.0833	-5.36222	8.5881	1.3552e-06
miR-11978-5p	2.6	48.0625	44.4167	74.456	26	0.674934	9.48733	0.0580232
miR-2395-3p	0	56.5714	52.8667	15.5	52.9069	-1.83042	9.38576	4.42859e-05
miR-22-3p	1	41.0729	39.375	32.5982	72.119	-0.34017	9.44008	0.479794
miR-582-5p	2	166.397	52.825	141.777	103.729	1.35343	10.7203	9.25351e-06
miR-2456-3p	9	34.5464	36.1938	28.9583	53.8333	-0.389127	9.18132	0.388953
miR-12010-3p	0	49.0417	30.4361	12.5576	7.68056	-1.33724	8.59277	0.0114183
miR-139-5p	0	37.6042	22.2083	3.00833	14.9583	-2.90073	8.26697	0.000206996
miR-106-3p	0	56.1667	34.7847	57.7431	47.7187	0.660464	9.51477	0.100044
let-7i-3p	4.66667	96.8542	64.3905	124.849	90.5119	0.885142	10.4252	0.00359026
miR-3613b-5p	0	24.25	0.5	8.37143	3.75	3.70347	7.32529	0.0433314
miR-656-3p	1.33333	68.8125	26.8458	77.4167	95.2958	1.45491	9.95043	0.000127341
miR-2388-5p	3	49.7857	21.5625	23.1667	93.75	0.0344614	9.46373	1
miR-383-3p	0	81.0083	26.294	44.8	35.4583	0.697327	9.44911	0.101615
miR-12021-3p	0	37.45	4.66667	58.6989	8.6875	3.5499	8.70641	3.35548e-10
miR-2379-3p	1.75	33.1667	35.475	58	21.6917	0.638605	9.12618	0.0854838
miR-488-3p	19	48.7138	49.2083	54.7	7.40833	0.083565	9.23031	0.873019
miR-10180-3p	6	36.725	44.5625	36.6875	39.3333	-0.348334	9.21287	0.402879
miR-217-3p	4	121.31	160.05	90.1143	127.739	-0.896615	10.8335	0.00145686
miR-545-3p	2.5	79.7292	60.0298	69.625	79.7003	0.144776	10.0569	0.733181
miR-2284h-3p	0	34.3125	8	6.5844	18.8042	-0.343885	8.08404	0.797512
miR-345-3p	16	28.2143	21.2048	38.9365	36.4821	0.80432	8.89411	0.0880127
miR-324-5p	6.2	76.5789	61.5647	186.717	122.492	1.52994	10.6669	1.32191e-07
miR-11999-3p	5	41.25	48.2153	61.4583	13.0833	0.280601	9.26401	0.44128
miR-2284y-1-5p	2962.86	87.1333	91.9625	63.6161	86.2042	-0.59954	10.2414	0.0618264
miR-409a-3p	0	23.0833	3.41667	40.0833	14.9167	3.43744	8.31779	3.7089e-07
miR-708-3p	6	64.5278	59.375	34.8194	67.5833	-0.836503	9.71827	0.0269419
miR-12008-5p	6	44.2333	33.0375	75.3889	63.8197	1.1185	9.64961	0.00214466
miR-2285ci-5p	1	26.7583	45.6458	39.1146	19.5375	-0.290787	8.96178	0.467705
miR-11989-5p	4	40.5774	27.7083	55.4792	9.82143	0.929739	8.98043	0.018981
miR-11971-5p	4	63.8403	42.7778	85.5417	53.4514	0.928942	9.82398	0.00651879
miR-2285di-3p	0	31.75	15.5	30.9375	0.75	0.92286	8.27716	0.0822399
miR-196a-2-3p	2	107.292	81.2093	70	91.5076	-0.282692	10.3271	0.389982
miR-2463-3p	1	77.9178	86.4167	21.9081	19.3833	-2.04235	9.58497	9.15106e-08
miR-12003-3p	8	58.3452	16.2167	17.9569	35.2976	0.0776194	8.92677	1
miR-20b-3p	3469.4	86.2181	84.5222	100.915	136.875	0.186609	10.5462	0.561914
miR-2346-5p	0.5	29.3333	36.7167	21.5	15.0917	-0.837194	8.63326	0.0656553
miR-487a-5p	0	26.4808	13.65	15	19.5	0.0666079	8.2104	1
miR-199a-1-3p	0	24.75	25.2812	6.75	4.53125	-1.95383	7.959	0.00282728
miR-199c-3p	16.3	48.5595	30.6637	39.6295	45.4833	0.300093	9.27061	0.471942
miR-2285o-4-5p	0	22.125	3.25	20.2083	0.625	2.5235	7.59529	0.000910749
miR-2285au-3p	14.7143	56.1103	59.3872	36.4997	14.7064	-0.769051	9.29081	0.0443355
miR-95-5p	53.4118	81.25	70.7307	64.8452	43	-0.193849	9.90606	0.595153
miR-11987-3p	0.25	71.875	21.8182	16.275	14.6458	-0.48849	8.89004	0.457819
miR-2334-5p	0	21.9333	8.33333	2	11.5	-2.05925	7.53717	0.118117
miR-2473-5p	0	44.75	16.5	21.375	11.75	0.302569	8.5161	0.656336
miR-551b-3p	8	86.4137	38.8071	108.377	69.9	1.40997	10.1189	2.67066e-05
miR-2901-5p	16.8571	105.295	32.54	133.863	116.829	1.96757	10.4676	5.87039e-09
miR-7865-3p	1	66.275	17.6792	15.25	45.3333	-0.279979	9.09552	0.747807
miR-380-3p	23	31.3667	32.3958	74.3625	29.375	1.12695	9.29143	0.00187015
miR-19a-5p	21	46.7083	6.4	28.7732	3.875	2.07887	8.38433	0.00128011
miR-194-1-3p	1	31.322	7	18.7153	55.0625	1.33482	8.75226	0.0565323
miR-362-5p	1	48.0833	18.1065	8.60417	58.5226	-1.13066	8.98925	0.094398
miR-2285j-1-5p	0.25	41.7679	1.81818	30.0833	8.97024	3.89194	8.33546	1.27658e-06
miR-2324-5p	72	52.8208	53.6639	38.9167	24.375	-0.530975	9.31605	0.169749
miR-2285v-3p	0	41.3278	31.5	4.77778	3.875	-2.75725	8.32721	3.35545e-05
miR-148b-3p	0	29.1302	41.4771	12.1458	24.6	-1.82984	8.69718	0.000305088
miR-2450a-5p	0	44.3566	44.9671	53.0333	38.8125	0.168725	9.40451	0.679501
miR-338-5p	0	75.1875	72.375	17.1542	64.825	-2.13751	9.74065	3.22939e-07
miR-221-3p	24	81.1875	105.981	120.146	103.407	0.111984	10.5522	0.750001
miR-2478-3p	2666	61.625	27.5	33.7188	47.125	0.224326	9.31688	0.654527
miR-1296-5p	2886	61.3542	36	24.7167	70.8667	-0.608815	9.49632	0.17783
miR-375-5p	0	49.8242	60.4265	62.6071	84.1833	-0.0176898	9.89467	1
miR-10225a-5p	0	20.65	2.25	0.75	10.625	-1.50272	7.24386	1
miR-2339-3p	15.5	60.9	53.4857	74.1552	47.8452	0.401722	9.77245	0.266666
miR-140-3p	0	28.25	24.1125	16.7167	61.3	-0.593645	8.96019	0.254666
miR-1468-3p	61.25	61.975	25.6875	93.0982	33.2361	1.78396	9.62713	1.79176e-06
miR-2386-3p	2704.67	90.725	50.2375	86.5506	63.8542	0.714539	10.0639	0.0341697
miR-3432b-5p	0	40.5	24.7917	1.8125	83.4583	-3.75132	9.16009	1.7433e-05
miR-507-5p	8	56.375	76.7604	36.1458	28.1667	-1.1526	9.52778	0.00132842
miR-11986-5p	2574	27.2188	7.85	12.4375	40.2976	0.587578	8.42623	0.523805
miR-2372-5p	2190.71	40.0958	72.8438	53.6875	112.375	-0.50807	10.0137	0.125987
miR-12038-5p	0	66	48.5276	46.6875	23.1226	-0.124315	9.4271	0.801624
miR-2344-3p	3	38.375	14.5	14.5	19.375	-0.0682834	8.40706	1
miR-210-3p	1	67.1619	30.5298	43.6167	24.0357	0.444264	9.27517	0.274434
miR-126-5p	1	42.3708	36.375	53.2708	23.125	0.480157	9.18821	0.216552
miR-216b-3p	3.5	54.6477	54.3456	43.7917	44.8602	-0.379405	9.52726	0.323977
miR-182-5p	3	115.634	56.3917	102.812	115.582	0.796266	10.4781	0.0121926
miR-2460-3p	0	27.1875	17.5179	19.8125	36.5708	0.107988	8.61306	1
miR-425-5p	9.66667	99.5248	78.525	72.494	61.5208	-0.183857	10.1636	0.623536
miR-2285n-4-3p	0	23.675	12	18.5	3.875	0.55097	7.88362	0.395171
miR-2285n-2-5p	0	31	45.675	61.5	14.5625	0.35946	9.16652	0.349206
miR-491-3p	0	44.2917	42.7917	109.25	50.2917	1.28094	9.82775	9.83528e-05
miR-101-1-5p	0	48.6042	92.3636	106.606	68.9479	0.137841	10.1839	0.688411
miR-15a-3p	2	44.2357	21.6083	71.6458	108.058	1.65487	9.8282	2.84783e-05
miR-2349-5p	0	19	13.125	0.5	4.075	-4.46767	7.32601	0.000352487
miR-2327-3p	0	82.6042	21.8125	28.7792	48.5	0.329352	9.40792	0.527753
miR-3613-3p	5	37.3958	64.775	99.9375	58.125	0.555848	9.90697	0.0717789
miR-599-5p	8	44.4771	79.9542	46.4375	93.3312	-0.850984	9.9374	0.0117157
miR-433-3p	0	70.8854	51.375	65.6042	55.9375	0.283238	9.81655	0.463102
miR-592-5p	12	38.7083	29.4	5.45833	9.20833	-2.47069	8.3484	8.2223e-05
miR-12004-5p	2	35.9583	58.4821	23.0357	21.2232	-1.40801	9.04296	0.000430601
miR-26b-5p	0	26.2727	11.4	4.75	17.375	-1.30891	7.92674	0.160156
miR-10165-5p	1.33333	42.75	37.5	32.0833	6.25	-0.292881	8.82346	0.533951
miR-2364-3p	0.333333	36.5	35.1607	1.89286	18.375	-4.19481	8.4901	5.82615e-08
miR-2285af-1-3p	1	51.7139	43.2917	31.875	28.0083	-0.508815	9.19008	0.236956
miR-2380-3p	0	30.6167	10.25	20.375	4.875	0.914265	8.04872	0.180027
miR-2366-3p	1	30.9583	10.2	18.2917	3.05	0.766649	7.9766	0.214446
miR-301a-5p	7.21429	73.2244	63.4891	159.086	87.1997	1.25474	10.4468	1.89027e-05
miR-10b-3p	1	36.4792	27.4208	93.1875	91.125	1.69157	9.84051	3.10915e-06
miR-1949-5p	1305.29	47.1917	63.5167	40.7753	28.75	-0.706559	9.40013	0.0567127
miR-2458-5p	0	83.7024	59.2301	72.1472	23.8333	0.21533	9.78518	0.587344
miR-2466-3p	1	18.75	37.1667	10.4583	10.1333	-1.88541	8.24762	0.000296643
miR-2340-5p	4608.2	31.3214	65.1589	75.5	78.569	0.143386	9.85839	0.699168
miR-485-3p	3	56.2143	89.1972	68.1758	92.631	-0.455878	10.1419	0.151
miR-12002b-5p	5.75	85.5731	68.1148	52.5125	92.3106	-0.443249	10.1048	0.195977
miR-2290-5p	1	61.1458	64.75	36	55.2083	-0.913351	9.66016	0.0140669
miR-2450a-3p	0	46.6815	39.825	34.5833	14.475	-0.271554	9.00582	0.555169
miR-194-1-5p	2.33333	38.875	30.75	8.08333	15.75	-1.97949	8.50937	0.000877812
miR-11976-2-3p	3	29.8333	17.5833	42.0069	18.75	1.18196	8.69706	0.0107729
miR-10182-5p	1	39.5565	6.75	15	24.8125	1.06954	8.39659	0.154702
miR-301a-3p	6	107.289	91.6881	55.656	177.253	-0.787675	10.6298	0.0143022
miR-2285h-3p	6	54.517	81.8375	88.2805	91.0417	0.0404007	10.1822	0.9551
miR-7-3-3p	5.58824	56.9024	17.1396	70.0869	65.1229	1.95534	9.60077	3.13688e-06
miR-2285at-4-5p	2.66667	85.1908	25.8036	57.9167	86.1429	1.09391	9.87974	0.00718681
miR-2285cg-3p	8	33.25	35.0681	60.3339	11.4083	0.711986	9.04601	0.0618892
miR-2285z-5p	0	52.0833	23.25	4.375	0.5	-2.4447	8.30364	0.000421961
miR-3604-1-3p	28.9	41.9375	40.15	90.2708	22.7917	1.09765	9.50067	0.00134281
miR-7861-3p	5	34.4028	48.6667	9.975	70.0714	-2.34064	9.27034	3.44626e-06
miR-133c-3p	2	36.2083	73.75	33.6333	23.2125	-1.19853	9.29586	0.001226
miR-299-3p	10	112.438	115.66	96.0083	98.5315	-0.337126	10.5938	0.270928
miR-2420-3p	33	39.9425	52.1111	51.1806	33.1042	-0.0946381	9.36799	0.873019
miR-96-5p	3.58333	71.0667	56.2188	65.1071	70.2604	0.142598	9.92229	0.721664
miR-320a-1-5p	8.76111	80.3042	25.0625	54.0512	49.8472	1.03633	9.60122	0.0123053
miR-30c-5p	9	97.4408	48.7879	217.826	118.494	2.08696	10.7712	2.22429e-12
miR-2306-3p	3	39.7944	49.1958	65.2208	80.3	0.337179	9.76548	0.33124
miR-615-3p	0	30.7875	24.35	27.8042	32.5042	0.121922	8.79012	0.901926
miR-1301-3p	0	42.3097	22.5	49.5625	40.8125	1.06637	9.18921	0.0105789
miR-3956-5p	1	40.4048	17.9167	2	8.6875	-3.15241	8.10962	0.000700954
let-7c-3p	2.5	29.9375	36.3958	27.3674	54.25	-0.478282	9.1313	0.327546
miR-12005-2-5p	24	23.1875	27.2917	23.8333	22.9857	-0.263061	8.56141	0.617782
miR-500-5p	2734	36.6057	26.9	45.5833	61.2667	0.689544	9.32108	0.107798
miR-129-1-3p	22	18.5	31.6583	12.8333	10.375	-1.36279	8.19149	0.00834208
miR-345-5p	18.3889	99.1921	76.2458	85.2854	42.0768	0.0926251	10.1186	0.814751
miR-12059-3p	1	35.2232	83.7708	20.4792	80.25	-2.09427	9.68396	7.97031e-08
miR-2404-1-5p	3	32.8833	40.4375	31.8958	38.5167	-0.409767	9.08975	0.363268
miR-11990-5p	0	18.3333	22.9583	15.375	15	-0.642991	8.15951	0.297807
miR-8550-3p	1	34.3611	36.1071	45.1667	34.9583	0.253317	9.15035	0.574349
miR-2285as-3-3p	0	21.9375	27.75	21.25	25	-0.451564	8.54363	0.44289
miR-2369-5p	1264.33	31.75	14.7083	9.75	18	-0.655136	8.2037	0.335094
miR-2415-3p	0	25.3542	11.125	58.375	23.575	2.3101	8.81631	1.59907e-06
miR-412-5p	2087	22.3333	40.9042	47.5	36.8625	0.146393	9.1241	0.790221
miR-30e-5p	3	42.3	10.125	11.125	39.9167	0.0662316	8.64387	1
miR-4286-1-5p	0	35.25	27.6667	2.4375	62.5	-3.50607	8.93632	3.61809e-06
miR-381-5p	36	39.1346	14.5917	7.75	33.975	-0.970132	8.53718	0.235318
miR-759-5p	1	47.4375	51.375	23.0833	45.8583	-1.21853	9.30402	0.0034295
miR-2440-3p	0	17.275	5.25	7.375	24.1667	0.413129	7.7995	0.780907
miR-885-5p	4.33333	62.6071	82.8065	141.496	74.8107	0.703257	10.3683	0.0159116
miR-7859-3p	2.5	55.5333	56.7458	53.5	38.2413	-0.153499	9.56968	0.702204
miR-129-2-5p	13.5	90.85	44.3917	82.2576	35.75	0.819271	9.86487	0.0203661
miR-11983-3p	2	100.058	97.1083	154.608	55.9771	0.601461	10.5358	0.0346986
miR-30b-5p	0.5	34.6318	17.3958	63.9542	12.6107	1.80222	8.92624	1.93841e-05
miR-2285i-5p	3	17.4167	0.25	24.1071	7.75	5.95672	7.68118	4.1078e-07
miR-2285m-4-5p	26.75	35.8149	30.6941	59.8036	68.8051	0.890758	9.50784	0.022755
miR-12016-5p	3274.33	31.2917	14.7917	12.0208	6.95833	-0.364693	8.03127	0.718867
miR-2300a-3p	7.66667	49.1875	75.4417	82.9256	47.9792	0.0674774	9.883	0.858628
miR-655-3p	57.25	74.5688	111.833	143.958	129.914	0.295138	10.7136	0.300718
miR-24-2-5p	2	29.5542	22.1868	59.5125	14.1875	1.34981	8.89446	0.00115793
miR-652-3p	6	95.1875	134.585	124.991	178.817	-0.175386	10.9271	0.539967
miR-11996-3p	0	32.5	14.5	20.8189	61.5536	0.449722	8.94732	0.533661
miR-2285u-5p	1.33333	43.5314	29.5417	3.30833	9.16667	-3.17863	8.39184	6.44259e-06
miR-2455-5p	0	62.1473	16.1369	22.0625	52.4458	0.379838	9.17127	0.558746
miR-2398-3p	4	58.5	32.0542	68.825	59.1375	1.03075	9.66227	0.00640699
miR-2285ao-3-3p	7.4	77.3595	145.873	80.6813	55.7765	-0.922199	10.3683	0.00155565
miR-544b-2-3p	9	35.85	54.0794	52.7028	35.2827	-0.105822	9.38074	0.814072
miR-2353-3p	7	47.9821	89.625	89.2881	91.9315	-0.0742016	10.1969	0.828307
miR-2285ci-3p	0	25.5654	4.45	13.45	42.2708	1.50149	8.39438	0.11103
miR-2300b-3p	0	16.75	4.925	12.6	12.625	1.26563	7.61897	0.160156
miR-193a-2-5p	1.5	32.25	28.4083	9.25	16.0833	-1.67402	8.39916	0.00381958
miR-376b-3p	0	26	1.5625	23.625	0.5	3.74883	7.73274	4.99871e-05
miR-562-3p	7.25	106.04	54.3756	90.1098	81.8343	0.658667	10.2499	0.0478227
miR-2285p	19	37.2881	15.119	20.8875	51	0.394617	8.89155	0.646181
miR-2284q-3p	15	30.8042	35.5	46.5	26.6875	0.319555	9.04464	0.453711
miR-502a-2-5p	1	69.4917	64.5179	35.1851	31.2083	-0.941093	9.54671	0.0105648
miR-448-5p	31.2	54.2917	21.122	51.375	95.0625	1.20873	9.6875	0.00564883
miR-497-3p	3500.33	109.76	26.8168	61.9375	83.1458	1.13523	10.0173	0.00422381
miR-1307-5p	4	88.0994	177.442	151.899	124.203	-0.292884	10.9469	0.264296
miR-2285bm-5p	1	50.6756	18.7316	62.6228	10.1675	1.66592	9.06284	6.4902e-05
miR-450b-5p	31	128.357	60.0425	83.0312	58.7208	0.398092	10.2394	0.250148
let-7d-5p	0	25.5635	19.497	27.5	32.0429	0.425004	8.65714	0.431468
miR-376a-5p	7	105.44	80.6114	47.1833	108.015	-0.839853	10.2944	0.0148713
miR-99a-3p	1849.8	56.875	47.3875	48.0929	53.6322	-0.0474316	9.58394	0.933263
miR-378d-5p	0	36	14.7583	7	7.85	-1.13071	8.04292	0.154702
miR-101-1-3p	0.2	32.4315	37.6083	25.0208	3.29167	-0.654107	8.57386	0.14816
miR-153-1-5p	791	80.2222	51.3333	85.4167	52.0595	0.664485	9.95166	0.0472654
miR-541-3p	1.75	97.6768	92.1331	56.0602	30.8027	-0.784234	9.99533	0.0175998
miR-6525-5p	0	36.95	1.95833	0.75	27.2	-1.31343	8.06919	1
miR-3064-5p	0	16.5	7.075	6.75	1.83333	-0.134285	7.16782	1
miR-2284v-5p	8	26	4.04167	11.25	4.5	1.38144	7.58713	0.13207
miR-658-5p	1	53.9136	35.025	27.375	23.0417	-0.422686	9.04443	0.379697
miR-11981-3p	8.5	46.4583	61.2411	6.4375	48.4702	-3.29327	9.26527	2.77347e-10
miR-2423-3p	0	46.2991	21.8245	70.196	24.7723	1.61115	9.25255	6.46612e-05
miR-1814b-5p	0	20.5625	25.7727	4.27273	3.125	-2.62572	7.793	0.000165623
miR-411c-5p	2	41.75	38.25	16.25	1.5	-1.29717	8.56653	0.00764597
miR-30e-3p	14	32.625	13.0417	21	36.3667	0.61372	8.63711	0.266732
miR-206-5p	6	87.75	39.6042	59.2708	21.7708	0.511472	9.59354	0.187867
miR-2363-1-3p	0	16.375	29.25	2.375	15.8333	-3.62159	8.01512	1.27658e-06
miR-769-3p	1	20.0417	35.1667	61.4333	5.56458	0.733947	8.8602	0.052449
miR-1-1-3p	0	21.0292	25.5	18.75	28.25	-0.509551	8.5105	0.339516
miR-10169-3p	3	31.7887	23.9229	70.2042	27.1756	1.47958	9.16678	0.000177466
miR-2285ao-2-5p	0	57.875	2.29167	28.0833	25.875	3.47809	8.76825	3.61809e-06
miR-199b-5p	19	43.9	106.765	105.625	79.4583	-0.0842586	10.2689	0.811157
miR-2894-5p	1552.67	51.1375	64.8333	31.9083	46.8958	-1.08861	9.5101	0.00409127
miR-12028-3p	0	99.7083	53.6462	45.3182	60.45	-0.311467	9.90327	0.411369
miR-2285ad-5p	20.3409	41.0422	35.4513	0.477273	1.97727	-5.94598	8.28727	4.26767e-10
miR-2291-5p	1.33333	45.4458	33.1542	57.25	24.6667	0.717135	9.23402	0.0647889
miR-6518-3p	11.8	27.875	62.6	33.3649	52.9356	-0.97399	9.37775	0.00855414
miR-677-3p	0	97.1771	50.35	32.0833	45.1333	-0.716788	9.70466	0.0759757
miR-15a-5p	1.5	53.4375	25	47.8958	23.3333	0.865926	9.13754	0.0437476
miR-7857-2-3p	1	62.5863	6.79167	11.1875	2.08333	0.6419	8.3378	0.499675
miR-2286-5p	6	36.6388	38.5833	31.3	55.8619	-0.369355	9.25818	0.471942
miR-2332-5p	1	59	13.1762	61.9083	54.9988	2.15301	9.45952	2.11207e-06
miR-301b-3p	1	35.3958	63.15	11.9583	8.675	-2.45706	8.8386	5.09196e-08
miR-191b-5p	0	35.25	43.9167	46.4167	50.0417	0.0109721	9.36399	1
miR-1277-5p	4	73.2387	97.9992	54.3917	98	-0.916661	10.2212	0.00465268
miR-12012-5p	0	16.2083	27.4125	9.85417	55.0833	-1.53269	8.71524	0.0100683
miR-2284i-3p	0	31.25	13.375	40.75	35.9167	1.52981	8.85327	0.00203931
miR-11972-5p	0	20.5	32.5	9.83333	0.25	-1.78031	7.99582	0.00179023
let-7f-2-5p	20	15.5	11.5	118.25	43	3.2796	9.44687	2.75515e-15
miR-365-2-5p	7	68.9335	51.519	20.4479	31.13	-1.39643	9.33633	0.00106592
miR-30d-5p	2.33333	42.2083	24.7708	61.1042	8.45833	1.22969	9.00871	0.00249928
miR-2471-5p	9	18.975	27.625	16.5833	10.8	-0.800379	8.20075	0.13189
miR-202-5p	0	29.875	60.6458	31.4167	29.8542	-1.01478	9.16632	0.00937491
let-7e-3p	0	114.067	46.7104	55.0729	47.6875	0.168312	9.92372	0.687482
miR-2380-5p	5	58.8083	62.1107	30.0833	24.1667	-1.11146	9.36105	0.0038877
miR-503-3p	6.75	76.1708	57.8774	50.311	36.7806	-0.27037	9.68107	0.485661
miR-190a-5p	5	24.4583	1.5	34.5917	10.2083	4.35102	8.13285	1.61919e-07
miR-2418-3p	0	17.0417	38.7	17.75	24.0729	-1.18756	8.56886	0.00913405
miR-128-2-3p	0	20.625	15.375	15.0821	8.05833	-0.0958303	7.90989	1
miR-147-3p	0	36.5417	19.0625	50.75	35.3292	1.33823	9.06356	0.0023906
miR-453-3p	5.33333	27.5	45.0625	28.375	8.83333	-0.733587	8.72266	0.0900806
miR-669-5p	10	19.9167	10.75	17.25	0.75	0.607769	7.6622	0.376638
miR-218-1-3p	4	60.6667	66.1542	94.0227	43.244	0.43761	9.92625	0.174766
miR-2373-3p	0	101.208	49.4167	88.25	9.79167	0.76626	9.83664	0.0242851
miR-2419-3p	6.5	48.525	43.8417	48.3	38.5625	0.0706568	9.3899	0.931369
let-7b-3p	585.333	18.6875	67.6952	97.4167	59.0464	0.455538	9.81167	0.147201
miR-2406-3p	0	67	50.5833	2.9	66.8125	-4.13458	9.45925	1.63327e-10
miR-33a-5p	0	14.8125	5	10.875	24.875	1.03424	7.83326	0.227948
miR-411c-3p	0	36.9167	42.3929	58.4167	34.4375	0.392698	9.33304	0.288381
miR-346-5p	0	46.5875	21.3917	2.58333	11.4062	-3.05706	8.33432	8.47349e-05
miR-1225-5p	0	19.875	14.2488	3.16071	11.0565	-2.19642	7.66047	0.0103193
miR-658-3p	3	16.375	36.0667	25.75	39.25	-0.552685	8.81731	0.221742
miR-489-3p	4	36.5	20.3552	75.5833	36.4107	1.81762	9.30124	5.11185e-06
miR-1251-3p	8	19.0417	24.8333	20.55	8.32778	-0.340126	8.17708	0.590815
miR-2483-3p	2	22.5562	44.2313	19.2812	22.6146	-1.26117	8.71303	0.00575891
miR-3431-3p	1789	59.6761	45.7898	148.444	96.3419	1.62536	10.3208	2.0309e-07
miR-2285f-2-3p	0	34.5	4.375	8.25	49	0.828763	8.54713	0.593113
miR-935-5p	0	27.175	28	12.375	1.375	-1.2383	8.1077	0.0211185
miR-2411-3p	0	42.9583	48.3542	34.7917	42.9625	-0.542109	9.31264	0.195824
miR-432-5p	3.5	48.275	56.2958	46.2167	36.9917	-0.352621	9.45591	0.33681
miR-497-5p	4.75	54.9554	104.173	82.5351	53.7061	-0.404233	10.0887	0.190042
miR-2419-5p	4	67.5583	133	86.4583	45.875	-0.68941	10.2576	0.0169032
miR-2285n-1-5p	11	25.3667	52.2292	66.5833	45.5	0.280837	9.46867	0.468292
miR-188-3p	1	41.1562	17.5208	31.875	8.69792	0.790251	8.58126	0.123095
miR-2441-5p	1	78.4095	101.127	40.6806	42.9139	-1.37984	9.92917	4.93768e-05
miR-2347-3p	4	45.075	28.2583	39.5823	52.5852	0.415747	9.28096	0.345894
miR-2284z-3-3p	0	25.9958	81.5875	51.4583	55.2583	-0.732388	9.64373	0.0305139
miR-1256-5p	9.16667	51.0917	22.95	91.4583	41.8125	1.92012	9.58403	3.89889e-07
miR-22-5p	1	79.1111	51.275	32.3125	78.2583	-0.732761	9.80524	0.0636857
miR-191-5p	4	25.05	7.875	44.2167	30.6667	2.40235	8.69243	7.6953e-06
miR-12034-5p	0	18	8.29167	10.1875	14.5	0.22513	7.72403	1
miR-7-2-5p	0	18.5	0.875	31	27.65	4.89558	8.26442	1.75007e-07
miR-6523-5p	28	77.9758	29.5387	10.3333	31.3403	-1.57236	9.13894	0.00510013
miR-380-5p	3	40.875	76.9881	52.131	47.1214	-0.630114	9.65986	0.0641843
miR-2284g-3p	1	41.5	52.9583	53.3333	28.2014	-0.0585544	9.36453	0.937522
miR-92a-2-5p	0	13.875	13.875	45.125	9.375	1.62402	8.33069	0.000577021
miR-133c-5p	8	48.4375	47.8875	35.8542	76.1629	-0.484911	9.60366	0.233548
miR-10178-3p	13.8333	84.3215	116.005	125.167	152.615	0.0407436	10.7697	0.930959
miR-6119-3p	14	102.771	80.1286	61.9479	69.2583	-0.439351	10.1743	0.177204
miR-124b-3p	11	22.0774	13.75	0.833333	8	-3.91989	7.56279	0.00141036
miR-12053-5p	0	14	12.5417	13.05	2.625	-0.0114394	7.49036	1
miR-584-3-5p	0	37.125	14.6875	30.8542	26.2917	0.996041	8.70885	0.0575192
miR-2285bc-3p	4	42.15	51.5042	14.6839	28.0417	-1.87022	9.02077	3.0572e-05
miR-12012-3p	7	17.65	3.70833	44.3333	4.25	3.46813	8.1156	5.79084e-08
miR-2407-3p	6	38.625	25.625	6.375	15.35	-2.0541	8.39836	0.00124544
miR-1388-5p	0	61.6875	29.2708	54.6958	25.9097	0.830466	9.32488	0.0339705
miR-2384-5p	1	14.0357	33.4143	8.25833	8.125	-2.06849	8.01348	0.000273436
miR-6122-3p	0	46.1667	40.2292	44.7403	25.5	0.0842124	9.2032	0.856069
miR-6518-5p	21	55.4	60.3854	9.875	29.4688	-2.66555	9.19772	1.28544e-08
miR-2473-3p	0	24.8125	20.7708	45.6875	10.25	1.06395	8.61088	0.013018
miR-141-3p	2	75.2411	64.0625	30.375	44.125	-1.14215	9.63788	0.00358445
miR-143-5p	0	19.5	11.875	25.1667	2.79167	1.00728	7.90994	0.0678932
miR-2285cj-3p	0	14	47.8846	5.14286	1	-3.256	8.09773	1.69207e-08
miR-183-3p	6	39.875	55.25	4.55833	13.7	-3.6315	8.77192	1.58527e-10
miR-12025-3p	0	13.9167	5.79167	8	4.08333	0.389968	7.15466	0.797512
miR-2285aj-3p	0	30.875	22.75	0.75	6.29167	-4.77212	7.94616	8.426e-06
miR-3141-3p	18.4	26.3583	60.75	7.275	31.9167	-3.10847	8.92083	1.11003e-09
miR-12063-3p	16.25	46.4672	49.9	10.6833	69.7104	-2.27889	9.37985	2.36802e-06
miR-12043-5p	0	26.6667	48.8333	37.25	15.5	-0.45815	8.9327	0.240754
miR-9-1-3p	1	51.375	41.375	34.3333	36.5	-0.336902	9.26535	0.431194
miR-135a-2-5p	12	46.6271	54.6726	51.1347	124.538	-0.164997	10.0027	0.695038
miR-135a-2-3p	4.11111	53.5208	14.9639	60.4508	34.1583	1.93674	9.25367	8.76189e-06
miR-2356-3p	0	36.925	36.6333	37.1	34.725	-0.0504387	9.10331	0.92105
miR-2285bv-5p	0	39.125	13.0938	37.25	17.8333	1.43106	8.68552	0.00691861
miR-2434-3p	7.5	47.6088	75.5446	120.717	150.479	0.606552	10.4961	0.0405742
miR-6536-2-3p	1	39.5943	65.8077	71.6417	112.399	0.0535723	10.0627	0.895439
miR-6501-3p	1	13.775	29.8229	27.6667	2.70833	-0.176377	8.19766	0.729274
miR-2894-3p	10.6667	35.475	17.4708	31.7292	55.3827	0.787756	9.05296	0.123095
miR-11992-3p	2	25.6417	24.45	12.4667	9.66667	-1.03308	8.16902	0.0678932
miR-26c-3p	0	39.8188	58.5417	42.2884	70.6667	-0.536718	9.6236	0.143477
miR-329a-5p	1	13.3	0.25	2.91667	9.75	2.96396	6.93829	0.253731
miR-2285g-3-3p	0	21	26.2903	30.1331	7.75	0.127378	8.38143	0.906204
miR-25-3p	0	33	8.70833	40	31.7917	2.11519	8.76224	9.19403e-05
miR-12021-5p	0	36.9286	22.2417	28.825	2.01667	0.303682	8.45192	0.617782
miR-135a-1-5p	0	51.2708	42	89.7178	28.1875	1.024	9.61086	0.00245586
miR-1179-3p	0	42.0625	60.9167	54.9375	38.9583	-0.217447	9.52127	0.60557
miR-378c-5p	0	27.0417	39.1261	12.6607	39.6136	-1.68663	8.83084	0.000602715
miR-2285ax-2-3p	12	56.3926	53.6821	124.952	23.6967	1.14819	9.89176	0.000231103
miR-3065-5p	1	13.8333	10.875	14.25	24	0.317877	7.99232	0.707153
miR-455-5p	0.25	13.3958	54.1667	3.58333	7	-3.93952	8.28004	4.08836e-11
miR-1197-5p	3	27.1528	13.4375	14.0528	13.4792	-0.00424273	8.09119	1
miR-92b-5p	2.57143	23.55	3.85714	6	3.77381	0.554077	7.33686	0.759851
miR-450a-2-5p	2	50.5	32.625	64.0417	36.7	0.901656	9.42146	0.0186462
miR-2402-3p	4	79.25	17.75	41.875	64.8125	1.16392	9.56574	0.0107729
miR-181a-2-3p	17.5	29.7	28.5	11.4167	35.425	-1.37877	8.66744	0.0126641
miR-2388-3p	3	33.5587	22.9583	67.8542	35.2417	1.48962	9.22515	0.000236571
miR-210-5p	5.61905	75.8179	144.596	54.3393	60.6339	-1.47866	10.2724	1.30772e-06
miR-499-5p	7	50.45	52.3271	3.575	49.7354	-3.89303	9.20847	1.02759e-10
miR-2285dl-1-5p	16	24.9167	13.849	17.5	10.75	0.266563	8.06908	0.739035
miR-2452-3p	0	38.2625	30.5946	83.1988	104.207	1.37089	9.88746	0.000224545
miR-2383-3p	0	66.7917	15.2708	30.8125	15.2417	0.938363	8.92466	0.0822399
miR-376d-5p	0	30.8333	28.85	14	40.7917	-1.10498	8.78301	0.0508682
miR-2373-5p	0	43.0357	51.4107	12.3125	18.2583	-2.11932	8.90198	9.36946e-06
miR-155-5p	0	39.75	27.25	1	6.51458	-4.66976	8.21097	5.23325e-07
miR-328-3p	0	44.6667	19.9583	24.575	11.1833	0.230029	8.59836	0.682922
miR-2881-3p	0	18.125	7.51923	0.25	11.25	-4.40629	7.34049	0.00894141
miR-32-3p	0	22.3333	19.1875	1.125	21.2292	-4.01475	8.01448	4.57911e-05
miR-2305-5p	1.28571	14.8056	3.125	0.375	6.25	-2.75941	6.86716	0.253731
miR-484-5p	0	46.4375	39.25	92.625	36.4583	1.16735	9.6347	0.000544969
miR-2284y-5-3p	22.6667	74.9607	38.8871	1.975	17.8958	-4.28217	8.99095	7.71158e-09
miR-2285dl-2-3p	1	23	11.45	28.2	4.575	1.22272	8.06922	0.0285161
miR-631-3p	4	18.2667	69.4375	58.125	125.167	-0.324788	9.97405	0.369739
miR-154-5p	1	15	50.6667	17	92.5774	-1.63702	9.3712	0.000159196
miR-24-1-5p	1	22.75	8.85	26.4583	72.3833	1.49831	8.95864	0.0110484
miR-2401-3p	5	21.875	7.125	0.125	14.625	-4.90915	7.53755	0.0172979
miR-2436-3p	1	65.422	49.6362	83.4583	45.1604	0.679461	9.81309	0.0427403
miR-2433-5p	33	29.9196	5.55357	19.4583	13.2292	1.71813	8.08872	0.0211438
miR-12017-5p	35	21.532	59.085	47.8161	85.4948	-0.373287	9.64217	0.349206
miR-885-3p	1	51.75	23.7619	1.95833	39.6667	-3.58588	8.81369	2.95077e-05
miR-2304-3p	0	19.4792	3.65868	11.875	11.25	1.5978	7.60146	0.0884894
miR-2285ch-5p	0	12.5	0.5	3.625	26.2917	2.52414	7.51489	0.381173
miR-2285g-1-3p	0.4	17.15	14.2	18.15	5.65833	0.283	7.82054	0.747807
miR-4286-2-3p	5	128.721	48.8057	103.266	116.414	1.01056	10.5016	0.00184719
miR-2396-5p	396	12.1977	31.0083	0.5	27.625	-5.70032	8.16109	3.99443e-09
miR-10171-5p	12	39.4167	28.3893	1.91667	19.3	-3.87048	8.44629	2.1476e-06
miR-2457-5p	15	49.9583	40.925	34.1625	78.25	-0.328341	9.56926	0.431194
miR-2343-3p	8	36.125	67.2083	52.0417	21.994	-0.436918	9.37687	0.219479
miR-181b-2-5p	6.5	86.1756	30.2917	14.1714	47.3006	-1.15764	9.38178	0.0294307
miR-10179-3p	9.31429	79.5165	118.927	47.1167	130.357	-1.40221	10.4353	1.15169e-05
miR-2285be-5p	1	34.5529	16.25	12.6458	15.9901	-0.426914	8.29175	0.4885
miR-15b-3p	2	14.744	62.5	32	27.375	-1.03171	9.0236	0.00621651
miR-2406-5p	249.726	16	3.5	0.25	4.5	-3.32927	6.85315	0.128741
miR-2285db-3p	0	25.4036	38.75	28.8952	21.9916	-0.490396	8.7865	0.248847
miR-875-5p	0	32.9286	5.9494	14.5	29.375	1.19975	8.34524	0.133184
miR-1603-5p	0	15.0727	64.6667	48.3333	52.7292	-0.48778	9.40762	0.175256
miR-1814c-3p	11.5	40.1907	40.1738	94.2083	29.3389	1.15831	9.56197	0.000627583
miR-1284-5p	5	33.25	104.521	130.924	73.1958	0.255789	10.2921	0.376498
miR-12009-5p	13	98.2321	82.4208	149.996	105.535	0.794066	10.6334	0.00595091
miR-10183-3p	1	34.25	54.7917	18.9167	1.25	-1.59665	8.71761	0.000156954
miR-4286-1-3p	2	29.85	22.8435	8.09524	16.4083	-1.55056	8.25706	0.0173117
miR-1282-3p	4	59.9524	11.6667	38.0631	32.2167	1.62696	9.0648	0.00164801
miR-16b-3p	10.3333	85.4125	43.6765	77.8875	55.3393	0.764007	9.9163	0.0302966
miR-107-3p	1	37.2306	56.3752	64.0446	65.0863	0.114906	9.6935	0.774429
miR-429-5p	4	36.4583	82.8613	51.8333	85.7	-0.744254	9.89756	0.0228191
miR-10176-3p	8	38.1667	31	103.125	41.5625	1.6613	9.62741	2.20435e-06
miR-12019-5p	12.6667	84.8629	138.744	125.514	142.278	-0.213244	10.8093	0.468642
miR-137-5p	1	70.5774	33.8214	43.5729	75.4667	0.295658	9.69726	0.501896
miR-6534-5p	0	15.6875	38.0417	1.25	35.9583	-4.86044	8.48063	1.42755e-09
miR-2414-3p	5	31.2	33.7083	63.1667	35.7583	0.834894	9.26336	0.0291569
miR-541-5p	3	26.7146	74.2208	51.6494	89.7342	-0.590744	9.81639	0.0800406
miR-11986b-3p	6.2	31.375	28.4107	19.625	8.26786	-0.599419	8.42154	0.242949
miR-1291-5p	6.5	54.8958	34.375	8.95833	38.0625	-1.99358	9.01871	0.00041851
miR-1281-3p	2	59.2113	36.425	107.925	62.3417	1.49504	9.93317	1.1687e-05
miR-631-5p	0	22.05	24.3	14.75	19.9167	-0.783875	8.32029	0.141576
miR-2314-3p	0	88	27.6771	11.75	41	-1.29562	9.30538	0.0174197
miR-1284-3p	1	101.483	35.4708	68.3611	48.5762	0.875415	9.86959	0.0154067
miR-33b-3p	1.5	33.3065	4.5625	10	4.41477	1.0435	7.75134	0.319467
miR-6517-3p	1	26.6875	57.925	44	18.625	-0.4644	9.12133	0.226412
miR-2285as-1-5p	1	74.0891	54.3196	74.9763	97.1369	0.395313	10.1117	0.271889
miR-12027-3p	1	24.8333	32.1875	19	11.6429	-0.825146	8.42317	0.0785181
miR-432-3p	0	14.0417	57.8125	71.4375	43.5298	0.235969	9.44808	0.492796
miR-6521-5p	0	18.7917	11	17.0417	7	0.55757	7.78958	0.376638
miR-2482-5p	2	23.2857	31.9125	26.5833	5.8	-0.331048	8.41956	0.493001
miR-10174-3p	6	17.8	6.75	1	68.5	-2.67586	8.52412	0.0757931
miR-149-5p	0	30.9375	29.7	22.5	39.4464	-0.467142	8.87376	0.387478
miR-2285f-2-5p	0	11.625	6.5	37.5833	6.41667	2.44078	7.96582	3.27027e-05
miR-12000-3p	0	19.0104	12.2778	8.5	1.625	-0.592093	7.46756	0.407173
miR-2285cv-1-3p	1	21.0798	27.4056	14.1914	4.36429	-1.01178	8.07245	0.0663279
miR-11978-3p	1	15.3417	57.25	32.125	69.75	-0.899787	9.36154	0.0170933
miR-320a-2-5p	9.33333	96.308	98.2829	85.9835	81.8655	-0.261397	10.376	0.39672
miR-1225-3p	0	10.75	33.75	45.8333	14.625	0.371454	8.65934	0.395362
miR-2475-3p	0	10.75	28.5227	0.397727	25.75	-5.83673	8.0491	2.21221e-08
miR-2285bh-5p	0	26.25	46.625	8.16667	4.35	-2.56349	8.39229	1.04e-06
miR-2351-5p	0	21.5	9.125	55	22.4375	2.50685	8.69296	7.67613e-07
miR-584-6-3p	0	11.125	18.875	20.9583	1.45833	0.0816623	7.75666	1
miR-141-5p	37	27.9286	17.575	35.1528	22.875	0.926504	8.64014	0.0622085
miR-2890-3p	0.5	33.75	7.3125	1.625	42.125	-2.1533	8.38245	0.189409
miR-2305-3p	1	14.375	23.875	20.1667	12.375	-0.310628	8.1426	0.682922
miR-7862-5p	30.4286	62.0417	45.1667	86.9583	20.9444	0.874424	9.63614	0.00917563
miR-2285bt-5p	0	13.1162	7	20.25	5.25	1.44778	7.58218	0.0276789
miR-17-3p	0	15.5	23.7024	7.75	45.7708	-1.66541	8.50388	0.00616054
miR-3533-5p	9.5	31.9583	23.756	19.625	36.9583	-0.342481	8.75476	0.580767
miR-2285o-1-3p	0	28.5833	33.2514	9.98333	16.125	-1.7916	8.4298	0.00125538
miR-2357-5p	1	14.05	15	24.4583	7.16111	0.632333	7.94047	0.240748
miR-135b-5p	3	35.3125	36.5	51.0625	61.8542	0.414292	9.43334	0.282696
miR-205-3p	0	48.7917	42.0625	39.65	24.8333	-0.153615	9.19255	0.780638
miR-2323-3p	1	17.7	22.75	12.75	8.925	-0.897549	7.97523	0.117167
miR-1721-5p	7	40.6667	39.6625	20.2	10.1667	-1.03761	8.73379	0.0236259
miR-454-3p	2	29.4226	28.75	46.0079	78.1845	0.607347	9.4172	0.16722
miR-224-5p	0	40.3155	25.2696	33.5063	63.3333	0.336704	9.25705	0.493001
miR-1185-3p	0	17.125	39.4607	16	75.6396	-1.36418	9.13914	0.00575899
miR-12016-3p	19	45.1146	9.90625	17.1146	37.3958	0.71303	8.71855	0.278164
miR-153-2-3p	5	83.5865	79.776	70.8542	105.739	-0.239575	10.2876	0.461356
miR-101-2-5p	3	30.625	84.0458	88.5357	83.5938	0.00620236	10.0481	1
miR-2448-5p	0	23.0833	31.25	9.75	25.2708	-1.73606	8.4523	0.00127928
miR-10225b-3p	0	51.8652	29.3292	49.8125	80.6542	0.693012	9.62209	0.085174
miR-2904-3-3p	7	49.175	56.9417	73.5556	64.625	0.299898	9.82068	0.374912
miR-99b-3p	0	40.45	12.7375	51.125	30.5417	1.92593	8.9943	4.05448e-05
miR-378-3p	1	64.0833	83.4833	48.9917	58.1528	-0.836167	9.883	0.0147347
miR-371-5p	14.3333	27.1875	34.4667	60.5	18.8208	0.740812	9.05603	0.049172
miR-2285dm-3p	0	11.8333	1.3	40.175	16	4.756	8.10674	1.42755e-09
miR-2443-3p	1	25.9583	36.2431	32.1931	7.375	-0.238952	8.61891	0.601004
miR-487b-3p	0.5	42.1125	20.7857	57.1583	32.2232	1.38528	9.16096	0.000770035
miR-2285bo-5p	0	10.15	0	0	0	#N/A	#N/A	#N/A
miR-1248-2-3p	3	38.725	38.5667	52	40.6875	0.361275	9.31639	0.385043
miR-2886-5p	12.5	99.3125	83.1056	49.3083	84.6042	-0.820362	10.1867	0.0147347
miR-628-3p	5	30.1458	62.6839	29.1	54.1915	-1.17242	9.37325	0.00215189
miR-489-5p	7	10.0833	15.875	14.3482	28.125	-0.212992	8.10147	0.865308
miR-532-3p	0	62.475	55.3869	67.7036	97.9361	0.220365	10.0312	0.570739
miR-335-3p	5	34.625	12.3333	17.0312	37.875	0.393348	8.62255	0.610546
miR-133a-2-3p	7	50.6492	113.312	130.807	92.0953	0.138114	10.4676	0.636846
miR-2898-5p	2	23.5	26.0833	59.1875	24.25	1.10968	8.9766	0.0057539
miR-154b-5p	2	24.0833	17.9583	6.74583	29.625	-1.46411	8.27939	0.0565323
miR-2467-5p	40.5	21.0744	47.9438	12	72.4792	-2.05554	9.18795	2.69074e-05
miR-532-5p	1	57.3333	38.3333	60.9167	15.7917	0.597809	9.33088	0.0991255
let-7f-1-3p	0	13.6607	43	14.25	17.125	-1.65344	8.43346	0.000577021
miR-12001-5p	0	19.625	11.0107	12.3	6.35238	0.0899127	7.68043	1
miR-2320-5p	2	15.5	35.5625	19.875	39.15	-0.903955	8.73141	0.0544345
miR-2285dc-3p	7	39.6531	82.3726	39.5175	60.1769	-1.12602	9.69221	0.00110001
miR-124a-2-3p	14.75	43.1607	43.6986	22.1542	17.5938	-1.04459	8.91616	0.0187995
miR-6528-3p	14	60.1488	61.0223	60.5988	81.0714	-0.0787576	9.92545	0.88607
miR-6529b-5p	8	40.5833	58.0542	88.3917	82.9875	0.536697	9.96094	0.114853
miR-2469-3p	0	38.2917	12.25	78.8583	88.675	2.60565	9.65962	3.7616e-09
miR-2427-3p	15.6667	15.9042	100.35	29.9375	26.1833	-1.80949	9.34624	3.45088e-07
miR-2891-5p	5.4	61.3246	89.1635	156.151	70.925	0.738757	10.4281	0.0082146
miR-2285cn-3p	0	9.78571	19	11.25	8.53125	-0.817862	7.66577	0.232679
miR-2403-5p	1	38	35.5833	35.4583	23.6625	-0.0736896	8.97766	1
miR-1197-3p	17	48.3792	49.7083	30.0042	41.375	-0.794593	9.31627	0.045909
miR-182-3p	0	55.75	34.9583	87.6667	64.9062	1.2546	9.81089	0.000362155
miR-2470-5p	5	59.2083	49.1979	32.8929	29.0417	-0.647666	9.32103	0.1128
miR-2285ba-1-3p	0	47.8021	8.75	11.9583	12.75	0.377169	8.31859	0.679314
miR-2285f-1-5p	20	14.9583	5	3.25	0.670455	-0.669422	6.83514	0.731885
miR-125a-5p	0	57.375	2.375	18.2639	54.3083	2.81192	8.97408	0.000700954
miR-2363-2-5p	13290.2	67.625	41.7083	87	77	0.989714	9.97521	0.00418593
miR-2285cd-3p	10	48.6573	9.30682	57.1917	26.637	2.53501	9.06047	3.62217e-07
miR-1247-3p	15.3333	41.9292	41	21.75	36.0417	-0.979303	9.06171	0.0266216
miR-2883-3p	1	9.75	26.5208	0.75	7.83333	-4.99228	7.5725	9.08175e-07
miR-12002a-3p	4	17.0139	9.125	48.0893	33.5	2.31362	8.69188	4.22639e-06
miR-12018-3p	2	11.5	13.25	9.75	70.6696	-0.505801	8.67294	0.430494
miR-2354-5p	2.5	13.7625	8.8	22.8146	29.3167	1.29371	8.21147	0.0425388
miR-2318-5p	0	30.75	11.1	5.32143	6.625	-1.11103	7.79049	0.227948
miR-340-3p	12.5	17.625	30.7857	103.625	35.1528	1.67824	9.44236	2.20435e-06
miR-2394-3p	0	22.5	1.5	4.825	8.5	1.54164	7.34229	0.461168
miR-2319a-3p	1	24.6389	28.0139	65.25	73.8333	1.14752	9.48365	0.00312085
miR-2454-5p	4	10.1042	47	21.625	22.35	-1.18406	8.61696	0.00619366
miR-2897-5p	8	24.5	9.9375	6.8125	36.75	-0.604325	8.272	0.643095
miR-1814c-5p	6.5	22.1042	35.6333	32.75	53.75	-0.189909	9.0961	0.753783
miR-2285ak-5p	0	9.3875	2.9375	1	2.375	-1.50843	6.40875	0.628704
miR-2465-3p	2.23077	47.5417	39.7149	34.8333	38.2417	-0.25722	9.23789	0.555169
miR-133a-2-5p	3	89.325	89.6429	88.1562	45.381	-0.0928671	10.1644	0.785451
miR-2285az-3p	9788	29.4631	24.95	35.1896	25.875	0.425436	8.7885	0.42843
miR-2409-5p	1	59.9952	26.6809	42.9167	24.5625	0.614574	9.17883	0.145184
miR-12014-3p	8	9.6625	13.0646	47.9411	36.6375	1.79716	8.68823	0.000219377
miR-10169-5p	12.1429	49.6125	28.8542	59.8958	47.5625	0.981796	9.43807	0.012637
miR-146a-5p	20.2	26.625	23.3173	39.3611	68.4333	0.683654	9.21709	0.14816
miR-3154-3p	3	51.8333	32.2153	71.3643	62.9167	1.07572	9.66142	0.00348621
miR-2285bf-2-5p	0	24.8125	11.3958	37.6778	66.375	1.64586	9.05505	0.00164801
miR-10225b-5p	1.33333	10.4167	19.5833	24.5889	14.5556	0.258037	8.11094	0.682922
miR-452-5p	1.5	21.4464	32.625	18.3125	62.5149	-0.897359	9.00797	0.0785181
miR-184-3p	3.97778	22.675	27.244	8.09821	19.625	-1.80296	8.26655	0.00275824
miR-185-3p	0	24.5833	16.8542	14.625	21.1042	-0.271377	8.25513	0.739035
miR-2417-5p	0.2	49.0285	26.175	40.8889	80.4778	0.572446	9.52043	0.203903
miR-1842-5p	0.6	9.19444	0	1.875	1.25	#N/A	#N/A	#N/A
miR-2285av-3p	0	33.8319	32.5964	42.4104	56.1562	0.30979	9.2779	0.487396
miR-211-3p	0	16.3958	40.8958	21.6667	45.4551	-0.98115	8.89736	0.0266216
miR-138-2-3p	17.3333	74.25	48.75	51.7778	60.2083	0.0180141	9.76661	1
miR-92a-1-5p	7	26.0417	35.4667	9	47	-2.03192	8.82127	0.000287197
miR-451-3p	2	20.6833	35.1417	78.5833	9.25	1.08952	9.07839	0.00227599
miR-2285m-1-3p	6	9.33333	12.875	53.0833	0.25	1.96468	8.21597	2.05119e-05
miR-148d-3p	4	22.1979	29.4167	61.125	33.8768	0.983303	9.11093	0.0102955
miR-12040-3p	0	26.3942	30.6635	16.25	24.5	-0.979364	8.57041	0.064366
miR-2417-3p	82	127.198	27.925	49.85	63.1964	0.764573	9.94759	0.0667299
miR-2285dg-3p	7	55.0694	29.55	63.1414	37.0303	1.02353	9.42795	0.00679035
miR-2285cq-5p	15	15.7758	16.4962	28.1667	10.4028	0.698891	8.13971	0.177052
miR-376a-3p	9	76.3164	90.9393	88.0833	131.377	-0.114746	10.4702	0.744924
miR-12048-5p	0	22.9583	12.1667	44.4417	20.7	1.78986	8.59459	0.000305231
miR-758-5p	0	132.475	40.8937	73.2708	14.7	0.770706	9.90632	0.0291254
miR-2284b-5p	1	19.05	1.3125	0.875	11.0208	-0.58514	7.17335	1
miR-10173-3p	1	18.6333	48.0417	39.125	50.1083	-0.364015	9.20293	0.370987
miR-2479-3p	3.2	22.5193	24.3125	71.365	57.944	1.48001	9.36366	0.000137509
miR-2400-3p	0.666667	27.6042	33.5792	38.1875	30.875	0.116256	8.95302	0.838754
miR-2902-5p	1	55.75	17.625	30	6.95833	0.694656	8.72247	0.188481
miR-12048-3p	7	86.3333	8.69167	15.4167	63.9182	0.749729	9.35258	0.335094
miR-2464-3p	4	54.9238	43.0593	65.2499	128.673	0.529522	10.0738	0.139859
miR-2284t-5p	0	19.5708	10.0625	13.625	29.6875	0.364495	8.18255	0.694067
miR-2292-5p	0	91.8333	74.8244	90.4375	65.6071	0.20423	10.2094	0.564832
miR-369-3p	0	19.25	32.75	14.75	0.875	-1.21255	8.08419	0.0166986
miR-2464-5p	0	107.317	102.81	49.4042	95.8875	-1.12412	10.3523	0.00052592
miR-2285dj-5p	0	14.0625	16.5	35	11.25	1.01065	8.24388	0.0438256
miR-2285b-1-5p	0	27.1875	6.25	2.625	65.8583	-1.27963	8.62942	0.517394
miR-2341-3p	0	20.875	16.375	13.775	27.8846	-0.315683	8.2858	0.610546
miR-124a-1-5p	29	17.975	48.0583	103.258	47.3744	1.03266	9.6489	0.00140418
miR-1248-2-5p	22.75	32.4417	117.835	44.125	77.875	-1.48328	9.9824	5.22857e-06
miR-7691-3p	5222	37.2917	31.2917	67.9458	55.3542	1.04683	9.48237	0.00570193
miR-1271-3p	4.2	32.206	30.7428	26.3206	24.9778	-0.29164	8.77627	0.640866
miR-2284e-5p	1	10.5833	9.75	14.875	0.75	0.534961	7.29703	0.451618
miR-2392-5p	1.25	22.5625	49.119	37.638	34.8265	-0.451646	9.09419	0.282696
miR-362-3p	9.5	99.125	40.0183	91.1214	82.25	1.11589	10.1622	0.00111193
miR-133b-5p	5	20.0833	65.125	74.8821	69.0533	0.132302	9.73372	0.746214
miR-302b-5p	0.535714	61.3333	28.9167	9.75	17.9208	-1.62456	8.81869	0.00266073
miR-186-3p	0	16.75	37.5	8.5	22.125	-2.19335	8.38599	5.64529e-05
miR-30c-3p	15.3971	88.2021	51.3375	15.6894	21.7188	-1.7708	9.37381	8.41695e-05
miR-2285q-3p	1	92.1292	38.7765	36.5333	53.7438	-0.154329	9.68166	0.769994
miR-151-3p	1.33333	29.0667	71.075	68.8042	57.1561	-0.115512	9.71504	0.746214
miR-136-3p	6	29.975	62.7667	37.5	40.125	-0.809866	9.32503	0.033817
miR-7860-3p	15.8	19.1208	50.5	20.95	0.583333	-1.3329	8.47658	0.00139798
miR-2284aa-2-3p	0	25.4833	29.825	27.4528	14.9708	-0.187622	8.56576	0.729274
miR-145-3p	3	19.9107	36.8524	21.3107	32.7	-0.855181	8.73853	0.0656553
miR-584-1-5p	0	52.625	22.5833	30.75	13.125	0.374674	8.82724	0.464237
miR-2285l-3p	2733.33	28.9375	39.75	23.0227	5.08333	-0.853192	8.55385	0.0464848
miR-487b-5p	0	17	0.285714	26.75	0.5	5.97379	7.548	1.26331e-07
miR-2284c-3p	2.5	98.5833	107.575	36.7417	84.8095	-1.61534	10.2393	1.98823e-06
miR-29b-2-5p	0	11.8333	17.2875	7.04167	29.1875	-1.34877	8.04425	0.0565323
miR-2422-5p	0	19.5417	43.8333	39.75	52.25	-0.209318	9.19776	0.647602
miR-330-3p	0	115.433	124.979	67.3478	77.2576	-0.959527	10.4637	0.00156721
miR-4286-2-5p	0	25.825	26.244	0.5	13.4286	-5.46068	8.05637	7.04324e-08
miR-11994-3p	0	13.625	3.75	12.25	22.25	1.60775	7.74608	0.0884894
miR-153-2-5p	5770	79.2238	52.4188	13.4792	50.6685	-2.01794	9.51717	1.45728e-05
miR-30a-5p	0.8	28.8485	46.6795	39.25	7.375	-0.318038	8.86486	0.417355
miR-2285dj-3p	0.666667	7.5	1	0.5	0	-0.906169	5.92865	1
miR-2331-3p	0.125	29.875	25.875	31.3083	58.3333	0.205214	9.10588	0.729274
miR-544b-1-3p	0	8	0	11	0.5	#N/A	#N/A	#N/A
miR-2285bp-3p	2	15.25	11.5833	1.4375	20.75	-2.97136	7.67992	0.00444385
miR-12046-3p	13	18.6667	38.5438	26.3542	45.2083	-0.614908	8.94262	0.195329
miR-27a-3p	1	13.9458	4.33333	25	29.875	2.42681	8.18305	0.000758987
miR-2294-3p	4	7.625	13.25	11.75	1	-0.239799	7.22057	0.707153
miR-409b-3p	4.5	49.8333	15.3125	32.625	6.5	1.01659	8.64592	0.0501032
miR-133a-1-3p	0	15.75	10.5	27	8.25	1.28385	7.95626	0.0324684
miR-12041-5p	2727	34	60.947	33.2917	49.1792	-0.938616	9.38185	0.0127332
miR-769-5p	2	35.3125	28.25	22.175	16.125	-0.416104	8.6212	0.453801
miR-10181-5p	1	22.75	2.875	18.4167	13.875	2.56053	7.88058	0.0024261
miR-2285cj-5p	0	10.75	3	0	7.5	-4.67733	6.71365	0.253731
miR-12007-3p	0	23.5	35.3571	49.75	24.625	0.422559	8.98172	0.27539
miR-2315-3p	1.5	32.0833	11.3833	5.29167	25.625	-1.15491	8.2083	0.160156
miR-2331-5p	3	37.25	15.375	41.7917	7.5	1.36676	8.61461	0.00432459
miR-30f-5p	0.666667	83.6607	53.125	33.6979	29.7042	-0.723444	9.54329	0.0722294
miR-33a-3p	0	17.8214	13.8893	29.3125	40.0333	1.00234	8.61137	0.0508682
miR-2461-5p	16	18.744	17.2597	27.7381	15.675	0.612064	8.28959	0.281069
miR-2351-3p	4	33.175	7.5	20.125	20.6875	1.34102	8.32271	0.048953
miR-487a-3p	21	10.8333	37.6042	12.5	65.0417	-1.64781	8.91808	0.00118125
miR-1839-5p	0.8	21.8443	34.4532	52.0268	43.7188	0.524189	9.16391	0.175485
miR-2416-3p	9	22.1458	21.0501	11.2461	29.9667	-0.965286	8.37583	0.104849
miR-144-3p	0	17.4538	82.25	12.175	67.7	-2.81202	9.40664	1.202e-10
miR-302d-3p	2	29.2	10.5595	5.88095	0.25	-0.89881	7.59165	0.352234
miR-365-2-3p	18.5692	24.6778	105.699	26.0625	50.9146	-2.08338	9.60352	5.91407e-09
miR-409b-5p	1	33.0625	51.2396	8.79762	49.2649	-2.59354	9.08307	2.09998e-07
miR-150-5p	7.25	34.6226	17.1894	79.6667	65.7757	2.1357	9.51864	1.99595e-07
miR-2284a-3p	0	37.0833	7.72222	22.25	49.2338	1.4435	8.79999	0.0246357
miR-2891-3p	0.333333	30.6042	23.8574	25.9246	91.4167	0.0507598	9.33846	1
miR-128-1-3p	1	54.925	40.2917	28.75	12.75	-0.553746	9.01764	0.212355
miR-876-3p	17.3333	23.0417	11.8125	23.25	25.75	0.901138	8.36216	0.117167
miR-7-1-3p	1783	38.8583	64.9095	75.869	50.0417	0.155932	9.73442	0.699168
miR-1777a-3p	0.666667	12.7083	7.025	9.25	52.0417	0.323065	8.32406	0.81105
miR-181a-1-3p	16	35.9375	44.5625	38.0714	76.8274	-0.295097	9.51494	0.460804
miR-23b-3p	0	23.15	64.6042	13	13.0833	-2.37058	8.77836	1.65417e-07
miR-10b-5p	1.60714	35.1131	25.0714	61.4458	87.7958	1.2204	9.6069	0.00249928
miR-451-5p	1.5	41	49.2083	14.1667	70.375	-1.85587	9.36393	8.23111e-05
miR-539-5p	3.16667	31.325	44.875	41.875	33.5083	-0.168209	9.16103	0.720802
miR-7858-3p	20.1667	75.5	58.1417	17.4	36.125	-1.80181	9.45392	3.44758e-05
miR-133a-1-5p	2	17	8.97619	16.65	7.88542	0.814043	7.70986	0.257411
miR-12064-3p	0	14.5625	17.9792	28.5625	17.9271	0.595616	8.28388	0.230971
miR-144-5p	0	19.9167	46.1667	27.9583	51.8125	-0.789664	9.11342	0.0577925
miR-376e-5p	1.35	24.2417	8.33437	8.8125	15.6198	0.0114387	7.86435	1
miR-135b-3p	5	48.425	24.2333	34.8316	54.0125	0.452576	9.24747	0.360272
miR-2887-2-3p	0	17	9.73958	13.875	7.5	0.436969	7.65033	0.564053
miR-2285df-5p	0	6.91667	0	8.25	0.166667	#N/A	#N/A	#N/A
miR-6532-5p	0	35.2689	33.3127	38.2727	40.9083	0.130914	9.12566	0.838754
miR-338-3p	1.9	47.375	72.0417	23.325	42.4792	-1.69037	9.44244	1.67344e-05
miR-27b-5p	2	53.0958	58.0929	54.9595	30.8583	-0.148535	9.52057	0.763936
miR-424-5p	0	23.1667	33.4607	28.0357	54.4167	-0.322755	9.04694	0.501832
miR-2355-5p	10	25.3095	33.3914	66.6875	40.5	0.92657	9.28081	0.0127934
miR-191-3p	0	31.7976	81.6399	23.669	39.8036	-1.84952	9.38094	1.41751e-06
miR-4523-3p	1	7	0.833333	7.3	6.5	2.89	6.7296	0.0757931
miR-12019-3p	1.8	10.8333	47.2589	40.9574	16.4771	-0.274552	8.79169	0.534537
miR-1296-3p	6.5	24.4167	54.6835	97.8021	57.1	0.76856	9.75812	0.0162901
miR-2284r-3p	2	29.125	16.3333	28.0833	25.25	0.708845	8.57884	0.218659
miR-11997-3p	3	19.375	14.5	49	48.4667	1.67953	8.96243	0.000299766
miR-425-3p	2	22.7083	28.7292	42.9435	26.7375	0.509229	8.85276	0.220682
miR-16b-5p	1	64.1167	54.5071	72.7979	94.8143	0.347888	10.0438	0.33132
miR-4657-3p	1	113.667	48.9	108.013	88.0666	1.07254	10.3556	0.000797253
miR-584-7-3p	1	12.9167	21.0562	21.5833	31.25	-0.0330092	8.4115	1
miR-188-5p	1	45.6667	17.25	10.625	12.8583	-0.7609	8.40147	0.214446
miR-23b-5p	2	9.16667	1.66667	16.7917	18.7917	3.17286	7.60629	0.00200946
miR-12052-5p	0	27.9792	20.85	1.4375	39.6688	-3.81266	8.46241	2.59951e-05
miR-2285cf-5p	0	11.5	3.5	3.75	18.55	0.0296413	7.34567	1
miR-2350-5p	0	34.7708	6.75	14.2708	37.3333	0.998273	8.50253	0.211789
miR-12045-3p	0.8	6.5	23.4375	12.3393	28.2768	-0.987036	8.14327	0.0895125
miR-2319a-5p	0	19.8056	20.3917	36.6417	45.4881	0.773057	8.86855	0.100489
miR-2405-3p	0	6.5	0.666667	7.5	43.2917	3.20491	7.89059	0.0757931
miR-2400-5p	0	18.5833	9.83333	32.2625	16.9167	1.63315	8.25697	0.00254585
miR-507-3p	2	12.25	31.125	24.5288	8.25	-0.410603	8.23751	0.40873
miR-212-3p	14	52.7292	76.575	48.2708	47.0208	-0.733071	9.70677	0.0342428
miR-2354-3p	1.5	52.0833	52.6548	104.429	106.892	0.917445	10.1812	0.00434427
miR-568-3p	0	62.925	68.1238	113.367	29.4375	0.66494	9.97433	0.0303057
miR-3601-5p	0	68.2333	100.25	36.1903	32.9583	-1.53546	9.78717	7.42418e-06
miR-98-5p	0.8	40.2391	40.3917	29.0399	4.85	-0.542901	8.77738	0.212355
miR-2285ce-5p	0	18.0625	1.25	13.6458	19.4167	3.25869	7.75615	0.00250381
miR-545-5p	7	57.3472	138.021	47.8958	35.1806	-1.59321	10.011	4.40579e-07
miR-551b-5p	2.5	68.8083	84.9667	100.287	75.0673	0.170071	10.2385	0.596571
miR-196a-1-5p	0	6	6	35.1667	19	2.4585	8.04997	4.17025e-05
miR-2432-3p	1	15.25	79.5208	16	16.5	-2.37285	8.93139	6.48402e-09
miR-2295-5p	0.666667	6.375	19.5	51.575	26.5625	1.3289	8.64566	0.0023906
miR-2285ck-3p	0	21.2917	17	32.25	1.4375	0.850289	8.15761	0.0713755
miR-2411-5p	0.4	21.875	40.5	66.8125	27.75	0.651745	9.20425	0.0849622
miR-11988-3p	23	19.25	43.8833	11.3333	13.125	-2.00978	8.42651	5.08771e-05
miR-2896-3p	0	26.5663	41.2083	1.625	56.2667	-4.62819	8.915	3.00325e-10
miR-323-3p	626.5	36.375	36.0029	42.3958	74.4732	0.166406	9.46895	0.773672
miR-2444-3p	0	6.1875	11.2292	26.5917	12.5208	1.16619	7.85105	0.0511523
miR-122-3p	17	119.804	161.602	112.021	69.7667	-0.596995	10.7236	0.0300533
miR-365-5p	18.8333	12.9062	55.075	37.1389	17.0111	-0.635568	8.86856	0.100044
miR-11988-5p	1	43.8958	45.6875	24.1667	33.0625	-0.983881	9.11933	0.0236484
miR-2285o-1-5p	5	14.9792	12.125	8	6.7375	-0.660333	7.48159	0.523805
miR-34b-5p	0	35.9167	11.05	21.125	11	0.858904	8.28226	0.137985
miR-2441-3p	0	8.27083	7	1	27.7812	-2.72741	7.54974	0.0757931
miR-2285k-1-3p	0	16.8125	14.7723	22.0125	4.04167	0.503051	7.87504	0.36518
miR-455-3p	21	49.2917	31.5833	48.25	19.3083	0.540752	9.12684	0.181649
miR-2297-5p	1.25	64.625	66.1667	33.2083	36.5	-1.06054	9.54854	0.00377352
miR-2293-3p	0	39.625	9.5625	54.875	2.16667	2.43689	8.66595	7.67613e-07
miR-6533-5p	2.5	35.6098	118.035	23.0625	28.225	-2.41797	9.58649	1.76104e-11
miR-494-3p	0.333333	25.5	21.5278	16	23.5208	-0.493659	8.40665	0.457819
miR-93-3p	14	37.8333	24.0417	104.824	99.6597	2.04995	9.93839	2.24708e-08
miR-12044-5p	0	17.7464	43.8214	68.0547	31.4393	0.564885	9.2408	0.11117
miR-11993-3p	0	11.6042	12.05	0.833333	39.4792	-3.73128	8.01901	0.00444385
miR-329b-5p	1	7.26786	1.04563	5.5	0	2.20014	6.28657	0.225712
miR-2285bk-3p	0	28.1567	14.9583	25.8833	7.95833	0.717598	8.24631	0.193029
miR-10167-5p	0	12.119	49.6571	15.1061	12.359	-1.77711	8.45187	0.00011585
miR-103-1-5p	0	13.4062	45.3333	2.25	17.6786	-4.32551	8.28898	3.93459e-10
miR-181c-5p	0	8.54167	1.875	6.125	16.5	1.57783	7.20212	0.298737
miR-32-5p	1	26	1.75	18	18.325	3.20668	8.00988	0.000700954
miR-11998-5p	0	38.75	37.2583	26.55	35.0417	-0.555502	9.02995	0.230947
miR-2402-5p	0	5.5	0.25	6.875	0.25	4.16566	6.22267	0.0172979
miR-369-5p	0	12.75	37.25	4.875	32.25	-2.96997	8.42297	2.26763e-06
miR-1260b-3p	9	36.8357	12.7667	6.00833	31.525	-1.13953	8.41631	0.186747
miR-7858-5p	4	14.5	23.925	2.25	1.3	-3.40692	7.48895	2.95077e-05
miR-2285dl-2-5p	1	51.625	52.4583	37.5972	25.7958	-0.547867	9.29752	0.163636
miR-2408-3p	0	28.994	47.6875	19.2146	6.25	-1.37439	8.62791	0.00196109
miR-12062-3p	0	7.75	15.5	21.0833	17.5	0.372382	7.96806	0.546629
miR-2442-5p	1	28.8333	44.394	9.20833	14.9792	-2.32227	8.5673	9.1596e-06
miR-12062-5p	8	6	7.375	24.3125	0.833333	1.63601	7.37601	0.0120982
miR-2396-3p	1	45.5833	11.325	17.625	21.375	0.564218	8.53871	0.4885
miR-584-8-3p	7	34.4395	40.1125	70.8571	16.2375	0.750211	9.24234	0.0375423
miR-2312-3p	1	17.4167	7.95833	4.83036	3.33333	-0.773432	7.21762	0.593113
miR-2432-5p	0	57.0417	26.5833	11.7083	27.375	-1.24278	8.87325	0.023845
miR-2455-3p	5654.25	16.1	15.0208	8.47917	26.2708	-0.883901	8.05273	0.235318
miR-2285ah-3p	9161	45.7292	82.2887	67.1458	137.767	-0.361659	10.262	0.264109
miR-448-3p	8.26667	42.2135	110.542	115.028	44.875	-0.0114672	10.166	1
miR-376b-5p	0	12.5	0.5	16.1833	21.625	4.6439	7.71836	0.000447975
miR-10020-5p	3950	50.4583	25.825	98.5833	54.625	1.85877	9.72653	3.83222e-07
miR-544a-5p	5	12.4966	51.1236	40.8806	80.1625	-0.390376	9.43889	0.342654
miR-2897-3p	0	6.12698	34.0833	12	0.675	-1.56475	7.77399	0.00318237
miR-10185-5p	0.5	76.05	30.25	50.625	3.84167	0.671878	9.2328	0.090346
miR-140-5p	0	15.8393	16.4381	42.5833	2.40476	1.29803	8.24833	0.00526378
miR-2466-5p	0	26.5167	14.4	9.9375	0.5	-0.597697	7.73116	0.451618
miR-2285cp-5p	0	5.9375	0.8125	14.0729	13.375	3.85675	7.23915	0.00141036
miR-148c-3p	0	26.1667	48.325	9.53571	52.75	-2.39463	9.02899	1.94817e-06
miR-12031-3p	2	20.8899	26.375	11.8542	4.79762	-1.21382	8.01157	0.0383018
miR-2439-5p	1.25	25.375	44.3042	4.09583	20.4167	-3.46366	8.52467	2.30315e-08
miR-410-3p	0	13.6667	67.0417	33.8333	7.875	-1.05266	8.87294	0.00427738
miR-129-2-3p	0	44.0625	35.7583	122	54.25	1.69826	9.87875	4.39128e-07
miR-12050-3p	3.25	17	5.95833	76.5417	40.0903	3.58756	9.03899	1.39688e-12
miR-146a-3p	1.6	30.3625	50.1167	16.2232	40.8952	-1.68827	9.03464	0.000216832
miR-11975-3p	1	20.1458	37.3542	30.25	66.75	-0.37182	9.19212	0.397923
miR-197-5p	5	22.8	15	9.16071	0.666667	-0.771974	7.63835	0.335094
miR-6524-3p	0	136.05	60.5893	73.6651	46.0923	0.212648	10.1792	0.547837
miR-423-3p	13.381	72.0083	60.8715	20.1167	67.45	-1.65999	9.68337	4.8455e-05
miR-3957-5p	31	5.75	0.375	0.166667	1.16667	-0.823166	5.792	1
miR-2284u-5p	0	26.875	21.375	34.4167	30.3583	0.615454	8.75988	0.193122
miR-1264-5p	11	38.0208	24.425	52.2083	38.65	1.02339	9.17235	0.013628
miR-584-2-3p	1	22.9625	16.375	12.625	45.1667	-0.440242	8.56254	0.4885
miR-3604-2-5p	8	36.2381	59.7437	69.6833	44.4167	0.152858	9.61014	0.68084
miR-502a-2-3p	0	16.9946	54.5875	12.0625	22.4643	-2.23491	8.68438	2.27883e-06
miR-2371-5p	0	32.375	47.9792	32.8125	61.0833	-0.615083	9.3568	0.132691
miR-2394-5p	1	40.5472	47.3478	105.292	59.4792	1.0822	9.8634	0.00099895
miR-449c-5p	13	81.8313	30.4	129.592	48.1137	2.01861	10.0504	2.47451e-09
miR-2338-5p	0	36.75	28.5625	30.0417	20.8333	0.00395383	8.79711	1
miR-148a-5p	2	7.73125	13.625	46.0833	102.583	1.68026	9.32243	0.000418716
miR-6121-5p	19	46.975	32.5833	29.0625	67.1	-0.2329	9.3668	0.654527
miR-2410-3p	0	8.95	2.125	42.5	7.01786	4.17685	7.93208	2.83788e-09
miR-2285dh-3p	11	25.0073	89.475	16.3333	33.003	-2.51324	9.27724	6.47618e-10
miR-6520-5p	32.1	15.6875	7.0625	40.8312	29.5	2.44235	8.49698	9.45135e-06
miR-12043-3p	0	35.9167	32.2363	57.619	15.9375	0.766738	9.06241	0.0511323
miR-2446-3p	1	31	15.6635	46.5625	27.3333	1.49566	8.84335	0.000993175
miR-2422-3p	10	16.5375	1.58333	32.375	20.6875	4.18356	8.14358	4.53154e-07
miR-2285cf-3p	0	8.33333	26.6	6.5	4.63214	-2.08026	7.60309	0.000819566
miR-483-3p	0	15.8333	20.35	24.8333	82.3333	0.217169	9.0904	0.788187
miR-2285an-3p	0	43.4271	39.6765	67.901	33.7375	0.704565	9.42845	0.0599592
miR-376d-3p	4	22.7	68.3468	81.4846	41.9718	0.184473	9.63902	0.578973
miR-6119-5p	0	33.4375	72.125	30.9167	58.2429	-1.28747	9.51263	0.000483906
miR-8549-5p	0	12	18.25	14.0417	6.08333	-0.443578	7.70951	0.519736
miR-2285aa-5p	0	9.6875	17.2639	9.25	40.7917	-0.959441	8.25786	0.146673
miR-2284z-5-3p	0	6.5625	0.833333	24.8125	0.75	4.63744	7.19009	4.812e-06
miR-11973-3p	0	51.6417	15.825	64.3333	13.5417	1.94628	9.0925	4.98127e-06
miR-10164-5p	0	22.375	45.7679	13.1667	50.1964	-1.8562	8.97469	0.000111871
miR-19b-3p	1	49.75	53.3167	49.8946	27.1167	-0.164176	9.39617	0.69131
miR-2438-3p	0	7.66071	4.88988	14.1875	15.9167	1.44528	7.50403	0.0760833
miR-335-5p	1	10.3333	35.7917	17.5	31.5	-1.09554	8.53633	0.020365
miR-216a-5p	0.1	23.8567	52.1894	49	50.1818	-0.159453	9.36216	0.746006
miR-16a-5p	0	16.1625	8.75	32.625	13.9167	1.81542	8.14884	0.00127928
miR-2399-3p	1	33.7812	24.3611	14.8377	49.2333	-0.779005	8.8712	0.141576
miR-2376-5p	0	6.75	0.75	2.125	5.5	1.30054	6.37339	1
miR-1277-3p	5	57.4583	47.5637	50.5833	40.5	0.0198779	9.51424	1
miR-2329-1-3p	0	37.2901	109.664	25	58.3036	-2.1962	9.74903	9.88906e-10
miR-2332-3p	11.5	15.4292	12.4214	6.67857	10.675	-0.950809	7.5769	0.186747
miR-6525-3p	0	134.9	47.8929	56.5278	160.925	0.169869	10.518	0.69131
miR-10162-5p	4	29.0417	84.8155	65.0833	82.3567	-0.450151	9.92033	0.155064
let-7a-1-3p	0	4.20833	10.75	23.5	22.1667	1.051	7.94242	0.0790364
miR-20b-5p	5293.08	24.6854	25.2875	47.9062	48.4327	0.849822	9.11104	0.0437476
miR-361-5p	10.7667	32.3333	16.55	2.8125	44.0833	-2.57218	8.54503	0.00394482
miR-2379-5p	1.28571	56.1736	71.4375	72.25	59.0208	-0.0524646	9.9025	0.949416
miR-12035-5p	0	12.6875	1.725	35.0714	26.1514	4.18341	8.22326	1.61919e-07
let-7a-3-3p	1391	9.7	29.0417	28.25	41.8542	-0.108273	8.71436	0.90818
miR-181c-3p	0	28.4167	29.125	0.833333	0.55	-4.99601	7.90974	1.75007e-07
miR-2361-5p	0	4.375	48.875	21.625	8.3625	-1.24035	8.35869	0.00372542
miR-181b-1-3p	1	36.8375	23.4208	70.8542	71.4068	1.5233	9.55744	0.00010848
miR-6123-5p	2	28.0229	59.5443	47.2812	54.8062	-0.400621	9.47261	0.274497
miR-877-5p	6.75	18.4885	31.7176	1.9125	36.375	-4.03271	8.44324	4.53154e-07
miR-125b-1-3p	11.25	47.125	65.25	59.8125	26.25	-0.194014	9.53068	0.57502
miR-2284d-3p	11	20.7083	41.1042	56.8438	10.1667	0.397813	8.93405	0.281877
miR-12006-5p	8	27.9167	38.175	57.2083	39.05	0.513345	9.25282	0.175827
miR-2284z-7-5p	0	3.75	20.5	0.125	0.5	-6.41787	6.88636	2.47519e-06
miR-7861-5p	1.5	22.6667	42.5833	4.83125	20.8601	-3.1751	8.47802	2.42031e-07
miR-2435-3p	1	35.6179	14.2083	57.25	54.0667	1.93255	9.24056	2.32146e-05
miR-2285aq-2-5p	0	42.0766	31.4083	54.3319	46.7136	0.719582	9.35203	0.067924
miR-2431-3p	3	20.4583	50.1958	35.7125	19.875	-0.558352	8.91271	0.175485
miR-2365-5p	4	30.3333	24.9167	14.3333	3.58333	-0.860832	8.18411	0.141576
miR-2456-5p	1	39.5069	78.2133	84.4821	118.396	0.0422957	10.2062	0.953502
miR-2285bt-3p	0	26.4356	47.8785	60.5095	34.4107	0.268288	9.31035	0.485661
miR-2465-5p	0	14.5	27.6667	9.10764	5.375	-1.65809	7.85972	0.00546398
miR-154c-3p	18	4.5	4.8125	13.375	54.5	1.38343	8.26041	0.11103
miR-11974-3p	0.333333	20.2917	29.5813	31.8438	5.33571	0.0373034	8.4102	1
miR-11984-3p	6	9.79167	9.33333	10.4167	35.4583	0.0884365	8.03614	1
miR-378b-3p	28	40.4464	54.0208	61.9692	80.0536	0.128886	9.77798	0.712292
miR-2284w-5p	10	11.625	5.75	3.6125	27.375	-0.719503	7.66287	0.759851
miR-2352-5p	0	25.375	3.8125	15.75	7.5	1.9439	7.75473	0.0250426
miR-181d-3p	0	10.25	7.5	33.125	19.8625	2.05637	8.13689	0.00059626
miR-2284n-3p	0	18.5417	3.5	17	1.75	2.17262	7.44476	0.0103994
miR-7857-1-3p	5.3	20.1786	24.4429	9.5625	37.2812	-1.41083	8.48397	0.0156043
miR-2285da-5p	62	50.4167	67.6875	36.75	12.633	-0.9476	9.29839	0.0106535
miR-2285cr-2-5p	0	19.125	30.5125	33.3393	17.9464	0.0587208	8.60852	0.913556
miR-2447-5p	0	7.25	9.625	13.4583	16.8542	0.41025	7.62921	0.694067
miR-379-5p	0	9.125	11.5	39	0.25	1.68247	7.91856	0.00118125
miR-2359-3p	0	16.625	34.1875	41.0625	39.375	0.19483	8.9648	0.694174
miR-12011-5p	3	26.8056	24.3542	63.225	38.9375	1.30316	9.17153	0.00102398
miR-2364-5p	0	12.0208	1	1.27083	1.22917	0.24924	6.39645	1
miR-11977-5p	1	6.375	1	7.16667	17.3333	2.63187	7.16042	0.0757931
miR-654-3p	0	47.4062	53.3542	35.2917	40.4732	-0.663218	9.37212	0.0765952
miR-199a-1-5p	0	38.875	32	1	14.7708	-4.90062	8.4108	3.4461e-08
miR-2451-3p	2	13.7907	5.84249	11.3449	26.9115	0.874878	7.88563	0.352234
miR-2285u-3p	0	22.15	28.25	39.5	28.625	0.413179	8.82429	0.345894
miR-12024-3p	6	44.0625	36.625	2.875	1.625	-3.68203	8.38651	2.068e-07
miR-10182-3p	3	4	6.54167	16.619	6.25	1.26064	7.21143	0.111707
miR-216b-5p	2	7.62649	37.3375	42.1607	30.8125	0.106068	8.81982	0.849198
miR-8549-3p	1	22.5357	43.8375	22.125	8.03571	-1.05105	8.55208	0.0187995
miR-2462-3p	0	3.375	4.875	0	0.25	-5.35591	5.88774	0.0656324
miR-12049-5p	0	3.91667	6.5	1.29167	0.25	-2.29061	6.16216	0.0757931
miR-2285cw-2-5p	0	3.61111	3.65	0	6.70833	-4.95018	6.30188	0.128741
miR-105a-5p	8	14.7	49.8542	34.475	48.1375	-0.599216	9.12505	0.145128
miR-383-5p	3	3.43214	8.24583	19.125	34.25	1.13328	8.03526	0.0682606
miR-7857-1-5p	0	43.531	33.2759	25.031	54.4697	-0.477559	9.20559	0.298038
miR-2444-5p	1	26.75	9.75	31.9881	20.25	1.63301	8.4336	0.00360939
miR-2308-3p	25	9.5	39.8333	13.1667	11	-1.65641	8.19631	0.000820646
miR-6522-3p	5	141.721	98.0062	35.45	90.0417	-1.53256	10.3899	7.33929e-06
miR-187-3p	3	41.2292	103.1	37.1357	28.4984	-1.53878	9.61641	6.01592e-06
miR-6517-5p	5	16.1	24.1152	59.1057	13	1.22032	8.74591	0.00269915
miR-2325b-5p	12	69.6042	43.7917	42.8125	73.3333	-0.101204	9.73575	0.858204
miR-16a-3p	0.285714	23.7708	19.9167	90.5417	14.8542	2.10896	9.12577	6.8597e-08
miR-584-5-3p	2	50.625	41.4881	37.6	90.5149	-0.210171	9.68084	0.703673
miR-194b-5p	0	22.75	12.4583	26.5417	12.5357	1.01515	8.20074	0.0768534
miR-1-1-5p	3	29.919	39.875	22.7083	23.2917	-0.877434	8.79644	0.0464848
miR-2327-5p	1	84.9167	56.5625	36.75	52.7458	-0.689067	9.74403	0.0728357
miR-2285at-3-3p	21	46.5381	87.7494	61.8361	37.4391	-0.572833	9.76032	0.0724634
miR-12030-5p	0	30.6518	68.5625	81.5	22.125	0.180207	9.55921	0.578973
miR-302a-5p	0	30.9083	61.3375	78.925	71.4	0.294312	9.81194	0.399638
miR-2342-5p	5	30.125	16.25	10.4833	2.89583	-0.6945	7.92252	0.278164
miR-2484-5p	0	32.625	36.5833	15.375	16.125	-1.31232	8.60891	0.00843262
miR-361-3p	0	3.125	23.625	25.25	24.1667	0.0269592	8.23942	1
miR-12047-3p	2	4.76099	32.3296	54.97	42	0.694835	8.99212	0.0722294
miR-3957-3p	1	24.125	27.4792	29.7812	3.58333	0.0469889	8.37767	1
miR-2285cy-5p	2	14.3854	22.5833	51.5417	44.75	1.11741	8.98281	0.00834948
miR-504-5p	0	29.9167	7.75	12.25	8.32083	0.584099	7.88852	0.523805
miR-2285cz-5p	1	15.5913	32.4279	47.7795	62.133	0.488724	9.21871	0.218837
miR-2285n-2-3p	0	20.7	10.3958	2.15909	13.45	-2.27014	7.61772	0.0267805
miR-330-5p	9	23.25	66.2887	33.2351	25.0054	-1.06203	9.13008	0.00377352
miR-11973-5p	0	66.468	40.4542	5.9869	4.7	-2.79911	8.81556	2.04767e-06
miR-1434-3p	5.5	62.3089	25.25	40.6	49.25	0.61391	9.3749	0.164415
miR-1307-3p	7	86.447	88.2012	153.65	59.1083	0.731113	10.4632	0.00964276
miR-11995-5p	0	10.9583	28.725	14.1875	32.75	-1.07972	8.41203	0.0508682
miR-11991-5p	2651	3.8125	90.25	29.7	24.2737	-1.66808	9.13737	4.12517e-06
miR-199c-5p	2.56667	29.7375	30.0536	84.9646	28.5327	1.42678	9.33658	9.31119e-05
miR-12060-3p	0	21.875	30.4643	16.375	4.83333	-0.959031	8.19246	0.064366
miR-31-3p	1	38.2708	34.0208	52.8542	57.25	0.565051	9.41465	0.151322
miR-2285j-1-3p	0	18.75	7.45	3.5	7	-1.13038	7.3243	0.2392
miR-12059-5p	2	7.04412	13	5.90476	23.5	-1.18997	7.69121	0.186747
miR-2363-1-5p	1	2.5	19	0.5	2.04167	-4.99724	6.84933	8.35118e-06
miR-219-3p	16	28.075	59.7307	65.9833	89.75	0.0746097	9.82033	0.888581
miR-2285cw-1-5p	0.909091	10.0831	17.8963	7.07871	7.96667	-1.39093	7.51788	0.0565323
miR-2421-3p	10	5.75	9.5	37.8806	21.225	1.91304	8.20171	0.000426762
miR-6715-3p	1	35.0042	22.2795	11.0681	73.6917	-1.06948	9.07822	0.0790364
miR-1179-5p	0	6.91071	8.46071	46.9792	26.8333	2.38757	8.43949	6.22296e-06
miR-194-3p	6	12.025	27.375	7.625	25.775	-1.89532	8.18483	0.00128011
miR-33b-5p	0	2.5	0.416667	11.6667	4.125	4.38368	6.57804	0.00126829
miR-2384-3p	1	22.625	32.4667	37.75	17.4583	0.148117	8.72683	0.758081
miR-2395-5p	3.75	81.3994	31.3357	12.3696	41.4417	-1.40063	9.29072	0.00834208
miR-2284ac-5p	2	42.2708	84.4881	59.9155	107.385	-0.563695	10.0871	0.0852558
miR-125b-2-5p	1	3.05	7.875	10	12.125	0.271941	7.20254	0.82237
miR-2483-5p	14.8	58.2333	59.1484	28.4068	41.825	-1.12346	9.45732	0.00526908
miR-26c-5p	10.5	63.0625	39.375	120.483	33.0476	1.54168	9.87628	3.40105e-06
miR-2401-5p	1	11.5042	1.75	8.3125	0.25	2.10386	6.73636	0.118117
miR-181a-1-5p	3.5	4	33.75	34.0625	12.3667	-0.055371	8.36863	0.916747
miR-2284t-3p	0	6.625	16.0625	7.75	27.9	-1.10759	7.89943	0.175453
miR-2285c-5p	0	17.2667	10.6875	6.875	13.2583	-0.695132	7.65282	0.499675
miR-2458-3p	59	36.6369	22.7768	44.7285	65.2413	0.901173	9.3132	0.033068
miR-2346-3p	8.5	10.75	67.1667	76.7708	30.0833	0.123726	9.43211	0.751054
miR-12058-5p	2.75	99.0514	43.5486	24.7035	102.319	-0.883366	9.96313	0.0365017
miR-374b-5p	6	77.6542	54.2083	24.3021	65.8229	-1.22197	9.69145	0.00371809
miR-2453-3p	0	20.5	38.5	29.175	3.125	-0.467248	8.47512	0.290235
miR-2896-5p	4	47.619	55.25	63.2738	34.0917	0.126495	9.5423	0.771902
miR-12047-5p	4.5	14.6458	35.856	41.25	20	0.132878	8.74524	0.846735
miR-2284m-3p	1.57143	24.9583	17.75	12.2917	19.5833	-0.59395	8.21114	0.395171
miR-454-5p	18	95.7708	126.387	82.2946	99.5625	-0.686999	10.5324	0.0194475
miR-2285ax-1-3p	13	5.83929	26.8333	2.625	0.5	-3.36038	7.30032	6.10365e-06
miR-30b-3p	4.5	33.4583	21.8146	16.9673	55.6083	-0.428617	8.93222	0.558746
miR-146b-3p	2.5	24.1583	73.6667	29.125	54.9375	-1.40369	9.41927	0.000162185
miR-2322-5p	3	16.6542	49.5938	55.25	28.0188	0.0867372	9.14112	0.874632
miR-1298-5p	3	56.3244	72.2051	66.1747	110.496	-0.19434	10.1372	0.60266
miR-12014-5p	0	2.28125	39.6333	39.75	17.6667	-0.0644285	8.58886	0.924869
miR-421-3p	6.78571	37.8	45.9667	96.125	57.9167	0.993547	9.77945	0.00265305
miR-133b-3p	2	72.75	77.7292	4	12.0625	-4.30608	9.29525	8.4479e-15
miR-2892-5p	2	18.7292	24.925	11.5833	11.5	-1.16561	8.06813	0.0439575
miR-2313-3p	0	24.4167	24.475	52.7083	44.0833	1.03417	9.10382	0.0108903
miR-374c-3p	0	13.1667	3.27083	7.25	9.1875	1.05186	7.19416	0.355755
miR-3596-5p	2.25	29.5	3.90833	41.4	10.625	3.29623	8.37864	1.46254e-07
miR-2405-5p	0	3.15	0	6	2.98056	#N/A	#N/A	#N/A
miR-132-5p	10	18.7917	21.2798	130.692	44.45	2.5429	9.63306	2.5823e-12
miR-2285k-4-3p	0	9.25	14.25	12.5	10.375	-0.25551	7.60773	0.718867
miR-761-3p	0	21.5583	17.3583	21.625	44.3333	0.246607	8.66333	0.770192
miR-378-5p	0	84.7292	35.8472	57.025	38.4917	0.599193	9.64554	0.12208
miR-29d-3p	4260	17.1679	125.468	50.3643	73.431	-1.38346	9.95252	1.13558e-05
miR-11997-5p	0.5	25.0292	66.4458	42.9875	38.3625	-0.695491	9.34451	0.0543988
miR-219b-3p	14	89.775	85.2875	74.3298	119.104	-0.266847	10.4018	0.44395
miR-488-5p	2.5	58.6855	66.4875	16.4688	63.6694	-2.0737	9.5862	1.00766e-06
miR-10a-3p	2	83.2708	76.8125	74.7917	90.7917	-0.107159	10.2257	0.760166
miR-12041-3p	29.5	18.9443	117.84	41.7917	36.8917	-1.56149	9.65503	2.24878e-06
miR-222-5p	4.8	45.2083	14.875	33.2232	19.4732	1.08419	8.7534	0.0259426
miR-2317-5p	2857	32.7083	40.1935	53.5667	41.7125	0.344573	9.30216	0.391841
miR-2285dh-5p	12.3333	33.4722	22.0667	29.8088	65.0393	0.363222	9.15226	0.537425
miR-3601-3p	7	70.9792	28.8333	55.1875	46.2583	0.864982	9.54738	0.0339705
miR-2285o-2-5p	47	29.6458	33.1402	19.8889	25.3833	-0.801538	8.7032	0.0857668
miR-2284k-3p	17	51.3021	28.8854	67.5312	52.25	1.15299	9.53842	0.0028866
miR-2285al-3p	0	2.05	8.28333	2.36667	0.5	-1.82134	6.24971	0.118117
miR-1249-3p	0.75	19.1812	6.75	79.9583	46.9167	3.47388	9.16332	1.96565e-12
miR-2357-3p	2738.02	37.5167	32.8125	58.6839	64.2286	0.767636	9.49433	0.0546473
miR-12023-3p	1	10.3333	2.125	19.125	7.61806	3.03013	7.39805	0.00041343
miR-6519-3p	3	72.3125	36.4583	22.125	98.7542	-0.785942	9.73999	0.107922
miR-2900-5p	6	24.5536	8.85714	9.32143	57.2292	0.00477216	8.60171	1
miR-664-3p	7.5	32.875	63.6042	112.312	114.261	0.750331	10.2133	0.0143893
let-7g-5p	3	37.1625	61.4119	54.8333	26.6748	-0.231837	9.39714	0.557335
miR-2302-5p	0	8.33333	13	33.25	17.5	1.27804	8.16223	0.0103064
miR-2285bl-3p	5.77551	21.402	12.3748	6.86918	51.4633	-0.905592	8.49359	0.286221
miR-24-1-3p	1	8.21875	33.875	21	31.5863	-0.755125	8.52924	0.0930976
miR-378c-3p	1	34.7708	46.7417	3.75	33.2917	-3.66396	8.83355	5.82975e-09
miR-2285cb-5p	0	3.12754	5.43333	39.8869	25.5765	2.77972	8.19556	4.8473e-06
miR-11998-3p	0	1.95	4.70833	13.7708	10.6667	1.45589	7.13	0.11103
miR-1584-5p	2441	5.9375	9.33333	0.291667	30.875	-4.56275	7.61587	0.00242129
miR-12018-5p	0.666667	60.6435	129.052	68.025	74.9524	-0.991343	10.26	0.000890014
miR-2368-3p	6	18.7292	28.625	11.5	15.05	-1.37468	8.20141	0.0126641
miR-2300a-5p	2	55.3083	34.0222	25.4364	18.9792	-0.486379	8.98805	0.308151
miR-2335-3p	2	3.35	15.0833	19.9583	10.6917	0.332762	7.6767	0.533661
miR-6120-5p	0	1.84167	4.26667	8.29167	16.0917	0.8711	7.11032	0.401742
miR-2323-5p	6.25	5.88333	48.6917	23.3333	40.0917	-1.12587	8.82695	0.00834948
miR-2322-3p	0	50.2236	40.5	2.21429	28.6131	-4.18516	8.86485	4.67356e-09
miR-2293-5p	0	1.27679	33.5	15.5	1.05	-1.17415	7.73615	0.0197076
miR-2330-5p	0	8.875	6.875	0.107143	2.75	-4.96411	6.57731	0.0172979
miR-582-3p	1	27.3583	58.425	115.592	57.0333	0.914094	9.89521	0.00340755
miR-6775-3p	0	36.1042	7.625	1.75	11.8646	-2.11333	7.87156	0.118117
miR-615-5p	1	11.525	16.4571	13.5417	2.73333	-0.347267	7.54894	0.610546
miR-221-5p	6	49.4306	73.2125	46.1042	52.8854	-0.734468	9.68887	0.0352843
miR-2409-3p	0	25	28.1458	34.6708	20.3833	0.231004	8.70106	0.660914
miR-2376-3p	0	13.375	1.5	12.5625	8.40417	2.89901	7.29302	0.0160841
miR-452-3p	2	22.8125	47.7667	16.5045	42.5833	-1.59456	8.95443	0.000400542
miR-542-5p	53.6667	57.7708	62.2345	83.5312	56.0625	0.355112	9.90404	0.28466
miR-3533-3p	6	11.375	23.375	14.875	56.9583	-0.7161	8.68967	0.179719
miR-12003-5p	0	15.5	25.625	3.79167	8.5	-2.78448	7.7872	0.000165623
miR-551a-5p	1.66667	10.25	24.7221	66	21.4417	1.34349	8.86274	0.000486893
miR-767-3p	1	28.75	32.6667	39	49.1083	0.186131	9.14297	0.683948
miR-504-3p	0	24.375	2.41667	1.13333	33.7619	-1.07802	7.96834	1
miR-153-1-3p	2.75	17.2917	19.2067	22.7099	20.516	0.171811	8.297	0.888764
miR-431-3p	0	30	31.275	70.0625	46.25	1.09178	9.37443	0.0030621
miR-2450c-5p	4.11111	30.231	133.135	67.9375	138.969	-1.03809	10.4154	0.000500745
miR-10162-3p	11	28.9524	23.9405	73.5149	54.0024	1.54489	9.39569	8.23172e-05
miR-544a-3p	1.8	28.9167	29.325	79.6548	14.7	1.36908	9.16043	0.000192398
miR-2434-5p	7	25.6786	11.8	0.928571	37.0714	-3.56506	8.23078	0.00444385
miR-2316-5p	0.333333	20.4786	32.1161	4	26.4375	-3.03413	8.35745	6.16451e-06
miR-670-3p	4	51.0833	9.0625	11.875	13.375	0.317245	8.38388	0.679314
miR-12031-5p	1	36.5417	28.7292	27.1667	22.3333	-0.148884	8.78131	0.906204
miR-2482-3p	0	25.2396	27.125	45.3107	65.7345	0.668951	9.26499	0.128505
miR-11989-3p	0	68.2256	29.7188	82.8917	46.1039	1.4073	9.7116	0.000147678
miR-12057-3p	1.55556	28.9667	47.6265	64.894	57.0069	0.376601	9.53215	0.325395
miR-12007-5p	1	1.625	15.0833	12.4602	5.66667	-0.341378	7.26388	0.718867
miR-2311-5p	1	12.25	5	3.375	6.25	-0.617	6.96631	0.731885
miR-3578-3p	1	57.6458	67.6567	74.7083	50.9528	0.0740333	9.85778	0.847566
miR-214-3p	6372.43	50.8333	65.9583	89.1542	125.667	0.365279	10.2524	0.277704
miR-2885-5p	0	1.625	3.375	9.5	6.9375	1.39224	6.72084	0.157928
miR-218-2-3p	0	12.625	26.3625	15.2714	54.8333	-0.851146	8.72086	0.121317
let-7g-3p	3	72.9417	58.8667	23.7083	177.396	-1.37615	10.2654	0.000693457
miR-2285bi-2-5p	0	15.6033	9.65534	21.7667	33.7417	1.09419	8.31461	0.0925345
miR-2353-5p	6.5	22.2303	10.1966	34.1429	63.5042	1.66286	8.9527	0.00339476
miR-2424-3p	1	24.4667	25.5625	16.8333	12.6667	-0.667523	8.29447	0.206011
miR-378b-5p	3	2.78333	66.5417	28.8833	45.875	-1.26916	9.09986	0.000855913
miR-2326-3p	0	12.2083	32.6667	48.5833	47.006	0.502187	9.05688	0.260401
miR-2284y-2-3p	0	2.45	6.5	1.75	0.375	-1.88696	6.09694	0.189409
miR-11987-5p	141.167	38.4583	22.9589	24.55	16.1667	0.0276503	8.62317	1
miR-502a-1-5p	0	20.8631	63.3795	49.2917	43.0857	-0.430577	9.37385	0.228556
miR-92b-3p	10	21.0833	41.4271	57.2381	52.9549	0.396509	9.34012	0.281877
miR-2285ba-2-5p	14.5	79.25	35.9362	100.307	66.4047	1.40899	10.0155	4.23578e-05
miR-2284aa-1-3p	22	29.9062	22.1667	49.0833	6.69792	1.07381	8.6909	0.0133673
miR-2284z-3-5p	0	1.25	4.25	9.25	0.75	1.03211	6.39472	0.282135
miR-124a-2-5p	1	27.0476	78.7024	40.5506	50.5476	-1.02324	9.52675	0.00326668
miR-2468-5p	3	22.125	49.3571	14.75	14.3571	-1.80251	8.6102	8.23111e-05
miR-6530-3p	1	14.3661	100.7	76.697	64.0401	-0.46103	9.89018	0.140307
miR-874-5p	0	32.8	38.8625	31.125	42.375	-0.387779	9.10359	0.354698
miR-2484-3p	0	19	11.0208	20.05	36.55	0.787792	8.40744	0.180027
miR-2334-3p	0	27.6875	40.5104	25.1667	24.125	-0.752671	8.81596	0.108144
miR-2285l-5p	6.5	1.25	16.75	25	40.35	0.505791	8.35881	0.393728
miR-200b-3p	8	77.25	52.3905	22.619	53.2083	-1.27585	9.58311	0.00206394
miR-2318-3p	1.5	39.0083	17.55	55.3333	62.875	1.58114	9.35382	0.000282516
miR-6501-5p	2	11.5667	7.35417	38.9083	19.6458	2.31557	8.25401	5.64529e-05
let-7a-1-5p	1	3	0.875	24.625	2.64167	4.56497	7.12544	4.812e-06
miR-10161-5p	12	1.25	16.3	56.0417	14.6417	1.70529	8.42349	0.000117005
miR-2285j-2-5p	0	23.65	92.0208	46.5	26.3333	-1.05155	9.46565	0.00150725
miR-2303-3p	556.778	1.75	63.0125	11.375	48.5	-2.52529	8.90627	5.09196e-08
miR-6123-3p	6.41667	23.8554	31.3958	35.6777	27.3325	0.115148	8.82217	0.832868
miR-2435-5p	0	39.6667	17.8846	16.875	3.58333	-0.151612	8.26498	0.874444
miR-9-2-3p	47	39.6083	138.625	90.0806	113.167	-0.689993	10.4542	0.0164148
miR-106b-3p	0	24.5	42.0458	20.0875	28.25	-1.12955	8.78764	0.0144973
miR-8548-5p	6	4.95833	6.83333	14.375	25.5	0.991283	7.7427	0.211789
miR-2301-5p	6	8.03125	37.85	0.25	28.5	-6.71934	8.2216	8.24314e-11
miR-147-5p	0	17.25	33.9279	18.7917	15.65	-0.916637	8.39363	0.0490435
miR-2285cn-5p	0	1.25	14.375	50.5	6.25	1.73531	8.16263	0.000218654
miR-2284aa-4-3p	0	1.83333	7.5	4.5	0.625	-0.788661	6.33191	0.401742
miR-2304-5p	17.5	45.3421	44.9583	78.4625	18.6708	0.732984	9.44618	0.0322432
miR-2285bq-3p	1.28571	32.3214	18.0602	21.631	4.34524	0.190211	8.23671	0.885577
miR-2329-2-5p	0	10.4917	20.2083	24.75	37	0.222363	8.49504	0.788187
miR-342-3p	13.25	2.98958	81.1458	34.1938	38.1146	-1.31243	9.21237	0.000216051
miR-2442-3p	2	10.1417	18.35	13.381	44.2417	-0.520299	8.40434	0.41243
miR-653-3p	0	13.9792	27.75	11.0083	35.2857	-1.39242	8.43381	0.0174197
miR-2285av-5p	0	16.6161	52.4444	9.1875	4.24486	-2.56531	8.34858	4.13724e-07
miR-763-5p	3	36.8036	132.537	124.542	114.589	-0.158488	10.5477	0.593136
miR-584-5-5p	15.875	11.1772	58.6899	22.9056	11.1875	-1.42124	8.65459	0.000430601
miR-149-3p	24	1.91667	7.27083	4.09375	6.75	-0.877167	6.65314	0.559728
miR-2362-3p	1	51.7917	8.08333	25.4583	6.96667	1.57186	8.48294	0.00841274
miR-2371-3p	983.333	5.47917	26.25	26.5	43.125	-0.0549367	8.61931	1
miR-10167-3p	2164.71	24.7917	12.525	58.875	26.5	2.15312	8.86482	2.61601e-06
miR-2423-5p	10	56.4732	142.388	163.367	68.9327	0.129311	10.6191	0.640697
miR-499-3p	0	19.1485	20.7708	63.8429	19.5152	1.54554	8.87121	0.000113737
miR-2292-3p	0	23.8396	16.2903	8.8125	13.9625	-0.945224	7.99103	0.195373
miR-7-3-5p	1	19.0381	33.5231	96.6106	13.1104	1.45482	9.24369	3.51097e-05
miR-2285bs-3p	9.75	63.1708	40.825	62.2917	18.3667	0.53937	9.42616	0.148813
miR-20a-3p	3.5	7.94643	34.25	58.5	63.7083	0.701483	9.27311	0.0687827
miR-2285r-5p	12.0833	78.7173	43.3427	17.2292	75.2014	-1.39319	9.64421	0.00299889
miR-2325c-5p	0	5.89773	5.5625	3.02778	8.5625	-0.917922	6.80041	0.517394
miR-2350-3p	10.2857	37.8125	31.8958	38.125	3.9375	0.187824	8.74164	0.758081
miR-10172-3p	0	90.9583	40.625	58.7333	26.0833	0.461753	9.64646	0.249549
miR-2285bb-3p	0	49.0833	49.8312	4.5	15.35	-3.501	8.83303	1.49301e-09
miR-12050-5p	3	4.66667	9.45833	12	7.29167	0.271317	7.21395	0.840383
miR-1721-3p	0.666667	23.8661	25.7083	16.35	6.1	-0.717399	8.16435	0.206011
miR-664b-3p	0	89.9583	52.8393	48.4	18.7292	-0.194994	9.60613	0.626981
miR-2352-3p	5	25.5	8.75	14.4811	49.2656	0.650656	8.57306	0.430494
miR-202-3p	8	47.5083	9.36458	22.2708	33.4875	1.17059	8.75439	0.068727
miR-194-5p	1	25.1333	71.7917	11.3333	55.0917	-2.71837	9.27405	1.96314e-09
miR-2285ca-3p	11	2.0625	0.75	2.25	8	1.37844	6.2399	1
miR-2345-5p	0	7.97917	6.89583	21.5208	42.9744	1.55632	8.29335	0.0191693
miR-382-3p	6	10.9028	15.7917	16.4792	37	-0.00733523	8.30817	1
miR-12055-3p	0	9	0.5	25	1.875	5.26733	7.30569	2.75402e-06
miR-12001-3p	0.75	22.1583	18.3333	52.9583	26.3702	1.45543	8.83479	0.000854382
miR-11971-3p	0	0.75	1	13.875	7.25	3.5727	6.78767	0.00141036
miR-2285r-3p	1	5	12.875	2.05208	8.75	-2.64461	7.04301	0.00961124
miR-2285bm-3p	0	17.375	33.0751	50.2083	27.9375	0.531668	8.93393	0.195824
miR-2285by-5p	6	1.23077	7.65737	25.6875	13.9286	1.66164	7.65954	0.00841274
miR-2285ak-3p	0	6.125	21.5417	24.0042	63.2125	0.086806	8.78946	1
miR-10168-5p	29	21.9167	25.8417	49.3235	18.3292	0.860646	8.78489	0.0475429
miR-7860-5p	0	3.25	5.72917	20.3819	18.3292	1.74065	7.6402	0.0143062
miR-152-3p	1.25	1.58333	10.5	0.75	0.25	-3.66559	6.24305	0.00788025
miR-2382-3p	0	53.675	29.6375	50.4167	47.625	0.695335	9.40479	0.085174
miR-11993-5p	14	3.5	46.349	51.625	42.7589	0.0864402	9.0945	0.867888
miR-340-5p	0.333333	1.125	24.2472	7.34167	13.1667	-1.77482	7.59979	0.00418133
miR-2361-3p	0	13.25	32.7292	13.4167	23.5139	-1.34709	8.35378	0.0103064
miR-10166-5p	1	22.8214	30.0833	32.9167	6.64583	0.0607407	8.49004	1
miR-208b-3p	0	25.1875	49.25	89.6667	46.8958	0.794064	9.61338	0.0181401
miR-148a-3p	7	16.6071	47.1042	10.4583	8	-2.22626	8.34272	7.29297e-06
miR-148b-5p	8.2	3.55	14.625	31.3333	6	1.02428	7.82666	0.0443348
miR-2900-3p	1	49.0833	4	13.2917	10	1.63405	8.23554	0.0586286
miR-2285bg-3p	2	16.7904	4.60764	30.1439	11.5	2.6093	7.98639	8.2223e-05
miR-1224-3p	0	25.5333	20.7083	25.125	16.4167	0.208895	8.42224	0.690709
miR-100-3p	3.5	17.45	17.7405	20.4903	16.9732	0.138117	8.17544	0.88215
miR-544b-2-5p	2	26.3167	80.3472	18.7	63.75	-2.16443	9.47577	5.85357e-08
miR-2284w-3p	0	16.75	12.3542	4.08333	34	-1.63571	8.07989	0.0586286
miR-2285dm-5p	3	10.7333	60.0667	8.775	41.1875	-2.826	8.86223	5.88311e-09
miR-2397-3p	1	8.75	18.625	51.975	32.2632	1.40583	8.74084	0.0011292
miR-19a-3p	0	52.375	48	37.4881	30.8333	-0.42422	9.30744	0.32126
miR-2285df-3p	0	8.5	4	6.6875	13.95	0.656594	7.20533	0.559728
miR-6523b-3p	18.5	9.8	29.4479	35.7083	63.2583	0.208419	9.03851	0.667032
miR-103-1-3p	0	12.25	1.14583	24.95	9.125	4.23709	7.62946	4.812e-06
miR-507b-3p	1	19.1167	26.7417	26.5	26.5	-0.0815859	8.58279	1
miR-2285ai-5p	0	0.75	3.66667	0.25	11.5	-3.39417	6.44084	0.128741
miR-6536-2-5p	1497.93	46.1583	83.2608	55.5442	35.2869	-0.651665	9.67878	0.0495912
miR-411-3p	4.66667	22.375	13.25	35.7812	3.58333	1.35627	8.20972	0.00931543
miR-2285bd-3p	2.73878	4.84524	1.95	38.9286	10.4449	4.16759	7.83751	2.11169e-08
miR-2284o-3p	5	16.4286	1.75	0.458333	1	-1.74371	6.62899	0.502488
miR-2285m-5-3p	0	14.925	24.8125	12.2083	10.8333	-1.0841	7.98978	0.0678932
miR-4444-3p	0	15.175	23.2292	10.5833	50.4167	-1.19323	8.59626	0.0370978
miR-12064-5p	2	17	14.375	13.5	17	-0.158056	7.96956	0.860052
miR-2284y-7-3p	1.5	34.8333	1.25	39.9375	70.144	4.79912	9.10939	1.42755e-09
miR-2449-5p	0.25	28.125	23.8125	40.125	19.5583	0.681131	8.74089	0.122847
miR-191b-3p	0	4.30357	23.6167	18.125	67.3125	-0.44798	8.77355	0.483743
miR-2428-3p	2.5	64.7083	4.95833	38.4306	45.4028	2.85518	9.17272	2.26763e-06
miR-7857-2-5p	4	32.4792	38.8542	34.3771	18.5792	-0.244657	8.88913	0.620038
miR-2284ac-3p	1	5.62097	29.2583	55.25	13.3036	0.845589	8.63736	0.0339705
miR-584-8-5p	10.6667	35.875	31.9488	62.9423	35.1385	0.906827	9.28015	0.0170282
miR-2285br-5p	1	10.7188	40.6042	19.875	10.4167	-1.09461	8.33144	0.0161891
miR-12037-3p	17	7.70833	17.0833	21.8333	9.66667	0.283235	7.84758	0.770192
miR-34c-5p	182.5	46.975	46.0346	86.0845	43.7396	0.832487	9.6882	0.0136851
miR-106b-5p	6	19.6792	24.6375	1.60119	19.3625	-3.9087	8.04333	2.75402e-06
miR-122-5p	1	4.6	2.39167	12.875	14.35	2.3021	7.24093	0.00961124
miR-6529-3p	2	35.4771	104.4	33.6375	33.7333	-1.69906	9.5997	8.98231e-07
miR-2366-5p	0	38.3095	22.3214	68.3274	30.3036	1.54	9.22117	0.0001104
miR-1264-3p	3	28.35	48.05	83.2625	40.747	0.722816	9.54174	0.0332554
miR-2285cr-2-3p	1	5.79583	47.3708	51.3482	16.4167	0.0473232	8.85196	1
miR-6526-2-5p	2.66667	29.9125	25.2625	26.8125	12.6458	0.016955	8.5215	1
miR-12046-5p	0	13.6786	25.3333	35.4583	29.9167	0.414482	8.65443	0.370141
miR-8548-3p	0	19.5536	19.1958	20.5	32.7812	0.0257963	8.48836	1
miR-10181-3p	1	34.425	23.5833	27.75	77.7708	0.165042	9.26881	0.803068
miR-2367-5p	0	10.5083	110.408	43.875	154.742	-1.39764	10.211	2.11135e-05
miR-12060-5p	0	7.29167	6.125	13.994	31.4583	1.10784	7.90774	0.133184
miR-2284y-3-3p	0	22.875	25.75	44.75	60.9375	0.725743	9.18594	0.0789874
miR-2888-2-5p	1	7.85417	56.8875	40.6875	56.625	-0.550958	9.25812	0.158729
miR-6527-3p	0.25	19.1458	28.625	64.375	51.2292	1.09708	9.26097	0.0038877
miR-2315-5p	0	17.1958	23.9667	51.3625	99.1875	1.02708	9.48756	0.0170083
miR-2284j-3p	1	16.1458	23.825	11.25	39	-1.14247	8.46597	0.0591425
miR-486-5p	5	59.7917	48.625	39.5625	21.5	-0.365393	9.31224	0.378093
miR-302d-5p	0	32.9583	11.075	31.5125	58.7625	1.42979	8.99554	0.00660661
miR-155-3p	8	7.125	26.5	11.8333	17.875	-1.22312	8.00342	0.023845
miR-105a-3p	5	43.5417	11.8542	73.5	6.475	2.55121	8.99271	7.91452e-09
miR-2461-3p	0	22.675	36.1667	17.425	22.8438	-1.11668	8.58881	0.020365
miR-411b-3p	0	5.75	10.625	12.3958	14.2083	0.151866	7.51502	1
miR-381-3p	0	14.4048	93.625	28.3125	19.5417	-1.7897	9.20735	4.95797e-07
miR-1835-3p	0	1.125	6.5	21.3125	6.275	1.62612	7.27183	0.0191693
miR-2387-5p	1	9.575	28.4062	29.25	9.16667	-0.0265286	8.24048	1
miR-200c-5p	3	15.4917	15.4095	17.0208	10.0833	0.0740362	7.88568	1
miR-2285af-2-5p	236.75	17.002	32.8659	26.0778	17.3187	-0.400926	8.50531	0.360272
miR-423-5p	9	51.3611	56.6496	43.856	42.0208	-0.437066	9.50085	0.255908
miR-2285dc-5p	3569.5	43.6765	38.7222	15.573	18.8369	-1.37571	8.80775	0.00349787
miR-93-5p	0.125	30.7083	7.0375	17.1875	14.2167	1.20526	8.10829	0.0798343
miR-490-3p	3	132.458	91.9375	32.5312	56.0708	-1.56395	10.171	1.13912e-05
miR-142-5p	1.33333	74.3512	112.646	135.37	68.494	0.196048	10.4797	0.496211
miR-7-1-5p	0	14.1548	13.9167	24.3214	46.5	0.73152	8.58464	0.179719
miR-26a-2-3p	12	27.7917	62.25	12.4375	64.125	-2.3803	9.30044	1.33666e-07
miR-181d-5p	14	31.375	11.6667	7.275	8.75	-0.740096	7.90851	0.381255
miR-3613-5p	0	5.82643	2.5	16.5	8.25	2.59599	7.19891	0.00639309
miR-363-3p	3	4.075	48.8958	0.625	3.6875	-6.09342	7.88136	2.48909e-13
miR-3432b-3p	2	14.875	82.2042	40.5208	71.875	-1.08701	9.61557	0.00152558
miR-2398-5p	0	28.0833	47.4405	36.8333	27.3333	-0.43268	9.05007	0.27539
miR-12040-5p	0	34	44.6875	87.6667	75.7917	0.901456	9.80711	0.00778953
miR-1777b-5p	1	3.50536	31.625	1	6.8625	-4.88368	7.52256	5.909e-08
miR-677-5p	5	36.1403	20.9661	28.3472	11.375	0.364406	8.55032	0.527753
miR-11977-3p	0	7.68393	27.4464	34.1042	35.5625	0.243462	8.66151	0.654527
miR-2319b-5p	0	5.55	11.4667	52.5833	6	2.11652	8.21806	9.36946e-06
miR-744-5p	0	49.3589	15.8	43.625	41.8937	1.38949	9.14846	0.00241842
miR-760-5p	0	61.45	47.9375	66.8646	60.8345	0.410307	9.77787	0.261987
miR-1287-5p	3151.67	31.6333	57.125	0.25	5.625	-7.31161	8.53131	4.49613e-15
miR-2324-3p	0	2.29167	11.7111	9.60556	30.5056	-0.350667	7.80416	0.679314
miR-302b-3p	0	24.0417	6.79167	6.60417	2.8125	-0.107259	7.43203	1
miR-11980-5p	0	4.91667	36.1583	14.5833	26.825	-1.37113	8.34862	0.005121
miR-224-3p	1	89.15	20.575	68.4	31.375	1.6584	9.59848	3.71948e-05
miR-218-1-5p	0.666667	15.7917	34.75	45.75	67.8333	0.32686	9.27266	0.453711
miR-2477-3p	2	27.6706	25.4732	29.1071	56.4103	0.122956	9.04148	0.904123
miR-2285co-5p	0	1.52273	10.9167	1.25	13.3333	-3.07081	6.97768	0.00788025
miR-194b-2-5p	8	32.7656	23.9	26.2812	7.44643	0.0678132	8.45948	0.899603
miR-2453-5p	1	13.2286	36.25	31.4786	25.0833	-0.271477	8.67745	0.601004
miR-30d-3p	0	8.76087	62.5774	9.36905	45.3214	-2.79178	8.92065	5.97434e-09
miR-374a-3p	0	2.9375	2.5625	26.5	28.875	3.24134	7.94645	4.67603e-05
miR-2285bu-1-3p	0.870968	14.7044	38.8826	58.5385	28.9163	0.520018	9.05955	0.181867
miR-150-3p	0.333333	27.175	26.0333	20.4688	30.45	-0.413562	8.65313	0.431468
miR-19b-5p	3	37.5896	15.8857	39.725	63.4188	1.24705	9.20513	0.00764597
miR-2285t-3p	1	8.775	22.175	29.25	34.5	0.329013	8.52618	0.537425
miR-502b-5p	0	35.25	3	20.0333	34.6875	2.62217	8.49808	0.000910749
miR-2285ap-5p	1	6.5	15.9083	8.4375	24.0333	-0.973071	7.82144	0.175453
miR-2480-5p	3	1	15.375	27.7292	4	0.777185	7.64868	0.165414
miR-2285k-2-3p	0	7.25	1.41667	11.9375	9.66667	2.90225	7.09805	0.00444385
miR-2488-5p	0	26.875	5.20833	19.5	18.375	1.81174	8.12346	0.0101133
miR-2285cw-1-3p	5355.33	62.6354	59.75	27.375	82.6667	-1.19117	9.75758	0.00291723
miR-4523-5p	0	2.33333	11.375	9.75	10.5	-0.287843	7.23484	0.840383
miR-2343-5p	6	23	17.75	18.0375	51.1583	-0.0453746	8.72815	1
miR-584-1-3p	0	10	44.5208	26.3333	11.0417	-0.823416	8.48739	0.0534609
miR-2389-3p	3	7	16.7917	34.25	20.4167	0.954422	8.27391	0.0438256
miR-92a-2-3p	1	0.75	5.8125	0	1.25	-5.60398	5.82734	0.0336166
miR-2888-1-5p	2	31.2121	11.5577	13.7348	20.2708	0.17834	8.24694	1
miR-2355-3p	4	2.13333	29.5417	13.75	3.75833	-1.16477	7.68309	0.0251301
miR-184-5p	1.5	41.7262	113.657	103.491	88.5576	-0.203811	10.3183	0.510767
miR-664b-5p	0	28.9208	33.1875	3.88542	19.0417	-3.12191	8.38717	3.85312e-06
miR-10225a-3p	0	11	26.5	22.3333	22.5	-0.314049	8.34156	0.609275
miR-12020-3p	0	0.583333	15.9167	27.375	19.375	0.70916	7.99659	0.165414
miR-876-5p	1	34.875	55.2083	20.45	54.8125	-1.49584	9.28666	0.000467602
miR-2404-1-3p	5.76389	17.1381	14.7083	18.825	2.33333	0.285	7.7698	0.747807
miR-873-3p	0	1	13.25	23.25	31.0417	0.737061	8.10224	0.226333
miR-2285dk-5p	0	0.5	0.25	0	13.0583	-1.60829	6.29225	1
miR-2285bj-2-5p	0	8.5	0.791667	18.5	19.1667	4.28076	7.62005	0.000142819
miR-449d-3p	1	14.8125	21.5556	6.75	26.5625	-1.72502	8.12706	0.0131976
miR-2285ae-5p	1	8.42262	7.78333	18.2573	21.3036	1.14878	7.83662	0.094398
miR-10184-3p	1	21.8333	16.25	0.625	27.25	-4.51134	8.05619	0.000252789
miR-2319b-3p	2	1.25	0.5	11.25	0.25	4.12428	6.24745	0.00788025
miR-11974-5p	0	1	16.75	0.666667	23.625	-4.47704	7.4955	0.000252789
miR-411-5p	2	11	36.5	45.5	36	0.248336	8.94089	0.574349
miR-940-3p	2847	5.08333	22.625	39.4583	1	0.730453	8.08791	0.0946765
miR-2285n-4-5p	3	18.275	61.8095	20.0278	22.4064	-1.68835	8.87715	3.61438e-05
miR-2285cm-5p	10	0.5	0.25	0.25	0.5	-0.0459185	5.09022	1
miR-2328-5p	0	35.0833	8.58333	5.58333	5.75	-0.676951	7.81709	0.439814
miR-7864-5p	0	23.75	53.5417	14.875	28.5	-1.90757	8.85661	1.57282e-05
miR-2285bx-5p	1	25.6875	24.2917	44.375	47.75	0.79734	9.07145	0.0735417
miR-2285de-3p	1.66667	3.075	2.59091	32.1042	13.3333	3.50171	7.72129	2.39989e-06
miR-655-5p	0	25.5476	75.7443	40.6131	33.0604	-0.965847	9.36236	0.00755126
miR-2447-3p	0	55.6455	31	47.525	15.2875	0.545759	9.13548	0.211335
miR-2426-3p	0.666667	17.4583	28.7113	8.95833	44.3065	-1.73484	8.59691	0.00381958
miR-193b-3p	3.66667	11.75	23.872	69.875	42.9167	1.47587	9.12715	0.000228795
miR-377-3p	1	5	26.5506	54	35.975	0.952144	8.85741	0.017095
miR-493-3p	0	58.9583	32	52.5	65.4708	0.643396	9.60234	0.118541
miR-302a-3p	16	66.6069	51.4943	7.8125	64.0958	-2.7694	9.4783	4.3586e-08
miR-2393-3p	0	19.75	19.375	13.5	10.25	-0.585553	7.98969	0.333362
miR-2448-3p	0	5.91667	8.04167	32.625	4.45833	1.93546	7.71895	0.00059626
miR-2285bf-3-3p	0.923077	43.4006	32.1354	50.649	22.2153	0.585672	9.12692	0.138916
miR-2903-3p	0	28.5	7.18452	12	15.7054	0.662207	7.99801	0.381255
miR-10170-5p	55	36.5903	31.9167	56.0417	33.8611	0.741104	9.21734	0.0608597
miR-6533-3p	1	6.25	6.125	15.3958	24	1.24437	7.74437	0.0938808
miR-194b-2-3p	0	13.8	31.0167	0	1.55	-7.99548	7.61275	3.99443e-09
miR-10170-3p	6	13.9479	44.0208	50.6562	28.5	0.133329	9.02313	0.798905
miR-339b-5p	0	0.5	18.25	0	0.25	-7.23428	6.60242	8.35118e-06
miR-12006-3p	0	36.375	0.8	2.95833	10.25	1.67415	7.70685	0.628704
miR-485-5p	2	6.83333	26.1042	9.64583	61.375	-1.49289	8.65875	0.00778622
miR-2416-5p	5.2	18.5	21.3	52.9583	72.375	1.24037	9.27863	0.0034295
miR-12027-5p	8	56.5	0.25	7.25	12.75	4.24091	8.24234	0.0172979
miR-2285cs-3p	0	1	36.1806	25.35	2.1875	-0.579693	8.0278	0.221742
miR-29a-5p	70	22.0458	3.65	18.0188	32.5083	2.19743	8.23774	0.00664724
miR-375-3p	7	1.125	27.5	20.3333	24.7188	-0.501792	8.1983	0.364482
miR-2285cu-3p	1	36.3095	27.3822	38.4625	41.125	0.41972	9.08265	0.336846
miR-2285cc-3p	0	16.0179	0	23.6531	20.25	#N/A	#N/A	#N/A
miR-2285b-2-3p	0	10	29.8304	25.625	17.4375	-0.286803	8.3497	0.555449
miR-873-5p	3790	23.5	11.5833	19.8542	24.25	0.702672	8.28736	0.316045
miR-11995-3p	0	3.05	21.625	1.75	19.0417	-3.60243	7.59053	8.47349e-05
miR-211-5p	0	18	43.1875	12.25	5.35417	-1.87578	8.2861	0.000153408
miR-2385-3p	12	38.0417	45.1458	62.6875	39.9792	0.403762	9.43898	0.274497
miR-6521-3p	1.5	18.375	26.625	3.875	30.975	-2.8091	8.30613	0.000103608
miR-2385-5p	0	3.3125	10.125	0.5625	0.75	-3.96033	6.35258	0.0139512
miR-2285n-6-5p	0	12.25	21.0865	3.15625	47.0562	-2.75989	8.36752	0.000556462
miR-12061-3p	1	5.625	2.25	1.26618	6	-0.835591	6.37546	1
miR-2340-3p	5.5	28.2143	52.3056	25.2292	23.375	-1.11681	8.9453	0.00868047
miR-2285m-2-3p	0	17.993	37.5201	18.0909	12.3621	-1.11579	8.39922	0.0233933
miR-2285cu-5p	0	21.375	2.7	13.6	31.9167	2.21345	8.12025	0.0264707
miR-2895-3p	2	39	21.6873	14.1024	36.1635	-0.684843	8.73864	0.282622
miR-4657-5p	4	40.7222	36.75	13.75	9.98333	-1.4786	8.61437	0.00216503
miR-2285bv-3p	0	24.5	53.7217	67.9167	67.1762	0.268831	9.63346	0.473382
miR-2289-3p	2866	28.9446	14.1875	56.3542	16.2571	1.91195	8.78491	3.20772e-05
miR-2289-5p	22	29	42.8333	20.7917	56.75	-1.10685	9.1466	0.0113003
miR-2284k-5p	0	54.7188	5.97917	10.3958	60.875	0.717625	8.97323	0.472
miR-2898-3p	1	35.5625	16.5625	14.1458	61.8333	-0.294011	8.93523	0.739035
miR-378-2-3p	4	42.625	14.7167	63.225	58.2812	2.02518	9.38363	3.29063e-06
miR-12022-5p	0	41.4375	10.6458	41.0625	24.125	1.86671	8.80495	0.000302407
miR-363-5p	7	31.25	26.25	15.7667	11.5	-0.799339	8.37787	0.121317
miR-199b-3p	3	10.375	26.9792	17.8	12.375	-0.665015	8.08319	0.177052
miR-6121-3p	0	65.9226	5.58333	26.5	11.8333	2.15368	8.715	0.00124544
miR-660-3p	14	11.0417	108.179	61.5714	35.1625	-0.880592	9.65499	0.00454526
miR-2285bj-1-3p	0	8.375	47.8957	47.1722	23.8125	-0.0905909	8.92254	0.866072
miR-2375-5p	2.75	10.7083	52.5	45.6667	68.2667	-0.269359	9.38011	0.511247
miR-656-5p	2.5	38.2708	25.294	38.7625	20.7375	0.544805	8.87276	0.230947
miR-6531-3p	43	33.6667	24.25	7.1	2	-1.82243	8.07144	0.00418133
miR-2302-3p	1.5	22.125	4.16667	35.75	2.08333	2.99562	8.0047	2.4095e-06
miR-11994-5p	0	1.125	1.40278	9.25	3.25	2.55179	6.36519	0.0246349
miR-2285bz-5p	0	7.95833	13.1591	5.125	2.25	-1.40704	7.03303	0.11103
miR-377-5p	0	0.5	4.5	0.25	20.75	-3.681	6.93531	0.0656324
miR-2449-3p	8.5	12.75	17.6875	15.125	14.1	-0.292429	7.92339	0.747807
miR-2285dg-5p	1	20.8783	13.375	9.2	13.0473	-0.601875	7.85394	0.430494
miR-183-5p	0	9.5	7.90179	40.4696	39.0833	2.27017	8.55335	2.54877e-05
miR-2286-3p	9	10	24.7997	10.4437	51.625	-1.30606	8.56278	0.026994
miR-2285o-4-3p	0	17.25	5	19.25	13.375	1.85076	7.81309	0.0101133
miR-214-5p	5	19.5625	29.85	22.7083	37.0625	-0.461158	8.71832	0.32863
miR-875-3p	0	0.979167	3.1875	5	19.25	0.562899	7.03198	0.731885
miR-2285de-5p	1.33333	11.7143	13.831	8.5	26.5	-0.762349	7.94515	0.311691
miR-34b-3p	3	65.2833	77.6625	62.7917	61.2167	-0.374844	9.94679	0.270321
miR-2285i-3p	2	5.86997	3.28125	9.59375	10.6057	1.44542	7.06455	0.157928
miR-6536-1-5p	10	13.6375	5.41667	13.4631	7.625	1.22617	7.42863	0.186747
miR-2285dk-3p	0	9.48274	40.011	4.65714	13.4762	-3.13703	8.09112	1.46254e-07
miR-9-1-5p	0	33.45	2.08333	63.2955	31.5	4.77706	8.94471	1.9951e-13
miR-1814a-5p	5.83333	5.86912	55.9499	54.3758	86.5185	-0.109792	9.56734	0.818581
miR-23a-3p	0	19.0083	49.6322	43.6307	12.9375	-0.254122	8.89938	0.551998
miR-196a-2-5p	0	14.1667	35.6667	18.75	8.50947	-0.991671	8.25555	0.0384848
miR-7863-5p	0	35.8452	15.025	42.2292	35.2738	1.4147	8.92988	0.00259342
miR-12024-5p	3602	20.975	41.5	108.25	19	1.31178	9.46001	8.34791e-05
miR-136-5p	0	5.0625	9.25	18.4583	1.25	0.918938	7.23151	0.214446
miR-2285ac-3p	0	18	35.55	22.0708	33.6667	-0.753182	8.72031	0.100489
miR-30f-3p	0	24.75	8.75	16.2854	63.2167	0.818668	8.76529	0.257411
miR-12033-3p	0	25.525	28.7083	29.1667	20.9167	-0.0458231	8.65319	1
miR-2882-5p	2	20.8167	18.7833	35.2625	87.3665	0.835695	9.25793	0.0684938
miR-1247-5p	0	50.85	26.9271	19.5	39.7313	-0.531541	9.02351	0.293588
miR-2285m-3-3p	0	1.02174	5.50091	0.75	5.58333	-2.74793	6.22727	0.131529
miR-2285cl-5p	0	6.87798	0.714286	2.02083	0.0208333	1.29257	5.9809	1
miR-190a-3p	883.833	41.95	70.3929	85.225	30.6833	0.206642	9.72347	0.546984
miR-2893-3p	276.767	30.25	3.5	29.75	18.375	2.97535	8.32601	4.04722e-05
miR-1584-3p	2891	37.5833	30.7917	14.125	23.75	-1.18585	8.68047	0.0294307
miR-2285o-5-3p	0	13.375	25.75	13.1875	6.76786	-1.02716	7.91183	0.0768534
miR-12051-3p	0	18.875	13.1667	19.75	23.75	0.512101	8.2264	0.519736
miR-3432a-1-5p	0	35.375	7.10833	19.3857	2.09167	1.36348	8.00472	0.0397031
miR-2285c-3p	0	3.75	4.33333	0.375	4.375	-3.21583	6.22477	0.128741
miR-12039-3p	0	38	22.375	0.75	1.625	-4.74827	7.98766	8.426e-06
miR-2320-3p	0	9.625	18.2917	64.3958	1.91856	1.74018	8.50711	3.61438e-05
miR-9-2-5p	0	20.375	28.25	41.625	30.9167	0.488539	8.85414	0.257543
miR-6516-5p	1	24.6528	1.88889	8.3125	7.3125	2.00061	7.48739	0.118117
miR-7180-5p	10	3.54167	12.3333	48.4029	10.7856	1.89326	8.2108	0.000111871
miR-11982-5p	0	9.75	42.125	26.9583	15.6548	-0.710157	8.52442	0.0954667
miR-2284aa-3-3p	2	3.125	4.5	12.125	4.375	1.33767	6.84556	0.160156
miR-28-3p	0	15.25	7.14167	35.575	13.9821	2.2284	8.1569	7.45732e-05
miR-1343-5p	0	1	25.0833	21.7917	4.05	-0.270377	7.7476	0.600301
miR-139-3p	0.666667	2.375	15.5	22.125	11.625	0.441546	7.73933	0.457819
miR-10173-5p	0	0.625	11.7202	4.77083	28.0583	-1.34231	7.58144	0.160156
miR-194b-3p	1	56.6875	55.3125	8.875	43.4875	-2.69118	9.27776	4.26378e-08
miR-18a-3p	4	5.60417	22.625	3	11.2232	-2.93124	7.50508	0.000206996
miR-2284y-5-5p	0	0.875	11.625	1.25	0.25	-3.16054	6.30468	0.00444385
miR-2285w-3p	3	7.28125	19.975	28.6751	26.9583	0.45037	8.34881	0.364482
miR-2285ck-5p	0	0.875	15.625	0.375	24.25	-5.0373	7.46884	5.32834e-05
miR-12026-1-3p	0	17.9131	2.41667	23.9167	13.0069	3.17469	7.86481	0.000206996
miR-2475-5p	0	15.825	1.80238	23.925	17.05	3.57486	7.89516	4.99871e-05
miR-12013-5p	0	19.5982	15.0556	11.2857	1.84127	-0.480047	7.64233	0.581089
miR-2452-5p	0	16.0417	65.2339	1.36875	14.5227	-5.5173	8.57002	2.455e-15
miR-106-5p	0	26.95	21.1979	16.3155	33.8232	-0.443561	8.57652	0.457819
miR-2285o-3-3p	0	20.5833	22.625	16.0833	17.9167	-0.557548	8.25648	0.37983
miR-323-5p	0	8.95833	14.5	0.75	4.875	-4.12668	7.0584	0.000794618
miR-296-3p	0.875	27.75	32.6354	30.3111	31.3333	-0.174769	8.86594	0.826452
miR-3064-3p	9	16.094	50.692	29.6964	13.625	-0.837603	8.7289	0.0379019
miR-2892-3p	0	23.9833	36.375	17.5833	15.6167	-1.11198	8.51103	0.020365
miR-2284z-6-3p	0.5	14.447	14.3125	2.75	9.20833	-2.39526	7.4513	0.0103193
miR-11983-5p	1	16.5833	0	11.3	9.79167	#N/A	#N/A	#N/A
miR-2306-5p	5	33.8611	7.10208	15.6875	32.0465	1.06158	8.43704	0.154702
miR-2285ao-3-5p	0	36.9167	20.8836	79.4904	76.4805	1.85345	9.63173	3.0661e-06
miR-4444-5p	0.333333	6.77083	27.4323	82.0625	40.7917	1.50782	9.20357	4.7982e-05
miR-2285n-5-3p	0	12.8125	3.14583	6.95	0.3125	1.04612	6.80348	0.355755
miR-3578-5p	2	8.9375	3.08333	11.8125	4.625	1.82844	7.0272	0.0419754
miR-2429-3p	0	12.4375	81.375	28.3542	23.125	-1.58556	9.11022	1.3766e-05
miR-2284v-3p	0	3.3	2.6	0.25	0.3	-2.91715	5.69555	0.253731
miR-496-5p	0	34.6333	43.9333	18.9524	24.75	-1.2761	8.87101	0.00366341
miR-12034-3p	1	33.0083	31.375	25.2083	39.75	-0.38288	8.94612	0.483809
miR-12000-5p	1	1.05	14.5521	16.5	11.4583	0.111469	7.53116	1
miR-10164-3p	2	9.675	9.25	16.2812	6.25	0.739204	7.46782	0.356672
miR-130b-5p	0	6	49.4458	45.525	13.7292	-0.187567	8.78153	0.612742
miR-2285bj-1-5p	22	23.8423	34.425	53.4481	37.8	0.564156	9.13996	0.151322
miR-2298-3p	0	2.03571	15.3274	0	34.8631	-6.98433	7.76391	5.32834e-05
miR-329b-3p	0	10.9107	11.5673	2.625	18.3214	-2.155	7.53078	0.0419754
miR-544b-1-5p	4	11.2607	28	22.1857	37.625	-0.402642	8.58888	0.453801
miR-2472-3p	0	6.07143	29.625	6.25	25.9583	-2.29044	8.09627	0.00023063
miR-376c-3p	0	10.5357	8.5	8.78571	8.16071	-0.0208733	7.30085	1
miR-2285a-3p	4.5	14.7656	64.9875	26.875	24.5125	-1.33862	8.96892	0.000593123
miR-2285o-2-3p	10	24.2188	10.2271	42.8083	14.5	1.98382	8.4752	0.000148835
miR-2883-5p	0	3.91667	13.8056	14.5	50.8056	0.00191514	8.35678	1
miR-2285k-5-3p	1	7.3	10.4663	50.4482	5.45833	2.18712	8.18436	1.19985e-05
miR-1249-5p	0	6.625	11.5	6.95833	2	-0.782625	6.97531	0.381255
miR-12055-5p	0	0.5	13.3125	6.6875	12.5	-1.04793	7.20362	0.133184
miR-12051-5p	0	18.25	1.25	38	19.5	4.72761	8.24436	4.08541e-09
miR-6520-3p	0	23.375	14.875	34.1667	28.8	1.12444	8.61075	0.0259426
miR-2459-3p	0	25.375	1.725	18.8083	8.9	3.28901	7.8093	0.000700954
miR-2285ct-5p	0.25	1.05357	33.9286	21.6875	8.61607	-0.711199	8.0405	0.123422
miR-2284l-5p	1	16.5	30.7583	13.875	86.5	-1.20983	9.13406	0.0187538
miR-4449-5p	0	25.8333	66.2465	20.3125	17.862	-1.76794	8.9595	1.54697e-05
miR-12057-5p	0	16.3869	37.7747	29.8182	12.7222	-0.408574	8.55295	0.345894
miR-2285s-3p	202.167	1.80556	21.0625	6.08333	20.25	-1.83891	7.68677	0.00962572
miR-2436-5p	0	29	90.7095	31.7708	46.7839	-1.57856	9.53868	8.90519e-06
miR-2312-5p	0	7.16667	0.8125	5.875	5.25	2.61452	6.60103	0.131529
miR-2285at-3-5p	0	0.375	29.7639	32.1146	12.6471	0.0406294	8.21565	1
miR-2459-5p	0	7.75	11.75	1.25	34.75	-3.17581	7.83831	0.00444385
miR-502b-3p	704	18.375	2.25	40.5833	12.125	4.03237	8.17902	7.71158e-09
miR-2284z-5-5p	0	0.25	15.3333	0.25	10.625	-5.42251	6.95538	5.32834e-05
miR-12010-5p	7	8	8.625	0.25	8	-4.60127	6.88412	0.00464266
miR-12029-5p	0	9	16.25	3.1875	7.5	-2.37281	7.3031	0.00394482
miR-2381-5p	1	38.5	1.29167	13.2917	26.6875	3.17794	8.29552	0.00250381
miR-1388-3p	7	26.125	25.625	49.6875	51.7708	0.883317	9.17416	0.029006
miR-2431-5p	0.4	0.5	10.1875	3.75	18.75	-1.47947	7.2116	0.194536
miR-584-7-5p	0	40.9643	1.5	1.25	7.54167	-0.304103	7.7279	1
miR-2338-3p	12	58.75	23.946	56.4861	51.2411	1.16517	9.47093	0.00547566
miR-3604-1-5p	1	1.58333	23.625	14.125	33.7917	-0.805354	8.1906	0.179719
miR-2399-5p	0.5	24.5778	51.6741	31.6562	26.6964	-0.773405	9.00119	0.0532188
miR-2285ab-3p	0	0.875	0.833333	0	0	-2.96895	5.12162	1
miR-2284z-7-3p	0	22	26	24.625	16.25	-0.146536	8.43993	0.803068
miR-2284i-5p	0	0.75	12.25	1.5	0.5	-2.99479	6.36896	0.00444385
miR-2439-3p	1.2	7.5	16.7	16	51.475	-0.129657	8.48737	1
miR-378d-3p	0	26.4375	15.125	20.375	17.7778	0.358435	8.29537	0.646181
miR-29a-3p	0	6.875	47.3548	89.6458	59.7827	0.850201	9.56597	0.0116398
miR-2285aw-3p	0	0.5	14.3182	16.375	0.25	0.123764	7.14246	1
miR-26b-3p	0	10.8333	14.75	42.6274	2.05357	1.45463	8.12448	0.00191784
miR-2285dd-3p	1304.3	0.25	0.5	0.5	2.25	-0.0551	5.36635	1
miR-11986c-3p	0	0.25	9.79167	33.125	13.7083	1.67712	7.85759	0.00254585
miR-8550-5p	1	14.2679	7.775	1.275	22.5833	-2.56168	7.59847	0.0433314
miR-767-5p	2	8.25	10.0417	16.3417	42.9792	0.627515	8.2658	0.356672
miR-379-3p	0	16.5833	21.7292	57.75	30.7708	1.33643	8.91259	0.000949785
miR-2415-5p	0	10.25	16.7167	0.5	24.5	-4.81378	7.75511	2.86152e-05
miR-2358-5p	1	21.5167	14.7917	12.875	43.925	-0.266666	8.50601	0.860052
miR-11985-3p	0	1.5	7	18.25	5.16667	1.29875	7.15808	0.0565323
miR-6534-3p	0	5.45833	6.5	9.08333	2.625	0.407265	6.82569	0.81105
miR-206-3p	0	0.375	23.125	8.5	1.625	-1.49882	7.22516	0.0120982
miR-12026-2-5p	0	11.8333	39.05	13.375	16	-1.60542	8.31136	0.0011366
miR-2294-5p	0	0.75	22.2917	9	31.375	-1.36488	8.00782	0.0306351
miR-2285ae-3p	0	3.5	10.9583	8.5	4.59375	-0.42978	6.99478	0.662502
miR-10166-3p	6	45.4762	67.6786	54.6	5.5625	-0.377891	9.34256	0.284377
miR-2325c-3p	4.6	1.25	1.875	4.625	16.95	1.18211	6.87599	0.461168
miR-2311-3p	0	16.6	2.625	13.875	23.9583	2.28092	7.86517	0.016576
miR-10a-5p	1	16.1667	47.825	36	18.45	-0.477196	8.82616	0.233548
miR-2285v-5p	0	12.25	43.4167	8.42857	16.95	-2.41607	8.32615	5.15833e-06
miR-200c-3p	3.66667	25.7083	7.8375	28.0625	3.75	1.75558	8.03179	0.00275824
miR-2284y-6-3p	9	0.25	6.3	24.25	0	1.85561	7.11411	0.00616054
miR-12036-3p	0	20	14.5	21	23.75	0.462141	8.28892	0.443645
miR-2285m-5-5p	0	9	12.3583	21.5	5.25	0.724369	7.64915	0.266732
miR-449d-5p	0	0.5	11.3333	15.6667	11.8333	0.394542	7.40738	0.718867
miR-2478-5p	1	27.8611	20.5625	39.125	31.725	0.855379	8.83167	0.0656553
miR-6535-5p	0	0.65	0	4.52778	0.9375	#N/A	#N/A	#N/A
miR-2307-5p	0	0.78125	16.75	28.0625	14.8542	0.671704	7.93792	0.218659
miR-15b-5p	0	16.4167	8.5	41.9167	44.375	2.21695	8.73719	4.27605e-05
miR-2285ad-3p	1797	10.2917	47.7875	22.6042	10.75	-1.14445	8.48199	0.00722371
miR-25-5p	0	9.5	34.1042	6.625	27.2292	-2.41038	8.26746	2.71364e-05
miR-28-5p	0	30.6667	55.25	21.75	8	-1.40855	8.79555	0.000770035
miR-2285e-2-3p	2	11.75	0	0.125	6.33333	#N/A	#N/A	#N/A
miR-12036-5p	2	13.4833	24.75	21.4464	23.9167	-0.274074	8.36144	0.690709
miR-2414-5p	0	4	15.125	11.0625	1.125	-0.515127	7.13929	0.581089
miR-11986c-5p	0	10.7083	16	0.833333	3.125	-4.13675	7.11844	0.000447975
miR-2290-3p	1	9.55	22.95	2.25	17.25	-3.34721	7.75561	4.99871e-05
miR-2285aw-5p	0	6.5	8.32143	27.9167	5.03571	1.66295	7.63805	0.00778622
miR-761-5p	0	13.375	11.75	1.875	4.20833	-2.63621	7.13694	0.0160841
miR-2285z-3p	31	15.4583	14.125	17.05	31.75	0.201029	8.27697	0.739035
miR-12054-3p	8	10.875	1.88333	6.70833	2.25	1.70049	6.73264	0.189409
miR-208a-3p	1	10.625	17.5833	1.75	24.1667	-3.3058	7.80578	0.000700954
miR-2899-5p	6	9.99643	26.7646	50.8438	9.75	0.853938	8.55592	0.0423944
miR-2284c-5p	1	7.70833	5.5	2.75	6.25	-1.0349	6.76005	0.517394
miR-2284ab-3p	26	2.95066	5.80316	9.72149	26.0625	0.664317	7.56065	0.472
miR-2899-3p	1	3	25.5	1	18.5	-4.57444	7.65818	1.5797e-06
miR-208a-5p	3.5	0.75	8.75	44.0833	22.0417	2.24821	8.22284	1.98164e-05
miR-495-3p	0	1	3.25	5.625	18.75	0.701827	7.0399	0.517394
miR-17-5p	0	30.6875	31.3611	42.875	1.25	0.380986	8.67168	0.371611
miR-491-5p	1	44.8333	3.9	24.55	20.875	2.54836	8.51147	0.000421961
let-7f-1-5p	1	0.625	5.5	3.79167	18.25	-0.589235	7.02289	0.759851
miR-151-5p	0	9.83333	40.2917	62.625	27.275	0.565968	9.04933	0.12486
miR-105b-5p	0	1	2.8125	4.14583	0.5	0.47353	5.88224	1
miR-186-5p	2	5.71875	25.244	20.7857	26.625	-0.347323	8.27817	0.506904
miR-92a-1-3p	0	1	1.95833	24.3	16.1771	3.48476	7.52333	2.95077e-05
miR-6516-3p	23	1.5	18.3	39.375	2.4	1.03166	7.95681	0.0266086
miR-1301-5p	1	7.16667	10.25	12.125	21.375	0.171565	7.72485	1
miR-193b-5p	0.5	13.8333	2.8125	23.2917	8.83333	2.92765	7.66354	0.000206996
miR-2440-5p	15.2	1.25	0	0.25	0	#N/A	#N/A	#N/A
miR-193a-3p	8	0.75	10.5	44.375	18.5	1.99797	8.1964	0.000104191
miR-2284y-7-5p	0	10.5	16.75	0.5	0	-4.81663	7.00504	2.86152e-05
miR-146b-5p	0	8.25	1.09167	24.4306	15.5417	4.26989	7.67844	4.812e-06
miR-193a-5p	0	8.625	43.75	16.25	4.25	-1.49042	8.1843	0.00133912
miR-2284s-3p	0	17.5	1	23.6667	0.125	4.3376	7.48579	8.426e-06
let-7i-5p	3	0.25	3.79167	2.11667	0.25	-0.870909	5.69151	0.692096
miR-4680-5p	11	25.0708	49.3958	24.0833	5.26667	-1.10114	8.64912	0.00834948
miR-27a-5p	0	8.5	27.5	10.25	13.4519	-1.48116	7.92788	0.0100683
miR-101-2-3p	7535.57	34.8549	62.0417	72.1098	45.1964	0.147809	9.63723	0.738564
miR-2284z-4-3p	1	6.375	42.8333	38.5357	15.375	-0.22073	8.63901	0.642453
miR-2360-5p	0	19.3333	50.9464	29.6786	46.4583	-0.845674	9.1185	0.0379019
miR-200b-5p	4	59.9722	39.5556	30.0625	3.91667	-0.463102	8.98359	0.299181
miR-12032-3p	1	7.41667	0.5	0.75	12.6875	0.428367	6.71946	1
miR-1842-3p	0	0.375	7	0.166667	24.25	-4.66408	7.16339	0.0172979
miR-215-3p	0.333333	2.33333	5.23864	15	23.0227	1.42787	7.58723	0.0516117
miR-665-3p	0	6.75	70.75	11.9	13.3333	-2.62769	8.64351	2.81334e-09
miR-12056-5p	1	15.0938	17.5312	5.39167	1.0625	-1.74616	7.4003	0.0153481
miR-20a-5p	3	0.5	7.25	37.0833	38.2292	2.26674	8.34964	0.000124562
miR-2285cb-3p	1	29.181	54.6269	64.0153	46.3333	0.159595	9.50146	0.663629
miR-99b-5p	0	6.625	16.5396	33	24.8333	0.922652	8.31662	0.0713755
miR-411b-5p	0.25	1.52083	37.2708	20.0625	51.4792	-0.957959	8.73727	0.0478107
miR-2285y-5p	0	0.566667	2	0.25	28.25	-2.55791	7.13638	0.502488
miR-3120-3p	10	32.0125	28	47.1125	20.2708	0.679452	8.91905	0.114006
let-7a-2-5p	21	27.4744	18.9286	22.381	30.1198	0.17179	8.58272	0.776602
miR-3120-5p	0	23.9167	6.625	0.583333	6.41667	-3.31456	7.35114	0.0757931
miR-2489-3p	0	15.45	10.375	11.8542	19.7083	0.122035	7.87403	1
miR-2285k-1-5p	1	13.8125	1.85	10.05	29	2.29884	7.8142	0.0443061
miR-200a-5p	0	39.4	30.1667	15.2083	7.375	-1.0507	8.48787	0.0443348
miR-2284d-5p	0	25.85	6.58333	6.875	12.25	-0.00621499	7.73737	1
miR-6526-2-3p	0	10.1667	3.66667	8.1131	3.43333	1.05226	6.9008	0.401742
miR-2285k-5-5p	0	18.3929	3.69345	19.8393	0.0833333	2.31883	7.47928	0.00423033
miR-23a-5p	0	0.75	16.875	14.75	5.375	-0.260974	7.35863	0.739035
miR-11979-3p	0.333333	13.9028	40.875	38.25	36.0357	-0.164112	8.94324	0.703673
miR-2374-5p	8.33333	1	28.9375	2	35.875	-3.84032	8.0975	2.1476e-06
miR-2285bp-5p	1	1.15	33.375	11.0833	24.9167	-1.64795	8.145	0.00242152
miR-339b-3p	2	0.75	3.75	8.70833	4.41667	1.12149	6.52063	0.282135
miR-7862-3p	0	14.75	2.83333	10.8167	14.4167	1.81995	7.508	0.0660007
miR-486-3p	1	33.0714	56.9583	68.0714	52.8958	0.187893	9.61697	0.621827
miR-2284p-3p	1	10.125	29.875	18	17.25	-0.795473	8.22478	0.123095
miR-10180-5p	2.22222	5.875	54.6542	16.0347	14.375	-1.82975	8.47827	4.57083e-05
miR-2390-5p	0	8.54167	14.5312	7.375	18.925	-1.03456	7.68825	0.154702
miR-2285b-1-3p	4	28.425	10.25	8	19	-0.420599	8.04563	0.82237
miR-2430-3p	2667	3.84375	10.481	35.8125	16.9438	1.69227	8.0683	0.00172226
miR-12011-3p	2.33333	26.125	17.375	2.875	23.8917	-2.61151	8.13646	0.0024261
miR-2285ax-3-3p	0.777778	0.75	28.75	20.9917	6.775	-0.519958	7.87226	0.305676
miR-2284p-5p	5	7.75	14.25	4.25	12.75	-1.7838	7.4006	0.0250426
miR-421-5p	16	23.25	56.8875	24.425	23.2714	-1.28418	8.93283	0.00178899
miR-301b-5p	1	1	2.5	9.5	2.1	1.80768	6.36969	0.157928
miR-2284g-5p	0	0.75	16.5	4.5	2.36538	-1.91351	6.85091	0.0103994
miR-1911-3p	7	34.0417	16.25	28.375	5.83333	0.731009	8.36808	0.177052
miR-2284y-4-3p	2.5	19.425	35.0108	13.8	14.5583	-1.4037	8.35041	0.00408027
miR-29e-3p	0	33.375	17.1667	22.5	34.95	0.319408	8.70026	0.665796
miR-1911-5p	12	13.5	35.425	46.375	42.425	0.318723	9.03017	0.453711
miR-6526-3-5p	0	18	29.6667	18.0357	16.125	-0.782578	8.33343	0.152795
miR-12061-5p	9.55556	30.4417	6.50833	23.1611	49.6889	1.74363	8.72286	0.00903825
miR-125b-2-3p	0	78.7625	38.4202	54.9839	19.75	0.447051	9.47967	0.22999
miR-2412-5p	0	6.75	23.0417	17.8333	17.8333	-0.435843	8.04356	0.393728
miR-2486-5p	62	29.8333	17.225	13	32.4792	-0.470914	8.49595	0.504731
miR-10179-5p	27.6143	41.2237	17.3687	25.8455	16.2417	0.501577	8.60258	0.406933
miR-328-5p	7	13.325	0.5	1.5	0.972222	1.31919	6.44283	1
miR-2462-5p	0	1.91667	47.7083	10.6042	14.25	-2.22486	8.21683	5.01418e-06
miR-12005-1-3p	0	1	11.7857	17	7.875	0.455585	7.35434	0.4885
miR-2486-3p	1	9.25	10.5	44	37.5	1.98576	8.61081	0.000104191
miR-2885-3p	0	7.5	0.666667	19.1667	4.70833	4.54374	7.15981	8.08043e-05
miR-2284f-5p	0	24.5	0.25	1	8.5	1.53143	7.2415	1
miR-1251-5p	923	77.9	29.6667	18.8	75.0417	-0.723116	9.55535	0.152795
miR-2285bn-5p	0	0.25	0.25	0	4.75	-1.60829	5.57149	1
miR-2348-5p	0	24.9375	2.9375	52.1875	17.1875	4.02699	8.54995	2.60031e-10
miR-339-3p	0	1	47.025	7.125	4.70833	-2.76939	7.93543	3.42974e-07
miR-2285cp-3p	0	6.5625	8.02917	17.1833	24.4286	1.01776	7.84754	0.129351
miR-12037-5p	0	5	39.119	37.8333	20.1857	-0.116706	8.62649	0.846735
miR-302c-5p	0.8	9.66667	7.3125	8.40625	9.91667	0.130151	7.27865	1
miR-185-5p	0	0.5	0.5	2.5	1.425	2.01006	5.53379	1
miR-2299-3p	0	22	5.33333	40.8	3.08333	2.83847	8.13964	3.15035e-06
miR-2285bb-5p	0	0.416667	25.75	8.33333	1.64583	-1.68131	7.31062	0.00582377
miR-2301-3p	15	19	13.625	0.291667	3.75	-5.10266	7.32506	0.000187
miR-6532-3p	27	10.25	4.34375	13.5	18.9167	1.54072	7.62339	0.0586286
miR-2285bw-5p	0	26	14.625	2.5	9.375	-2.55727	7.76244	0.00339444
miR-378-2-5p	0	5	0.5	15.875	3.25	4.61637	6.86498	0.000447975
miR-219-2-3p	0	24.8021	1.25	3.75	1	1.43014	7.11642	0.381173
miR-142-3p	1.5	24.375	26.8667	14.5833	3.825	-0.9443	8.12114	0.085967
miR-31-5p	0	8.70833	24.4583	21.9458	16.4375	-0.224041	8.15729	0.690709
miR-2309-5p	0	21.5	10.9683	20.3875	26.3319	0.818547	8.28762	0.180027
miR-2314-5p	5	4.625	30.4167	38.75	30.9167	0.279444	8.65959	0.533951
miR-2285am-5p	0	0.25	9.7625	8.0625	0.0833333	-0.340094	6.5514	0.82237
miR-34a-5p	1	1.375	16.7458	24.2083	18.25	0.459963	7.94217	0.393728
miR-2285d-5p	1	0.788462	28.75	14.2885	33.5962	-1.07083	8.26588	0.0508682
miR-219-2-5p	1	6.75	8.25	0.125	5.625	-5.11733	6.69038	0.00894141
miR-6122-5p	0	7.50833	59.125	3.5	28.0556	-4.09837	8.58497	4.20536e-12
miR-2291-3p	2	17.3333	27.6667	7.69643	29.0208	-1.89732	8.33555	0.00128011
miR-874-3p	5	14.8571	14.4107	1.99405	1.29167	-2.84466	7.18544	0.00339444
miR-2413-5p	0	20	0.6875	2.5	14.0792	1.62995	7.34235	1
let-7c-5p	0	7.375	16.75	0.5	2.13125	-4.81663	6.96528	2.86152e-05
miR-2454-3p	1	11.1667	45.5357	6.61607	14.9167	-2.82804	8.28062	2.38639e-07
miR-2463-5p	0	4.91667	15.4167	46.2292	2.25	1.50806	8.09727	0.00133912
miR-6531-5p	41	11.5536	8.32143	24.9958	14	1.50428	7.902	0.0219259
miR-2285bi-2-3p	0	11.5	29.2893	14.9643	14.4286	-1.03143	8.1343	0.0575192
miR-2285bs-5p	0	17.25	28.2083	10.0833	21.8542	-1.54105	8.26297	0.00718023
miR-7863-3p	0	19.375	43.4417	96.2857	34.7861	1.07724	9.49351	0.00150725
miR-2285ah-5p	0	0.25	11	0.875	0.5	-3.53992	6.21172	0.00788025
miR-2378-3p	0.666667	2.91667	13.4583	12.875	31.6277	-0.13155	7.95271	1
miR-2284a-5p	6	13.625	12.3056	5.55	29.25	-1.19897	7.94973	0.11103
miR-2296-5p	0	4.03125	38.6667	19.75	22.5	-1.03334	8.38607	0.0207928
miR-12049-3p	0	1	14.875	7.5	7.5	-1.04417	7.12595	0.154702
miR-129-1-5p	0	14.2857	19.4464	7.65	20.5	-1.39993	7.9731	0.0276789
miR-128-1-5p	0	7.5625	0.375	4.25	9	3.07003	6.70914	0.128741
miR-2285cw-2-3p	0	23.4792	26.3901	17.5781	7.09375	-0.651277	8.20906	0.218659
miR-10177-3p	1	77.9428	28.3333	39.1875	53.6377	0.397526	9.53471	0.397923
miR-30a-3p	0	43.9688	14.375	9.5	32.1667	-0.659322	8.59832	0.335094
miR-2285bc-5p	4	49.8333	43.05	19.1667	26.2083	-1.23077	9.03674	0.00749061
miR-2285q-5p	0	3.88542	46.9934	1.9375	9.75	-4.58052	7.99355	1.48255e-10
miR-2298-5p	0	7.97917	3.29167	5	19.4886	0.51819	7.29598	0.731885
miR-1306-5p	0	34.0917	37.8708	61.5146	42.2625	0.629327	9.36135	0.0991255
miR-2285o-5-5p	1	12.4167	18.75	0.675	13.1667	-4.62361	7.57558	8.08043e-05
miR-2374-3p	1	3.29167	4.125	3.79167	22.2917	-0.184597	7.2213	1
miR-543-3p	2025	15.525	36.7583	39.0107	35.4167	0.0168715	8.91736	1
miR-453-5p	1	12.1875	2.49405	12.1488	32.4524	2.16159	7.91599	0.0419754
miR-2285bq-5p	1	95.1833	29.3631	51.9449	45.1333	0.751672	9.68077	0.0595211
miR-2359-5p	1	9.26667	24.15	18.375	14.175	-0.460408	8.05274	0.406933
miR-9851-5p	0	0.416667	19.5	18.25	23.9167	-0.163367	7.97658	0.88215
miR-2284j-5p	1	2.66667	1.5	0.189394	4.75	-2.42239	5.93989	0.502488
miR-2284u-3p	5	0.666667	8.31944	28.2083	12.5	1.67822	7.6889	0.00546398
miR-130a-3p	2	2.41667	22.9062	25.2667	16.4583	0.0722468	8.07279	0.897141
miR-2285f-1-3p	0	7.375	0	0.375	11.25	#N/A	#N/A	#N/A
miR-2285j-2-3p	3	9.97222	40.975	25.75	39.825	-0.73618	8.80802	0.0893633
miR-12042-5p	0	0.375	9.25	17.5714	2.625	0.848398	7.08066	0.278164
miR-12004-3p	3	0.625	35.8125	32.25	0.375	-0.219229	8.1095	0.601004
miR-7864-3p	6	23.4185	51.1885	40.8333	39.3333	-0.393863	9.19166	0.342654
miR-2889-3p	0	20.875	0.333333	23.9167	0	5.65372	7.56441	7.44748e-07
miR-1291-3p	1	2.78125	12	20.625	36.1	0.706817	8.15802	0.250097
miR-431-5p	0	33.6607	48.8125	55.0417	52.25	0.10415	9.47061	0.811723
miR-660-5p	0	21.625	48.6667	34.3	19.7083	-0.571837	8.89162	0.138916
miR-2285cv-2-5p	17	3.175	19.1667	11.45	0.125	-0.805243	7.23264	0.180027
miR-1468-5p	0	6.54167	18.6619	25.75	0.75	0.393355	7.73856	0.495638
miR-2368-5p	0	0.375	0.3125	21.75	12.3125	5.58505	7.25591	2.47519e-06
miR-2285am-3p	0	0.125	0.4	2.25	0	2.1187	5.27105	0.502488
miR-584-6-5p	0	30.3125	1.25	35.0833	12.625	4.6128	8.28101	2.01468e-08
miR-2481-3p	0.125	0.875	19.875	22.75	9.375	0.125303	7.76984	0.888764
miR-2284aa-1-5p	0	3.625	9.8125	16.5	18.125	0.67422	7.65175	0.356672
miR-2333-5p	0	15.5	12.25	2.1	4.5	-2.54214	7.24794	0.0160841
miR-382-5p	3	8.60417	20.9667	0	12.75	-7.43324	7.50173	2.47519e-06
miR-2285di-5p	1	9	5.34524	32.625	1	2.51387	7.64012	9.82733e-05
miR-2285bu-2-5p	9	3.1875	14.125	11.6544	7.32353	-0.342899	7.31221	0.707153
miR-484-3p	0	16.75	20.125	30	55.375	0.504523	8.87024	0.376211
miR-2285g-1-5p	0	0.25	13.0827	0.75	1.39583	-3.97959	6.39947	0.00250381
miR-103-2-3p	0	0.25	0.125	6.5	5.91667	4.67702	6.2192	0.0336166
miR-1603-3p	1	0.392857	37.4792	1.3125	0.25	-4.77503	7.41885	2.41201e-09
miR-29b-1-3p	14.5	2.0119	41.3452	20.1607	8.04464	-1.10017	8.16057	0.0185387
miR-11981-5p	13.6667	15.1	14.6167	16.95	13.75	0.143658	7.93797	0.870082
miR-2471-3p	0	2.6	47.1917	10.625	5.8	-2.20639	8.06347	7.29297e-06
miR-12028-5p	3.71429	4.02083	20.2696	10.1667	25.4652	-1.05496	7.93356	0.0925345
miR-193a-2-3p	3	22.3071	66.125	9.41667	15.75	-2.86396	8.77684	1.90195e-09
miR-574-5p	0	38.9583	12.3125	42.625	31.5	1.7128	8.89685	0.000591283
miR-29b-2-3p	7	3.08333	6.2875	1.35	6.41071	-2.18546	6.49611	0.131529
miR-2345-3p	1	0.619048	12	18	11.7679	0.511717	7.49701	0.395171
miR-3613b-3p	1	2.08333	5.69475	5.37756	25.6667	-0.148203	7.39593	1
miR-2485-3p	0	10.827	21.381	27.0667	40.8333	0.269915	8.60114	0.698047
miR-2285ba-1-5p	0	0.3125	41.5417	45.1042	3.39583	0.0496863	8.46026	1
miR-2426-5p	0	0.5625	3.625	4.54167	11.25	0.2487	6.65049	1
miR-2356-5p	9	6.3125	0.25	13.875	10.9583	5.16535	7.13934	0.000187
miR-21-3p	0	0.3125	5.3125	4.39583	7.08333	-0.333483	6.49372	1
miR-4680-3p	0	27.3417	11.25	30.125	19.4792	1.34272	8.42598	0.0155637
miR-1343-3p	1	4.0875	6.41667	14.2083	13.9167	1.06373	7.38495	0.211789
miR-2410-5p	0	0.785714	23.9583	11.625	0.654762	-1.1037	7.33732	0.0591425
miR-410-5p	20.3333	0.285714	1.58333	2.5	6.25	0.555016	6.06203	1
miR-12015-5p	0	16.2833	15.2208	13.9292	8	-0.195134	7.78242	0.865308
miR-190b-3p	2	8.5119	25.1667	10.9702	10.7917	-1.25704	7.83307	0.0324684
miR-11986-3p	0	58.25	5.75	8.5	13.6417	0.486295	8.39491	0.797512
miR-1185-5p	0	56.125	11.75	8.5	2.125	-0.529342	8.27219	0.523805
miR-2337-5p	1	34.5	4.25	11.875	2.71429	1.38815	7.77542	0.0884894
miR-2285cx-5p	6	24.35	8.75	0	11.7667	-6.18411	7.56793	0.00464266
miR-10020-3p	0	30.8143	23.6009	55.2917	18.4583	1.15524	8.92506	0.00472574
miR-2362-5p	1.33333	27.0208	13.225	13.25	4.73333	-0.0655286	7.88894	1
miR-148c-5p	0	31.8125	30.7292	44	21.3333	0.447496	8.92523	0.324796
miR-107-5p	2.1	21	40.3286	37.5	10.3438	-0.173227	8.71352	0.773672
miR-12005-1-5p	1	30.25	21.1562	28.5833	5.14583	0.363367	8.37906	0.527753
miR-2437-3p	2	29.4375	0.194444	4.25	4.15625	3.72129	7.36297	0.128741
miR-2300b-5p	0	31.9792	16.7292	26.9643	19.1905	0.616159	8.52396	0.268101
miR-483-5p	0	16.75	8	0.5	5.66667	-3.76191	7.12549	0.00894141
miR-2285o-3-5p	0	16.25	6.41667	12	2.25	0.822396	7.32781	0.381255
miR-2285at-4-3p	2524	15.25	1	9.75	4.75833	3.06925	7.11484	0.0139512
miR-10171-3p	0	14.7083	1.375	52.0417	19.5417	5.05418	8.41267	3.48054e-11
miR-299-2-3p	1.66667	16.125	6.6875	9.875	42.4554	0.485934	8.22366	0.643095
miR-12022-3p	0	13.625	4	0.375	0.583333	-3.10364	6.57389	0.128741
miR-2285ao-2-3p	0	13.75	6.75	0.3125	1.25	-4.03245	6.75229	0.0172979
miR-1777b-3p	0.6	14	10	0.25	11.75	-4.8119	7.30471	0.00242129
miR-2389-5p	0	13.05	0.5	3.95	18	2.64396	7.28609	0.381173
miR-376e-3p	30.5	24.875	7.16667	25.125	9.58333	1.72385	8.06057	0.00418133
miR-551a-3p	0.666667	29.625	7.13333	29.625	25.1083	1.96705	8.47463	0.000857787
miR-342-5p	2	15.125	12.9375	0.25	7.4375	-5.17951	7.29622	0.000352487
miR-2429-5p	0	22.25	26.0833	10.5	6.25	-1.37087	8.03515	0.0140563
miR-2397-5p	0	25	34.5	14.0833	25.25	-1.35352	8.5856	0.00931543
miR-6529-5p	102	19.5	40.3333	17.875	6.375	-1.23697	8.3696	0.00694453
miR-584-3-3p	0	31.7583	18.8833	1	35.25	-4.14346	8.41575	8.08043e-05
miR-2474-5p	7.5	13.0833	0.75	13.875	21.375	3.93636	7.67597	0.00141036
miR-2288-3p	4	23.125	46	12.25	0.8	-1.96655	8.34056	5.41541e-05
miR-2285ct-3p	0	11.5	7.5	35.375	15.7083	2.15082	8.12352	0.000184687
miR-2284ab-5p	0	10	0	0	0	#N/A	#N/A	#N/A
miR-127-3p	0	14.7167	33.7357	56.9583	56.55	0.684788	9.25156	0.0810153
miR-331-5p	2	10.5	18.1875	10.75	18.3333	-0.820055	7.8847	0.163583
miR-371-3p	2415.33	37.6964	83.0902	79.4667	70.2574	-0.132995	9.96586	0.727568
miR-199a-2-3p	8.4	8.625	1	1.7	0	0.635286	6.11297	1
miR-2428-5p	1	16.8	17.125	22.75	22.625	0.338741	8.28997	0.665796
miR-2377-5p	31	19.8333	28.625	18.75	1.5625	-0.67558	8.10414	0.188481
miR-2392-3p	0	25	10.5	46.9375	0	2.07874	8.33029	3.54976e-05
miR-2284l-3p	1	8	5.5	10.875	5.4	0.899863	7.07964	0.352234
miR-190b-5p	0	23.7917	2.29167	1.08333	1.08333	-1.06353	7.01948	1
miR-2893-5p	0	7.66667	3.5	14	15.25	1.89482	7.43841	0.0384743
miR-2285g-3-5p	0	6.91667	11.25	6.33333	7.58333	-0.88446	7.16876	0.352234
miR-2889-5p	12	21.75	3.70833	13.4167	7.16667	1.7533	7.59412	0.0586286
miR-2284b-3p	0	6.5	6.47639	14.7569	17.75	1.10479	7.58312	0.211789
miR-2393-5p	0	10.5	0.0833333	0.333333	6.91667	1.0988	6.53341	1
miR-29b-1-5p	2	6.5	17.825	20.5	10.2571	0.131987	7.82092	0.88215
miR-18a-5p	1.5	21	0.916667	3.70833	5.98611	1.81609	7.14767	0.381173
miR-2477-5p	3.28571	8.5	34.6313	69.8646	48.6979	0.941181	9.24706	0.0128237
miR-7180-3p	16	10.6179	17.2048	28.125	13.5938	0.636528	8.11686	0.230971
miR-26a-2-5p	0	6	8.33333	5.3125	5	-0.705002	6.87186	0.439814
miR-11990-3p	1	18.75	21.75	0.375	8.16667	-5.5113	7.68036	1.3552e-06
miR-127-5p	0	8.5625	5.04167	19.375	3	1.84835	7.29586	0.0101133
miR-2285n-3-3p	0	5.25	10.0714	10.25	15.0833	-0.0429876	7.44844	1
miR-29c-3p	1	10.5	6.75	29.4167	31.6354	2.03522	8.27187	0.000857787
miR-2285bf-3-5p	15	23.6964	19.25	31.5	6.07262	0.638355	8.30533	0.210671
miR-2285ce-3p	0	16.4167	23.8125	30.2625	8.89583	0.275655	8.28896	0.546645
miR-12053-3p	0	5.45833	0.958333	24.625	6.04167	4.44916	7.33007	4.812e-06
miR-11979-5p	0	9.5	2.57778	8.125	2.71429	1.54319	6.78981	0.2392
miR-2285az-5p	0	4.5	11.1875	4.39048	7.75	-1.39251	7.00788	0.13207
miR-664-5p	0	6.75	17.875	4.94792	16.25	-1.89489	7.59737	0.0153481
miR-2479-5p	1	5.68056	5.88095	4	22.4667	-0.609111	7.37067	0.759851
miR-2285bk-5p	0	4.09375	12.25	44.8125	48.1146	1.79206	8.715	0.000305231
miR-12005-2-3p	1	19.5833	7.7	39.0312	0.85	2.25487	8.06441	5.64529e-05
miR-670-5p	6.5	10	10.9762	32.5	49.5	1.48691	8.6373	0.00474403
miR-128-2-5p	0	6.125	9.75	18.5	0.5	0.847183	7.26039	0.214446
miR-2285ag-5p	4	22.4234	21.7978	14.0031	12.1393	-0.702237	8.13497	0.282622
miR-302c-3p	0	46.3452	10.6583	29.85	13.6944	1.40663	8.59816	0.0126641
miR-11975-5p	0	3.125	1	18.875	12.875	4.01319	7.29424	8.08043e-05
miR-2339-5p	0.0833333	31.125	18.5875	63.8854	39.4375	1.70573	9.16788	3.61438e-05
miR-134-5p	6.5	16.6389	23.803	46.8333	4.38636	0.904079	8.47462	0.0294287
miR-154b-3p	0	13.25	28.0208	25.6875	5.5	-0.193404	8.17134	0.717749
miR-100-5p	1.5	26.7958	22.1667	47.75	23.5417	1.03418	8.84053	0.0168426
miR-2285cm-3p	1	3.84167	11.25	14.9583	28.475	0.338881	7.901	0.718867
miR-11972-3p	4	12.5	17.625	44.0625	11.5	1.24729	8.3861	0.00631844
let-7b-5p	2.66667	13.1667	13	1	3.22917	-3.60904	7.10717	0.00250381
miR-2285db-5p	1	3.14286	6	12.3438	0.25	0.957711	6.73346	0.258407
miR-2285n-1-3p	0	2.25	8.25	33.525	12	1.93822	7.8376	0.000883481
miR-940-5p	0.5	3	14.875	16.2083	21.4667	0.0545353	7.83439	1
miR-2472-5p	1.33333	2.16667	1.75	1.25	22.3333	-0.510907	6.99657	1
miR-138-1-5p	0	45.3601	13.6589	25.0893	20.6458	0.802865	8.65554	0.141576
miR-2285ap-3p	0	6.60417	7.67857	10.2083	0.75	0.337195	6.89509	0.82237
miR-152-5p	0	4	1.95833	10	1.375	2.21458	6.50193	0.0443061
miR-11976-2-5p	2	20.5	39.625	32.1088	0.5	-0.37101	8.49503	0.363268
miR-2285ch-3p	0	2.15	25.25	12.75	0.35	-1.0472	7.4443	0.0511523
miR-12054-5p	0	12.75	4.38333	7.05	8.25	0.603067	7.17869	0.780907
miR-2285aq-1-3p	2	24	11.25	61.325	1.125	2.36512	8.55359	5.52016e-07
miR-2285k-4-5p	1	3.52679	8.79167	10.2708	8.7	0.153454	7.13869	1
miR-2349-3p	3	8	33.125	12.0833	34.9167	-1.51388	8.43653	0.00440277
miR-12009-3p	3	33.6607	18.3951	61.9976	6.66667	1.67746	8.8401	6.4902e-05
miR-143-3p	0	12.6667	12.625	0.791667	4.45833	-3.8618	7.11292	0.00250381
miR-2377-3p	10	7.375	12.9375	46.4375	18.5312	1.76529	8.37992	0.000218753
miR-10176-5p	0	4.58333	9.9375	12.7778	13.75	0.290582	7.45912	0.840383
miR-1306-3p	1.28571	1.5	23	20.5781	4.25	-0.228083	7.68353	0.682922
miR-2470-3p	0	16.75	0.333333	47.8333	0	6.64988	8.01694	1.17118e-12
miR-2285cq-3p	0	1	0.25	0	5.5	-1.60829	5.72626	1
miR-2438-5p	0	0.875	0.333333	1	0	1.23982	5.19348	1
miR-105b-3p	0.25	0.9375	27.625	21.75	3.5	-0.411725	7.79281	0.44289
miR-2285n-5-5p	0	0.5	7.625	0	8.58333	-5.98849	6.4734	0.00894141
miR-2284aa-4-5p	0.5	0.75	6.875	0.375	35.25	-3.86703	7.52983	0.0172979
miR-12052-3p	3.33333	20.6167	23.6667	50.5958	8.56458	1.02352	8.63568	0.0120505
miR-2369-3p	0	0.5	8.0625	0.5	4.25	-3.77297	6.25913	0.00894141
miR-2450d-3p	0	0.96875	4.5	11.75	19.7857	1.29282	7.33561	0.160156
miR-367-3p	11	15.5238	23.8125	11.6667	5.58333	-1.08983	7.85674	0.0591425
miR-339-5p	2	8.14062	33.974	32.4167	1.99926	-0.136053	8.24212	0.832868
miR-2285n-6-3p	0	19.875	21.3	9.5	3.29167	-1.22266	7.79618	0.0425388
miR-2887-2-5p	1	0.375	9.05	4.25	10.0667	-1.13584	6.83381	0.282135
miR-2489-5p	0	1.71667	3.25	0.335714	7.96667	-2.93123	6.2555	0.253731
miR-2285g-2-3p	0	4	0	0	0	#N/A	#N/A	#N/A
miR-502a-1-3p	0	0.25	1.75	0.166667	0.25	-2.73639	5.22364	0.502488
miR-2413-3p	885.4	0.25	6.78571	12.6357	11.075	0.816891	7.11826	0.381255
miR-2285b-2-5p	0	0.25	0.5	0	0.5	-2.34987	5.05198	1
miR-6528-5p	5.66667	11.1161	10.25	14.875	26.2292	0.463681	7.98273	0.581089
miR-12015-3p	0	0.375	7.83333	9.42857	6.5	0.195693	6.84877	1
miR-433-5p	899.583	8.5	23	8.33333	30.625	-1.51919	8.14257	0.0173117
miR-181a-2-5p	7	0.375	33.6806	20.8056	2.60714	-0.760189	7.87714	0.115131
miR-2337-3p	0	5.5	33.375	19.5	18.875	-0.839993	8.25999	0.0857668
miR-2481-5p	1	0.25	19	6	2.75	-1.71062	7.01585	0.0211438
miR-2285dd-5p	0	6.13194	5.625	7	15.25	0.241809	7.23638	1
miR-2285x-5p	0	0.25	0.25	12	0.25	4.95796	6.21287	0.000667207
miR-2284e-3p	2	0.75	26.75	2.10417	19.2292	-3.65847	7.6798	6.10365e-06
miR-2284aa-2-5p	0	0.25	3.75	9.36111	0	1.22431	6.25677	0.282135
miR-1843-3p	1.5	20.125	11.6562	3.625	16.9	-1.71889	7.75884	0.0419754
miR-2285cl-3p	0	0.75	10.8	0.5	0.025	-4.18924	6.17263	0.00126829
miR-2285as-3-5p	0	0.25	1.625	0	5.4	-3.83974	5.77726	0.502488
miR-2284n-5p	12.1667	0.416667	10.5417	0.5	29.1042	-4.15471	7.45199	0.00126829
miR-2474-3p	0	0.5	17.5714	48.65	46.3006	1.39414	8.7606	0.00158739
miR-2284y-3-5p	0	0.25	18.5	0.05	2.5	-6.778	6.72085	8.35118e-06
miR-2344-5p	0	19	0.5	5.75	2.79167	3.17142	7.01016	0.131529
miR-2285ai-3p	0	0.75	21.25	1.875	6	-3.48437	7.09158	8.47349e-05
miR-2285e-1-5p	0	0.25	0	1.7	0.5	#N/A	#N/A	#N/A
miR-2285bx-3p	2.5	0.25	6.61607	15.5417	15.2292	1.14869	7.3543	0.154702
miR-2328-3p	0	0.25	0.95	6.97917	12	2.66007	6.65935	0.0757931
miR-2285w-5p	20	0.392857	13.25	11.75	0.25	-0.239799	6.91417	0.707153
miR-2284z-4-5p	2	6.5989	6	12.6911	0	0.997339	6.89576	0.258407
miR-2285bu-2-3p	0	0.25	5.375	26.875	0.3125	2.22753	7.18617	0.00124544
miR-2403-3p	0	42.625	26.75	12.675	28	-1.1385	8.72741	0.0383018
miR-500-3p	0	15.25	16	12.25	9.39113	-0.450128	7.77061	0.596505
miR-2285af-1-5p	0	0.5	31.75	2.55	20.05	-3.64194	7.82574	4.53154e-07
miR-2285e-1-3p	0	0.5	0	0	0.375	#N/A	#N/A	#N/A
miR-2325a-3p	2.33333	2.08333	2.5625	20.5	15.0357	2.873	7.42988	0.000910749
miR-2285cc-5p	1104.71	0.658333	6.625	46.9667	1.98148	2.73437	7.83682	7.85153e-07
miR-654-5p	20	0.666667	4.66667	0.791667	12.8333	-2.44934	6.59887	0.225712
miR-3660-3p	0.5	10.1615	8.70833	12.8333	12.3542	0.484798	7.54377	0.545091
miR-9851-3p	0	18.1667	28.2753	3.28571	4.56845	-3.12522	7.80742	1.05674e-05
miR-507b-5p	1643.5	3.4375	40.2083	28.8333	8.95833	-0.546611	8.32697	0.212355
miR-2285n-7-3p	1	9.875	23.425	2.375	1	-3.3027	7.32772	2.95077e-05
miR-584-4-5p	0	0.325	4	0.708333	10.5	-2.3701	6.4023	0.381173
miR-10183-5p	22.2	0.875	0.597222	8.5	6.75	3.51561	6.46856	0.0433314
miR-2408-5p	0	8.54167	18	9	47.75	-1.05825	8.36206	0.146673
miR-2467-3p	0	0.75	24.0417	38.75	20.25	0.617241	8.3612	0.186636
miR-374c-5p	0	6.66667	7.75	37.5	1.25	2.18813	7.76805	8.39027e-05
miR-665-5p	23	8.58333	5.6125	15.5	1	1.37752	7.11196	0.0938808
miR-2488-3p	0	1.83333	19.0833	1.08333	23.25	-4.05573	7.58521	8.08043e-05
miR-2888-2-3p	0	3.45833	0.0833333	31.375	1.25	7.19239	7.2974	7.04361e-09
miR-2285k-2-5p	0	0.0625	4.33333	7.5	0.55	0.706891	6.19462	0.559728
miR-2460-5p	0	0.657143	0.75	14	6.75	3.94918	6.7535	0.00141036
miR-2381-3p	0	0.348214	13.1667	13.5625	31.225	-0.0258967	7.89778	1
miR-2284q-5p	1	9.77778	57.6042	24	22.5833	-1.32739	8.77894	0.000896798
miR-2310-3p	2	0.0277778	0.972222	9.02778	3.58929	2.99588	6.27415	0.0246349
miR-2285ca-5p	0	19.75	2.75	26.4688	2.21875	3.14224	7.72107	4.67603e-05
miR-2333-3p	0	17.3125	5.2375	22.8125	17.125	2.02885	7.97791	0.00281319
miR-2285bn-3p	0	10.95	2.41667	3.5	5.79167	0.446215	6.7797	1
miR-2358-3p	1	12	45.3611	6.5	11.875	-2.84756	8.23777	2.38639e-07
miR-2285da-3p	0	7.9375	6	8.3125	3	0.394447	6.89596	0.797512
miR-2285m-1-5p	0.352941	7.75	4.00641	3.75	13.25	-0.159158	7.04381	1
miR-7865-5p	0	8.45833	0	0.25	0	#N/A	#N/A	#N/A
miR-2284r-5p	0	6.08333	0.5	0	0.5	-2.34987	5.75645	1
miR-11982-3p	0	11.0417	4.375	15.25	18.1667	1.70495	7.66972	0.0516117
miR-2285g-2-5p	0	5.25	4	0.25	0	-3.51583	5.97188	0.128741
miR-12042-3p	4	14.1333	32.8333	11.6875	4.79167	-1.54871	8.00416	0.00242152
miR-2284z-2-3p	1534	14	0.75	1	0.25	0.302446	6.42505	1
miR-1281-5p	7.71429	10	2.25	11.4152	0.934524	2.21398	6.86464	0.0267805
let-7e-5p	0	14.5556	1	0.625	5.5	-0.644277	6.73296	1
miR-2285br-3p	0	3	0.5	14.7633	0.25	4.5125	6.56541	0.00141036
miR-24-2-3p	2576	3.25	2.5	26.5	0	3.27532	7.16504	4.67603e-05
miR-10185-3p	0	2.65	10.75	8.125	13.125	-0.466504	7.25925	0.662502
miR-2285bw-3p	0	2.4375	0.8	0	3.25	-2.91771	5.69971	1
[truncated: 95 more rows]
