# Supplementary material for: A comparative analysis of small extracellular vesicle (sEV) micro-RNA (miRNA) isolation and sequencing procedures in blood plasma samples
Source: Extracell Vesicles Circ Nucl Acids. 2024 Feb 29;5(1):119–37. doi: 10.20517/evcna.2023.55 (PMC11648519; doi:10.20517/evcna.2023.55)
Supplement: Supplementary file 1 [file evcna-5-1-119-SupplementaryMaterials.zip › evcna5055-SupplementaryMaterials/Supplementary File 6 miRNA GO enrichment.xlsx]

## Sheet: miRNET
mir_id	symbol		genes w/o duplicates
bta-mir-23b-3p	ADAM19		ADAM19
bta-mir-23b-3p	C9orf91		C9orf91
bta-mir-23b-3p	LMAN2		LMAN2
bta-mir-23b-3p	PLEKHA5		PLEKHA5
bta-mir-23b-3p	SEMA6D		SEMA6D
bta-mir-23b-3p	SLC35E3		SLC35E3
bta-mir-2367-5p	C4orf3		C4orf3
bta-mir-2367-5p	CCDC3		CCDC3
bta-mir-2367-5p	CDCA7L		CDCA7L
bta-mir-2367-5p	CDKN2B		CDKN2B
bta-mir-2367-5p	CNOT9		CNOT9
bta-mir-2367-5p	CSPG4		CSPG4
bta-mir-2367-5p	CYP39A1		CYP39A1
bta-mir-2367-5p	DIRAS2		DIRAS2
bta-mir-2367-5p	ESM1		ESM1
bta-mir-2367-5p	FAM46B		FAM46B
bta-mir-2367-5p	FBXO10		FBXO10
bta-mir-2367-5p	GNB1		GNB1
bta-mir-2367-5p	JARID2		JARID2
bta-mir-2367-5p	LAT2		LAT2
bta-mir-2367-5p	LSG1		LSG1
bta-mir-2367-5p	LSMEM1		LSMEM1
bta-mir-2367-5p	NECAP1		NECAP1
bta-mir-2367-5p	RABL6		RABL6
bta-mir-2367-5p	RHOH		RHOH
bta-mir-2367-5p	SEMA4F		SEMA4F
bta-mir-2367-5p	SLC25A19		SLC25A19
bta-mir-2367-5p	SRP14		SRP14
bta-mir-2367-5p	TESK1		TESK1
bta-mir-2367-5p	ZNF512		ZNF512
bta-mir-2436-5p	ABCA3		ABCA3
bta-mir-2436-5p	ACTN1		ACTN1
bta-mir-2436-5p	AKAP10		AKAP10
bta-mir-2436-5p	ALDOC		ALDOC
bta-mir-2436-5p	ANKRD13A		ANKRD13A
bta-mir-2436-5p	AP1S1		AP1S1
bta-mir-2436-5p	AP3S2		AP3S2
bta-mir-2436-5p	ARSB		ARSB
bta-mir-2436-5p	ASB8		ASB8
bta-mir-2436-5p	ATP6V0A1		ATP6V0A1
bta-mir-2436-5p	B4GALNT4		B4GALNT4
bta-mir-2436-5p	BAD		BAD
bta-mir-2436-5p	BCL2L13		BCL2L13
bta-mir-2436-5p	BOK		BOK
bta-mir-2436-5p	BRF1		BRF1
bta-mir-2436-5p	C14orf180		C14orf180
bta-mir-2436-5p	C15orf52		C15orf52
bta-mir-2436-5p	C1H21orf59		C1H21orf59
bta-mir-2436-5p	C7orf57		C7orf57
bta-mir-2436-5p	C9orf69		C9orf69
bta-mir-2436-5p	CALR		CALR
bta-mir-2436-5p	CAMK2N2		CAMK2N2
bta-mir-2436-5p	CARD10		CARD10
bta-mir-2436-5p	CCDC74B		CCDC74B
bta-mir-2436-5p	CCDC85C		CCDC85C
bta-mir-2436-5p	CCL25		CCL25
bta-mir-2436-5p	CIRBP		CIRBP
bta-mir-2436-5p	CLCN7		CLCN7
bta-mir-2436-5p	CLDN5		CLDN5
bta-mir-2436-5p	CLIC3		CLIC3
bta-mir-2436-5p	CNGA3		CNGA3
bta-mir-2436-5p	CNNM3		CNNM3
bta-mir-2436-5p	CNOT3		CNOT3
bta-mir-2436-5p	CRAT		CRAT
bta-mir-2436-5p	CSDC2		CSDC2
bta-mir-2436-5p	CSNK1G2		CSNK1G2
bta-mir-2436-5p	DDAH1		DDAH1
bta-mir-2436-5p	DECR2		DECR2
bta-mir-2436-5p	DMRTA2		DMRTA2
bta-mir-2436-5p	DNMBP		DNMBP
bta-mir-2436-5p	ECEL1		ECEL1
bta-mir-2436-5p	EIF3B		EIF3B
bta-mir-2436-5p	ENO2		ENO2
bta-mir-2436-5p	EPO		EPO
bta-mir-2436-5p	FAM188B		FAM188B
bta-mir-2436-5p	FBXL22		FBXL22
bta-mir-2436-5p	FLNA		FLNA
bta-mir-2436-5p	FSCN1		FSCN1
bta-mir-2436-5p	FXYD6		FXYD6
bta-mir-2436-5p	GALNT1		GALNT1
bta-mir-2436-5p	GALNT2		GALNT2
bta-mir-2436-5p	GATB		GATB
bta-mir-2436-5p	GHRHR		GHRHR
bta-mir-2436-5p	GJC2		GJC2
bta-mir-2436-5p	GTPBP1		GTPBP1
bta-mir-2436-5p	GUCD1		GUCD1
bta-mir-2436-5p	HAND1		HAND1
bta-mir-2436-5p	HDGFL1		HDGFL1
bta-mir-2436-5p	HMGA1		HMGA1
bta-mir-2436-5p	HPCAL1		HPCAL1
bta-mir-2436-5p	HPS1		HPS1
bta-mir-2436-5p	ID3		ID3
bta-mir-2436-5p	IFFO2		IFFO2
bta-mir-2436-5p	IFFO2		IMPDH1
bta-mir-2436-5p	IMPDH1		ITGA6
bta-mir-2436-5p	ITGA6		JAM3
bta-mir-2436-5p	JAM3		JUNB
bta-mir-2436-5p	JUNB		KIAA0930
bta-mir-2436-5p	KIAA0930		KLF6
bta-mir-2436-5p	KLF6		KRT32
bta-mir-2436-5p	KRT32		KXD1
bta-mir-2436-5p	KXD1		LAD1
bta-mir-2436-5p	LAD1		LINC00116
bta-mir-2436-5p	LINC00116		LMNTD2
bta-mir-2436-5p	LMNTD2		LOC104968818
bta-mir-2436-5p	LOC104968818		LOC788205
bta-mir-2436-5p	LOC788205		LONP1
bta-mir-2436-5p	LONP1		MADD
bta-mir-2436-5p	MADD		MAPK7
bta-mir-2436-5p	MAPK7		MAPK8IP2
bta-mir-2436-5p	MAPK8IP2		MAPKAP1
bta-mir-2436-5p	MAPKAP1		MAPRE3
bta-mir-2436-5p	MAPRE3		MBOAT7
bta-mir-2436-5p	MBOAT7		MDFI
bta-mir-2436-5p	MDFI		MGAT4B
bta-mir-2436-5p	MGAT4B		MRPL14
bta-mir-2436-5p	MRPL14		NACC1
bta-mir-2436-5p	NACC1		NFATC1
bta-mir-2436-5p	NFATC1		NGF
bta-mir-2436-5p	NGF		NRBF2
bta-mir-2436-5p	NRBF2		NRXN2
bta-mir-2436-5p	NRXN2		NTNG2
bta-mir-2436-5p	NTNG2		NUDCD3
bta-mir-2436-5p	NUDCD3		ODF3B
bta-mir-2436-5p	ODF3B		OGFOD1
bta-mir-2436-5p	OGFOD1		PARG
bta-mir-2436-5p	PARG		PDE11A
bta-mir-2436-5p	PDE11A		PDLIM4
bta-mir-2436-5p	PDLIM4		PHC2
bta-mir-2436-5p	PHC2		PHYKPL
bta-mir-2436-5p	PHYKPL		PIK3CD
bta-mir-2436-5p	PIK3CD		POLR1A
bta-mir-2436-5p	POLR1A		POLR3H
bta-mir-2436-5p	POLR3H		PPP1R13L
bta-mir-2436-5p	PPP1R13L		PPP1R37
bta-mir-2436-5p	PPP1R37		PRKCZ
bta-mir-2436-5p	PRKCZ		PRRT1
bta-mir-2436-5p	PRRT1		PTAFR
bta-mir-2436-5p	PTAFR		PTPA
bta-mir-2436-5p	PTPA		PTPRS
bta-mir-2436-5p	PTPRS		R3HDM4
bta-mir-2436-5p	R3HDM4		RAB15
bta-mir-2436-5p	RAB15		RARA
bta-mir-2436-5p	RARA		RASA4B
bta-mir-2436-5p	RASA4B		RASSF5
bta-mir-2436-5p	RASSF5		RCAN1
bta-mir-2436-5p	RCAN1		REEP5
bta-mir-2436-5p	REEP5		RIIAD1
bta-mir-2436-5p	RIIAD1		RNF166
bta-mir-2436-5p	RNF166		SERPINF2
bta-mir-2436-5p	SERPINF2		SIDT2
bta-mir-2436-5p	SIDT2		SLC12A5
bta-mir-2436-5p	SLC12A5		SLC16A3
bta-mir-2436-5p	SLC16A3		SMTN
bta-mir-2436-5p	SMTN		SOX13
bta-mir-2436-5p	SMTN		SPATA2
bta-mir-2436-5p	SOX13		SPDEF
bta-mir-2436-5p	SPATA2		SPSB4
bta-mir-2436-5p	SPDEF		ST3GAL4
bta-mir-2436-5p	SPSB4		STARD10
bta-mir-2436-5p	ST3GAL4		STARD3
bta-mir-2436-5p	STARD10		STK40
bta-mir-2436-5p	STARD3		SYT13
bta-mir-2436-5p	STK40		TAF4
bta-mir-2436-5p	SYT13		TARBP2
bta-mir-2436-5p	TAF4		TBCD
bta-mir-2436-5p	TAF4		TCEB3
bta-mir-2436-5p	TARBP2		THOC5
bta-mir-2436-5p	TBCD		TMEM140
bta-mir-2436-5p	TCEB3		TMEM186
bta-mir-2436-5p	THOC5		TNNI1
bta-mir-2436-5p	TMEM140		TOX2
bta-mir-2436-5p	TMEM186		TSPO
bta-mir-2436-5p	TNNI1		TSPYL2
bta-mir-2436-5p	TOX2		TSSC1
bta-mir-2436-5p	TSPO		TTC9
bta-mir-2436-5p	TSPYL2		TTLL1
bta-mir-2436-5p	TSSC1		VPS26B
bta-mir-2436-5p	TTC9		VSTM2L
bta-mir-2436-5p	TTLL1		WDR48
bta-mir-2436-5p	VPS26B		XRCC3
bta-mir-2436-5p	VSTM2L		ZNF362
bta-mir-2436-5p	WDR48		TAP
bta-mir-2436-5p	XRCC3		ABHD5
bta-mir-2436-5p	ZNF362		ALS2CL
bta-mir-2436-5p	TAP		ANK3
bta-mir-2464-5p	ABHD5		ANO4
bta-mir-2464-5p	ALS2CL		APBB1
bta-mir-2464-5p	ANK3		ARL6IP5
bta-mir-2464-5p	ANKRD13A		ATG10
bta-mir-2464-5p	ANO4		ATP6V1B2
bta-mir-2464-5p	APBB1		B3GALNT2
bta-mir-2464-5p	ARL6IP5		C2H1orf64
bta-mir-2464-5p	ATG10		C2orf54
bta-mir-2464-5p	ATP6V1B2		CCNC
bta-mir-2464-5p	B3GALNT2		CCNG2
bta-mir-2464-5p	C2H1orf64		CCR7
bta-mir-2464-5p	C2orf54		CD200
bta-mir-2464-5p	CCNC		CHMP7
bta-mir-2464-5p	CCNG2		CLDN18
bta-mir-2464-5p	CCR7		CLIC5
bta-mir-2464-5p	CD200		CNPPD1
bta-mir-2464-5p	CHMP7		COL6A2
bta-mir-2464-5p	CLDN18		COPS7B
bta-mir-2464-5p	CLIC5		CTTNBP2NL
bta-mir-2464-5p	CNPPD1		DKK4
bta-mir-2464-5p	COL6A2		DTNA
bta-mir-2464-5p	COPS7B		ENC1
bta-mir-2464-5p	CTTNBP2NL		FAM53C
bta-mir-2464-5p	DKK4		FRS3
bta-mir-2464-5p	DTNA		GID4
bta-mir-2464-5p	ENC1		GINS4
bta-mir-2464-5p	FAM53C		GJC3
bta-mir-2464-5p	FRS3		HIRIP3
bta-mir-2464-5p	GID4		HPS4
bta-mir-2464-5p	GINS4		IGF2
bta-mir-2464-5p	GJC3		IP6K3
bta-mir-2464-5p	HIRIP3		IRAK1
bta-mir-2464-5p	HPS4		IRF8
bta-mir-2464-5p	IGF2		KLF10
bta-mir-2464-5p	IP6K3		KLF7
bta-mir-2464-5p	IRAK1		KLHDC3
bta-mir-2464-5p	IRF8		KRT19
bta-mir-2464-5p	KLF10		MAVS
bta-mir-2464-5p	KLF7		MEIS3
bta-mir-2464-5p	KLHDC3		MYOM2
bta-mir-2464-5p	KRT19		PCSK7
bta-mir-2464-5p	MAVS		PHACTR1
bta-mir-2464-5p	MEIS3		PLEKHF1
bta-mir-2464-5p	MYOM2		PLSCR4
bta-mir-2464-5p	NACC1		POGK
bta-mir-2464-5p	PCSK7		PRKAB1
bta-mir-2464-5p	PHACTR1		RAB33B
bta-mir-2464-5p	PLEKHF1		RAB8A
bta-mir-2464-5p	PLSCR4		RALGAPB
bta-mir-2464-5p	POGK		RFX2
bta-mir-2464-5p	PRKAB1		SARM1
bta-mir-2464-5p	RAB33B		SGO1
bta-mir-2464-5p	RAB8A		SLA2
bta-mir-2464-5p	RALGAPB		SLC25A11
bta-mir-2464-5p	RFX2		SLC38A10
bta-mir-2464-5p	SARM1		STMN3
bta-mir-2464-5p	SGO1		SULT4A1
bta-mir-2464-5p	SLA2		SUPV3L1
bta-mir-2464-5p	SLC25A11		TFE3
bta-mir-2464-5p	SLC38A10		TMC6
bta-mir-2464-5p	STMN3		TOM1
bta-mir-2464-5p	SULT4A1		TSPAN33
bta-mir-2464-5p	SUPV3L1		UBAC2
bta-mir-2464-5p	TFE3		UBE4B
bta-mir-2464-5p	TMC6		WDR11
bta-mir-2464-5p	TOM1		ZAR1
bta-mir-2464-5p	TSPAN33		ZDHHC16
bta-mir-2464-5p	UBAC2
bta-mir-2464-5p	UBE4B
bta-mir-2464-5p	WDR11
bta-mir-2464-5p	ZAR1
bta-mir-2464-5p	ZDHHC16

## Sheet: targetScan
Ortholog of target gene	Represen- tative transcript	Gene name	Number of 3P-seq tags supporting UTR + 5	Link to sites in UTRs	Conserved sites				Poorly conserved sites				6mer sites	Representative miRNA	Predicted occupancy			Cumulative weighted context++ score	Total context++ score	Aggregate PCT	Previous TargetScan publica- tion(s)					Whole list w/o duplicates
	ENST0000...				total	8mer	7mer-m8	7mer-A1	total	8mer	7mer-m8	7mer-A1			mod miRNA	high miRNA	trans- fected miRNA									RP11-661C8.3
RP11-661C8.3	511936	Uncharacterized protein	5	Sites in UTR	1	1	0	0	1	0	0	1	0	bta-miR-330	N/A	N/A	N/A	-0.87	-0.87	N/A	2015					PRKAB2
PRKAB2	254101	protein kinase, AMP-activated, beta 2 non-catalytic subunit	363	Sites in UTR	1	1	0	0	4	1	2	1	3	bta-miR-330	N/A	N/A	N/A	-0.75	-0.78	N/A	2015					GNRHR
GNRHR	420975	gonadotropin-releasing hormone receptor	5	Sites in UTR	1	1	0	0	0	0	0	0	1	bta-miR-330	N/A	N/A	N/A	-0.59	-0.62	N/A	2015					CRIPT
CRIPT	238892	cysteine-rich PDZ-binding protein	1213	Sites in UTR	1	1	0	0	2	1	0	1	0	bta-miR-330	N/A	N/A	N/A	-0.56	-0.84	N/A	2015					RP11-676J12.7
RP11-676J12.7	576252	Uncharacterized protein	5	Sites in UTR	2	0	2	0	0	0	0	0	0	bta-miR-330	N/A	N/A	N/A	-0.53	-0.53	N/A	2015					SEPT12
SEPT12	396694	septin 12	5	Sites in UTR	1	1	0	0	0	0	0	0	0	bta-miR-330	N/A	N/A	N/A	-0.52	-0.52	N/A	2015					C21orf119
C21orf119	534991	chromosome 21 open reading frame 119	9	Sites in UTR	1	1	0	0	1	0	1	0	0	bta-miR-330	N/A	N/A	N/A	-0.49	-0.49	N/A	2015					LSM5
LSM5	409987	LSM5 homolog, U6 small nuclear RNA associated (S. cerevisiae)	8380	Sites in UTR	1	1	0	0	1	1	0	0	0	bta-miR-330	N/A	N/A	N/A	-0.49	-0.88	N/A	2015					C5orf15
C5orf15	231512	chromosome 5 open reading frame 15	988	Sites in UTR	1	0	1	0	2	1	1	0	0	bta-miR-330	N/A	N/A	N/A	-0.49	-0.49	N/A	2015					KLF10
KLF10	285408	Kruppel-like factor 10	320	Sites in UTR	2	2	0	0	0	0	0	0	0	bta-miR-330	N/A	N/A	N/A	-0.48	-0.48	N/A	2015					C1QBP
C1QBP	225698	complement component 1, q subcomponent binding protein	2957	Sites in UTR	1	1	0	0	0	0	0	0	1	bta-miR-330	N/A	N/A	N/A	-0.45	-0.45	N/A	2015					TMEM203
TMEM203	343666	transmembrane protein 203	829	Sites in UTR	1	1	0	0	0	0	0	0	1	bta-miR-330	N/A	N/A	N/A	-0.44	-0.45	N/A	2015					CREBL2
CREBL2	228865	cAMP responsive element binding protein-like 2	218	Sites in UTR	1	0	1	0	1	1	0	0	0	bta-miR-330	N/A	N/A	N/A	-0.4	-0.44	N/A	2015					C7orf76
C7orf76	356686	chromosome 7 open reading frame 76	5	Sites in UTR	1	0	1	0	1	0	1	0	0	bta-miR-330	N/A	N/A	N/A	-0.4	-0.4	N/A	2015					RNF148
RNF148	447240	ring finger protein 148	5	Sites in UTR	1	1	0	0	0	0	0	0	0	bta-miR-330	N/A	N/A	N/A	-0.4	-0.4	N/A	2015					SOSTDC1
SOSTDC1	307068	sclerostin domain containing 1	5	Sites in UTR	2	1	1	0	0	0	0	0	0	bta-miR-330	N/A	N/A	N/A	-0.39	-0.39	N/A	2015					AMN1
AMN1	281472	antagonist of mitotic exit network 1 homolog (S. cerevisiae)	125	Sites in UTR	1	1	0	0	0	0	0	0	0	bta-miR-330	N/A	N/A	N/A	-0.39	-0.39	N/A	2015					ABHD17C
ABHD17C	258884	abhydrolase domain containing 17C	406	Sites in UTR	1	1	0	0	0	0	0	0	0	bta-miR-330	N/A	N/A	N/A	-0.39	-0.42	N/A	2015					RSPO2
RSPO2	517939	R-spondin 2	5	Sites in UTR	1	1	0	0	0	0	0	0	0	bta-miR-330	N/A	N/A	N/A	-0.38	-0.38	N/A	2015					HPCAL4
HPCAL4	372844	hippocalcin like 4	5	Sites in UTR	2	2	0	0	3	0	1	2	4	bta-miR-330	N/A	N/A	N/A	-0.38	-0.38	N/A	2015					ERGIC2
ERGIC2	360150	ERGIC and golgi 2	451	Sites in UTR	1	1	0	0	1	1	0	0	1	bta-miR-330	N/A	N/A	N/A	-0.37	-0.44	N/A	2015					SEPT10
SEPT10	397712	septin 10	50	Sites in UTR	1	1	0	0	1	0	0	1	0	bta-miR-330	N/A	N/A	N/A	-0.35	-0.35	N/A	2015					DHRS4L2
DHRS4L2	335126	dehydrogenase/reductase (SDR family) member 4 like 2	5	Sites in UTR	1	1	0	0	0	0	0	0	0	bta-miR-330	N/A	N/A	N/A	-0.35	-0.35	N/A	2015					UBL3
UBL3	380680	ubiquitin-like 3	431	Sites in UTR	1	1	0	0	1	0	1	0	1	bta-miR-330	N/A	N/A	N/A	-0.34	-0.36	N/A	2015					AAED1
AAED1	375234	AhpC/TSA antioxidant enzyme domain containing 1	5	Sites in UTR	1	1	0	0	1	0	0	1	1	bta-miR-330	N/A	N/A	N/A	-0.34	-0.34	N/A	2015					DCUN1D1
DCUN1D1	292782	DCN1, defective in cullin neddylation 1, domain containing 1	267	Sites in UTR	2	1	1	0	2	0	1	1	2	bta-miR-330	N/A	N/A	N/A	-0.34	-0.41	N/A	2015					FZD3
FZD3	240093	frizzled family receptor 3	192	Sites in UTR	1	0	1	0	4	1	2	1	1	bta-miR-330	N/A	N/A	N/A	-0.33	-0.38	N/A	2015					C1orf52
C1orf52	471115	chromosome 1 open reading frame 52	1516	Sites in UTR	2	1	1	0	0	0	0	0	0	bta-miR-330	N/A	N/A	N/A	-0.33	-0.35	N/A	2015					TAC3
TAC3	458521	tachykinin 3	11	Sites in UTR	1	1	0	0	0	0	0	0	0	bta-miR-330	N/A	N/A	N/A	-0.32	-0.32	N/A	2015					ANGPTL7
ANGPTL7	376819	angiopoietin-like 7	5	Sites in UTR	1	0	1	0	1	1	0	0	0	bta-miR-330	N/A	N/A	N/A	-0.32	-0.32	N/A	2015					ASPRV1
ASPRV1	320256	aspartic peptidase, retroviral-like 1	5	Sites in UTR	1	1	0	0	1	0	1	0	0	bta-miR-330	N/A	N/A	N/A	-0.31	-0.31	N/A	2015					RPA4
RPA4	373040	replication protein A4, 30kDa	5	Sites in UTR	1	1	0	0	0	0	0	0	0	bta-miR-330	N/A	N/A	N/A	-0.31	-0.31	N/A	2015					AIPL1
AIPL1	381129	aryl hydrocarbon receptor interacting protein-like 1	5	Sites in UTR	1	0	1	0	1	1	0	0	0	bta-miR-330	N/A	N/A	N/A	-0.3	-0.3	N/A	2015					AL627171.2
AL627171.2	595378	HCG1786899; PRO2610; Uncharacterized protein	5	Sites in UTR	1	0	1	0	0	0	0	0	0	bta-miR-330	N/A	N/A	N/A	-0.3	-0.3	N/A	2015					NFATC3
NFATC3	329524	nuclear factor of activated T-cells, cytoplasmic, calcineurin-dependent 3	221	Sites in UTR	1	1	0	0	4	0	1	3	6	bta-miR-330	N/A	N/A	N/A	-0.3	-0.3	N/A	2015					GPR37
GPR37	303921	G protein-coupled receptor 37 (endothelin receptor type B-like)	395	Sites in UTR	1	1	0	0	1	0	0	1	0	bta-miR-330	N/A	N/A	N/A	-0.3	-0.32	N/A	2015					RAI2
RAI2	415486	retinoic acid induced 2	46	Sites in UTR	1	1	0	0	0	0	0	0	0	bta-miR-330	N/A	N/A	N/A	-0.29	-0.29	N/A	2015					ID2
ID2	234091	inhibitor of DNA binding 2, dominant negative helix-loop-helix protein	20	Sites in UTR	1	1	0	0	0	0	0	0	0	bta-miR-330	N/A	N/A	N/A	-0.29	-0.29	N/A	2015					SESTD1
SESTD1	428443	SEC14 and spectrin domains 1	478	Sites in UTR	2	1	0	1	2	0	2	0	2	bta-miR-330	N/A	N/A	N/A	-0.29	-0.31	N/A	2015					C9orf171
C9orf171	343036	chromosome 9 open reading frame 171	5	Sites in UTR	1	1	0	0	1	0	1	0	0	bta-miR-330	N/A	N/A	N/A	-0.29	-0.29	N/A	2015					DLX6
DLX6	518156	distal-less homeobox 6	76	Sites in UTR	1	1	0	0	0	0	0	0	0	bta-miR-330	N/A	N/A	N/A	-0.29	-0.34	N/A	2015					MAT2A
MAT2A	306434	methionine adenosyltransferase II, alpha	8	Sites in UTR	1	1	0	0	0	0	0	0	0	bta-miR-330	N/A	N/A	N/A	-0.29	-0.29	N/A	2015					CTGF
CTGF	367976	connective tissue growth factor	10083	Sites in UTR	1	1	0	0	0	0	0	0	0	bta-miR-330	N/A	N/A	N/A	-0.29	-0.3	N/A	2015					SNAP23
SNAP23	249647	synaptosomal-associated protein, 23kDa	99	Sites in UTR	1	1	0	0	0	0	0	0	0	bta-miR-330	N/A	N/A	N/A	-0.28	-0.28	N/A	2015					SNIP1
SNIP1	296216	Smad nuclear interacting protein 1	355	Sites in UTR	1	0	0	1	1	0	0	1	2	bta-miR-330	N/A	N/A	N/A	-0.28	-0.28	N/A	2015					MRPL27
MRPL27	442592	mitochondrial ribosomal protein L27	503	Sites in UTR	1	1	0	0	1	0	0	1	0	bta-miR-330	N/A	N/A	N/A	-0.28	-0.28	N/A	2015					ZNF367
ZNF367	375256	zinc finger protein 367	325	Sites in UTR	1	1	0	0	0	0	0	0	0	bta-miR-330	N/A	N/A	N/A	-0.27	-0.31	N/A	2015					C16orf52
C16orf52	542527	chromosome 16 open reading frame 52	102	Sites in UTR	1	1	0	0	1	0	1	0	1	bta-miR-330	N/A	N/A	N/A	-0.27	-0.28	N/A	2015					CAPZA1
CAPZA1	263168	capping protein (actin filament) muscle Z-line, alpha 1	1159	Sites in UTR	1	1	0	0	0	0	0	0	1	bta-miR-330	N/A	N/A	N/A	-0.27	-0.27	N/A	2015					RBM3
RBM3	354480	RNA binding motif (RNP1, RRM) protein 3	1325	Sites in UTR	1	0	1	0	3	2	1	0	0	bta-miR-330	N/A	N/A	N/A	-0.26	-0.44	N/A	2015					NPM2
NPM2	381530	nucleophosmin/nucleoplasmin 2	136	Sites in UTR	1	0	1	0	0	0	0	0	0	bta-miR-330	N/A	N/A	N/A	-0.26	-0.26	N/A	2015					ATL2
ATL2	406122	atlastin GTPase 2	1135	Sites in UTR	1	1	0	0	0	0	0	0	0	bta-miR-330	N/A	N/A	N/A	-0.26	-0.26	N/A	2015					CDC37
CDC37	222005	cell division cycle 37	3905	Sites in UTR	1	1	0	0	0	0	0	0	0	bta-miR-330	N/A	N/A	N/A	-0.26	-0.26	N/A	2015					RP6-24A23.6
RP6-24A23.6	563887	Uncharacterized protein	937	Sites in UTR	1	1	0	0	0	0	0	0	2	bta-miR-330	N/A	N/A	N/A	-0.26	-0.35	N/A	2015					RNF180
RNF180	389100	ring finger protein 180	18	Sites in UTR	1	1	0	0	0	0	0	0	0	bta-miR-330	N/A	N/A	N/A	-0.25	-0.27	N/A	2015					METAP2
METAP2	323666	methionyl aminopeptidase 2	23	Sites in UTR	1	1	0	0	0	0	0	0	2	bta-miR-330	N/A	N/A	N/A	-0.25	-0.31	N/A	2015					PRDM8
PRDM8	504452	PR domain containing 8	634	Sites in UTR	1	1	0	0	0	0	0	0	0	bta-miR-330	N/A	N/A	N/A	-0.25	-0.26	N/A	2015					RFWD3
RFWD3	361070	ring finger and WD repeat domain 3	106	Sites in UTR	1	1	0	0	2	1	1	0	1	bta-miR-330	N/A	N/A	N/A	-0.25	-0.36	N/A	2015					FAM107B
FAM107B	378470	family with sequence similarity 107, member B	403	Sites in UTR	2	1	0	1	2	0	1	1	0	bta-miR-330	N/A	N/A	N/A	-0.25	-0.36	N/A	2015					C9orf64
C9orf64	376344	chromosome 9 open reading frame 64	126	Sites in UTR	1	1	0	0	0	0	0	0	0	bta-miR-330	N/A	N/A	N/A	-0.25	-0.25	N/A	2015					TMEM178A
TMEM178A	281961	transmembrane protein 178A	141	Sites in UTR	1	1	0	0	0	0	0	0	0	bta-miR-330	N/A	N/A	N/A	-0.25	-0.25	N/A	2015					SERTAD2
SERTAD2	313349	SERTA domain containing 2	119	Sites in UTR	1	1	0	0	1	0	0	1	0	bta-miR-330	N/A	N/A	N/A	-0.24	-0.27	N/A	2015					CMPK1
CMPK1	371874	cytidine monophosphate (UMP-CMP) kinase 1, cytosolic	4366	Sites in UTR	1	1	0	0	1	0	1	0	1	bta-miR-330	N/A	N/A	N/A	-0.24	-0.24	N/A	2015					ZFX
ZFX	539115	zinc finger protein, X-linked	583	Sites in UTR	1	0	1	0	3	0	0	3	0	bta-miR-330	N/A	N/A	N/A	-0.24	-0.24	N/A	2015					HAL
HAL	538703	histidine ammonia-lyase	472	Sites in UTR	1	1	0	0	0	0	0	0	0	bta-miR-330	N/A	N/A	N/A	-0.23	-0.23	N/A	2015					PRPF4
PRPF4	374199	pre-mRNA processing factor 4	2735	Sites in UTR	1	1	0	0	0	0	0	0	1	bta-miR-330	N/A	N/A	N/A	-0.23	-0.23	N/A	2015					RAP2B
RAP2B	323534	RAP2B, member of RAS oncogene family	594	Sites in UTR	1	1	0	0	1	0	1	0	2	bta-miR-330	N/A	N/A	N/A	-0.23	-0.33	N/A	2015					ONECUT2
ONECUT2	491143	one cut homeobox 2	847	Sites in UTR	1	0	1	0	4	1	2	1	2	bta-miR-330	N/A	N/A	N/A	-0.22	-0.33	N/A	2015					CACNA1E
CACNA1E	526775	calcium channel, voltage-dependent, R type, alpha 1E subunit	5	Sites in UTR	1	1	0	0	3	0	3	0	2	bta-miR-330	N/A	N/A	N/A	-0.22	-0.22	N/A	2015					MICU3
MICU3	318064	mitochondrial calcium uptake family, member 3	9	Sites in UTR	1	1	0	0	2	1	1	0	0	bta-miR-330	N/A	N/A	N/A	-0.22	-0.22	N/A	2015					DNAJC8
DNAJC8	263697	DnaJ (Hsp40) homolog, subfamily C, member 8	584	Sites in UTR	1	1	0	0	1	0	1	0	0	bta-miR-330	N/A	N/A	N/A	-0.22	-0.24	N/A	2015					PAPOLG
PAPOLG	238714	poly(A) polymerase gamma	49	Sites in UTR	1	1	0	0	0	0	0	0	2	bta-miR-330	N/A	N/A	N/A	-0.22	-0.31	N/A	2015					PPP1R1B
PPP1R1B	254079	protein phosphatase 1, regulatory (inhibitor) subunit 1B	5	Sites in UTR	1	1	0	0	1	0	1	0	0	bta-miR-330	N/A	N/A	N/A	-0.21	-0.21	N/A	2015					GPR27
GPR27	304411	G protein-coupled receptor 27	781	Sites in UTR	1	1	0	0	0	0	0	0	0	bta-miR-330	N/A	N/A	N/A	-0.21	-0.21	N/A	2015					FRMPD2
FRMPD2	474573	FERM and PDZ domain containing 2	5	Sites in UTR	1	1	0	0	1	0	1	0	0	bta-miR-330	N/A	N/A	N/A	-0.21	-0.21	N/A	2015					XK
XK	378616	X-linked Kx blood group (McLeod syndrome)	39	Sites in UTR	1	1	0	0	1	0	1	0	0	bta-miR-330	N/A	N/A	N/A	-0.21	-0.21	N/A	2015					FOXP2
FOXP2	408937	forkhead box P2	169	Sites in UTR	2	1	1	0	3	0	1	2	2	bta-miR-330	N/A	N/A	N/A	-0.21	-0.41	N/A	2015					CRK
CRK	398970	v-crk avian sarcoma virus CT10 oncogene homolog	1841	Sites in UTR	2	1	1	0	0	0	0	0	1	bta-miR-330	N/A	N/A	N/A	-0.21	-0.21	N/A	2015					CKS1B
CKS1B	308988	CDC28 protein kinase regulatory subunit 1B	186	Sites in UTR	1	0	1	0	1	0	0	1	0	bta-miR-330	N/A	N/A	N/A	-0.21	-0.23	N/A	2015					SHOX2
SHOX2	490689	short stature homeobox 2	66	Sites in UTR	1	1	0	0	0	0	0	0	2	bta-miR-330	N/A	N/A	N/A	-0.2	-0.23	N/A	2015					OCIAD1
OCIAD1	396448	OCIA domain containing 1	3231	Sites in UTR	1	1	0	0	0	0	0	0	0	bta-miR-330	N/A	N/A	N/A	-0.2	-0.2	N/A	2015					XPOT
XPOT	332708	exportin, tRNA	887	Sites in UTR	1	1	0	0	0	0	0	0	0	bta-miR-330	N/A	N/A	N/A	-0.2	-0.2	N/A	2015					EIF4E3
EIF4E3	425534	eukaryotic translation initiation factor 4E family member 3	475	Sites in UTR	1	0	1	0	2	0	1	1	1	bta-miR-330	N/A	N/A	N/A	-0.2	-0.29	N/A	2015					S100B
S100B	291700	S100 calcium binding protein B	5	Sites in UTR	1	0	1	0	0	0	0	0	1	bta-miR-330	N/A	N/A	N/A	-0.2	-0.25	N/A	2015					CDC20B
CDC20B	334206	cell division cycle 20B	5	Sites in UTR	1	0	0	1	2	0	0	2	0	bta-miR-330	N/A	N/A	N/A	-0.2	-0.2	N/A	2015					SREK1IP1
SREK1IP1	513458	SREK1-interacting protein 1	145	Sites in UTR	1	0	1	0	2	0	1	1	1	bta-miR-330	N/A	N/A	N/A	-0.2	-0.27	N/A	2015					DLX1
DLX1	341901	distal-less homeobox 1	312	Sites in UTR	1	0	1	0	0	0	0	0	1	bta-miR-330	N/A	N/A	N/A	-0.2	-0.2	N/A	2015					SENP7
SENP7	394095	SUMO1/sentrin specific peptidase 7	342	Sites in UTR	1	1	0	0	0	0	0	0	0	bta-miR-330	N/A	N/A	N/A	-0.2	-0.2	N/A	2015					ZNF423
ZNF423	561648	zinc finger protein 423	170	Sites in UTR	1	1	0	0	1	0	1	0	1	bta-miR-330	N/A	N/A	N/A	-0.2	-0.23	N/A	2015					PURA
PURA	331327	purine-rich element binding protein A	367	Sites in UTR	3	2	1	0	1	0	1	0	1	bta-miR-330	N/A	N/A	N/A	-0.19	-0.34	N/A	2015					STAU1
STAU1	371828	staufen double-stranded RNA binding protein 1	826	Sites in UTR	1	1	0	0	0	0	0	0	0	bta-miR-330	N/A	N/A	N/A	-0.19	-0.19	N/A	2015					SMNDC1
SMNDC1	369604	survival motor neuron domain containing 1	949	Sites in UTR	1	1	0	0	1	0	0	1	0	bta-miR-330	N/A	N/A	N/A	-0.19	-0.33	N/A	2015					KLHL23
KLHL23	392647	kelch-like family member 23	791	Sites in UTR	1	0	1	0	1	0	0	1	1	bta-miR-330	N/A	N/A	N/A	-0.18	-0.2	N/A	2015					MACROD2
MACROD2	217246	MACRO domain containing 2	5	Sites in UTR	1	1	0	0	1	0	1	0	0	bta-miR-330	N/A	N/A	N/A	-0.18	-0.18	N/A	2015					RORB
RORB	376896	RAR-related orphan receptor B	5	Sites in UTR	1	0	0	1	2	0	0	2	2	bta-miR-330	N/A	N/A	N/A	-0.18	-0.18	N/A	2015					TMOD2
TMOD2	249700	tropomodulin 2 (neuronal)	117	Sites in UTR	1	0	0	1	2	0	2	0	2	bta-miR-330	N/A	N/A	N/A	-0.18	-0.21	N/A	2015					RAB39B
RAB39B	369454	RAB39B, member RAS oncogene family	10	Sites in UTR	1	1	0	0	1	0	1	0	1	bta-miR-330	N/A	N/A	N/A	-0.18	-0.22	N/A	2015					YPEL2
YPEL2	312655	yippee-like 2 (Drosophila)	62	Sites in UTR	1	0	1	0	1	0	0	1	0	bta-miR-330	N/A	N/A	N/A	-0.18	-0.18	N/A	2015					FBXW4
FBXW4	331273	F-box and WD repeat domain containing 4	5	Sites in UTR	1	1	0	0	0	0	0	0	0	bta-miR-330	N/A	N/A	N/A	-0.18	-0.18	N/A	2015					TMED8
TMED8	216469	transmembrane emp24 protein transport domain containing 8	53	Sites in UTR	1	0	1	0	3	0	2	1	2	bta-miR-330	N/A	N/A	N/A	-0.18	-0.21	N/A	2015					UBE2W
UBE2W	517608	ubiquitin-conjugating enzyme E2W (putative)	102	Sites in UTR	1	1	0	0	1	1	0	0	1	bta-miR-330	N/A	N/A	N/A	-0.18	-0.18	N/A	2015					VASH2
VASH2	366968	vasohibin 2	70	Sites in UTR	1	1	0	0	0	0	0	0	0	bta-miR-330	N/A	N/A	N/A	-0.18	-0.18	N/A	2015					FAM64A
FAM64A	570337	family with sequence similarity 64, member A	392	Sites in UTR	1	0	1	0	0	0	0	0	1	bta-miR-330	N/A	N/A	N/A	-0.18	-0.18	N/A	2015					ENAH
ENAH	366844	enabled homolog (Drosophila)	415	Sites in UTR	1	1	0	0	1	0	1	0	2	bta-miR-330	N/A	N/A	N/A	-0.18	-0.36	N/A	2015					PLLP
PLLP	219208	plasmolipin	22	Sites in UTR	1	0	1	0	0	0	0	0	0	bta-miR-330	N/A	N/A	N/A	-0.18	-0.18	N/A	2015					ELMO1
ELMO1	341056	engulfment and cell motility 1	118	Sites in UTR	1	0	1	0	1	0	1	0	1	bta-miR-330	N/A	N/A	N/A	-0.17	-0.2	N/A	2015					MB
MB	401702	myoglobin	5	Sites in UTR	1	0	1	0	0	0	0	0	1	bta-miR-330	N/A	N/A	N/A	-0.17	-0.17	N/A	2015					WLS
WLS	262348	wntless Wnt ligand secretion mediator	2540	Sites in UTR	1	0	0	1	0	0	0	0	0	bta-miR-330	N/A	N/A	N/A	-0.17	-0.17	N/A	2015					TMEM56
TMEM56	370203	transmembrane protein 56	113	Sites in UTR	1	1	0	0	2	0	2	0	1	bta-miR-330	N/A	N/A	N/A	-0.17	-0.23	N/A	2015					TNR
TNR	367674	tenascin R	5	Sites in UTR	1	0	1	0	1	0	0	1	1	bta-miR-330	N/A	N/A	N/A	-0.17	-0.17	N/A	2015					TFEB
TFEB	230323	transcription factor EB	5	Sites in UTR	1	0	1	0	0	0	0	0	1	bta-miR-330	N/A	N/A	N/A	-0.17	-0.17	N/A	2015					PIM3
PIM3	360612	pim-3 oncogene	9484	Sites in UTR	1	1	0	0	0	0	0	0	0	bta-miR-330	N/A	N/A	N/A	-0.17	-0.17	N/A	2015					NEK7
NEK7	367385	NIMA-related kinase 7	12	Sites in UTR	1	1	0	0	2	0	1	1	0	bta-miR-330	N/A	N/A	N/A	-0.17	-0.24	N/A	2015					APOD
APOD	343267	apolipoprotein D	32	Sites in UTR	1	0	1	0	0	0	0	0	0	bta-miR-330	N/A	N/A	N/A	-0.17	-0.17	N/A	2015					PCGF3
PCGF3	362004	polycomb group ring finger 3	503	Sites in UTR	1	0	1	0	1	0	0	1	0	bta-miR-330	N/A	N/A	N/A	-0.17	-0.25	N/A	2015					SMAD5
SMAD5	545279	SMAD family member 5	225	Sites in UTR	1	1	0	0	2	0	1	1	0	bta-miR-330	N/A	N/A	N/A	-0.17	-0.25	N/A	2015					FKBP6
FKBP6	413573	FK506 binding protein 6, 36kDa	5	Sites in UTR	1	0	1	0	0	0	0	0	0	bta-miR-330	N/A	N/A	N/A	-0.17	-0.17	N/A	2015					ELK4
ELK4	357992	ELK4, ETS-domain protein (SRF accessory protein 1)	39	Sites in UTR	1	0	1	0	4	1	2	1	2	bta-miR-330	N/A	N/A	N/A	-0.17	-0.31	N/A	2015					LRIG2
LRIG2	361128	leucine-rich repeats and immunoglobulin-like domains 2	348	Sites in UTR	1	0	0	1	2	0	2	0	0	bta-miR-330	N/A	N/A	N/A	-0.17	-0.17	N/A	2015					CLDN18
CLDN18	343735	claudin 18	5	Sites in UTR	1	1	0	0	0	0	0	0	0	bta-miR-330	N/A	N/A	N/A	-0.17	-0.17	N/A	2015					INSIG2
INSIG2	245787	insulin induced gene 2	562	Sites in UTR	1	1	0	0	0	0	0	0	1	bta-miR-330	N/A	N/A	N/A	-0.16	-0.2	N/A	2015					RAP1A
RAP1A	369709	RAP1A, member of RAS oncogene family	382	Sites in UTR	1	0	1	0	1	0	0	1	0	bta-miR-330	N/A	N/A	N/A	-0.16	-0.22	N/A	2015					YLPM1
YLPM1	552421	YLP motif containing 1	1542	Sites in UTR	1	0	1	0	2	0	1	1	1	bta-miR-330	N/A	N/A	N/A	-0.16	-0.16	N/A	2015					DTWD1
DTWD1	251251	DTW domain containing 1	936	Sites in UTR	1	0	1	0	1	0	1	0	0	bta-miR-330	N/A	N/A	N/A	-0.16	-0.25	N/A	2015					PRTFDC1
PRTFDC1	376378	phosphoribosyl transferase domain containing 1	155	Sites in UTR	1	1	0	0	0	0	0	0	0	bta-miR-330	N/A	N/A	N/A	-0.16	-0.17	N/A	2015					RABGAP1L
RABGAP1L	489615	RAB GTPase activating protein 1-like	364	Sites in UTR	2	1	1	0	0	0	0	0	0	bta-miR-330	N/A	N/A	N/A	-0.16	-0.17	N/A	2015					ARL6
ARL6	463745	ADP-ribosylation factor-like 6	275	Sites in UTR	1	0	1	0	1	0	1	0	0	bta-miR-330	N/A	N/A	N/A	-0.16	-0.18	N/A	2015					BCMO1
BCMO1	258168	beta-carotene 15,15'-monooxygenase 1	5	Sites in UTR	1	1	0	0	0	0	0	0	0	bta-miR-330	N/A	N/A	N/A	-0.16	-0.16	N/A	2015					NECAP2
NECAP2	337132	NECAP endocytosis associated 2	1011	Sites in UTR	1	0	1	0	0	0	0	0	0	bta-miR-330	N/A	N/A	N/A	-0.16	-0.16	N/A	2015					TRAPPC8
TRAPPC8	283351	trafficking protein particle complex 8	502	Sites in UTR	1	1	0	0	0	0	0	0	0	bta-miR-330	N/A	N/A	N/A	-0.16	-0.16	N/A	2015					CDC34
CDC34	215574	cell division cycle 34	1810	Sites in UTR	1	0	1	0	0	0	0	0	0	bta-miR-330	N/A	N/A	N/A	-0.16	-0.19	N/A	2015					ARFRP1
ARFRP1	440854	ADP-ribosylation factor related protein 1	652	Sites in UTR	1	0	1	0	1	1	0	0	1	bta-miR-330	N/A	N/A	N/A	-0.15	-0.19	N/A	2015					ING4
ING4	341550	inhibitor of growth family, member 4	548	Sites in UTR	1	0	1	0	0	0	0	0	0	bta-miR-330	N/A	N/A	N/A	-0.15	-0.15	N/A	2015					HRK
HRK	257572	harakiri, BCL2 interacting protein (contains only BH3 domain)	19	Sites in UTR	1	0	0	1	1	0	1	0	2	bta-miR-330	N/A	N/A	N/A	-0.15	-0.2	N/A	2015					OSTN
OSTN	445281	osteocrin	14	Sites in UTR	1	1	0	0	0	0	0	0	0	bta-miR-330	N/A	N/A	N/A	-0.15	-0.15	N/A	2015					ADK
ADK	372734	adenosine kinase	1098	Sites in UTR	1	1	0	0	0	0	0	0	0	bta-miR-330	N/A	N/A	N/A	-0.15	-0.27	N/A	2015					VAMP4
VAMP4	236193	vesicle-associated membrane protein 4	282	Sites in UTR	1	0	1	0	0	0	0	0	1	bta-miR-330	N/A	N/A	N/A	-0.15	-0.21	N/A	2015					HNRNPU
HNRNPU	444376	heterogeneous nuclear ribonucleoprotein U (scaffold attachment factor A)	5343	Sites in UTR	1	0	1	0	0	0	0	0	3	bta-miR-330	N/A	N/A	N/A	-0.15	-0.28	N/A	2015					MAF
MAF	393350	v-maf avian musculoaponeurotic fibrosarcoma oncogene homolog	608	Sites in UTR	1	1	0	0	1	0	0	1	1	bta-miR-330	N/A	N/A	N/A	-0.15	-0.16	N/A	2015					ABCB5
ABCB5	404938	ATP-binding cassette, sub-family B (MDR/TAP), member 5	5	Sites in UTR	1	1	0	0	0	0	0	0	1	bta-miR-330	N/A	N/A	N/A	-0.15	-0.15	N/A	2015					USP2
USP2	455332	ubiquitin specific peptidase 2	19	Sites in UTR	1	0	0	1	0	0	0	0	0	bta-miR-330	N/A	N/A	N/A	-0.15	-0.15	N/A	2015					KIAA1671
KIAA1671	401395	KIAA1671	549	Sites in UTR	1	0	0	1	2	1	1	0	0	bta-miR-330	N/A	N/A	N/A	-0.15	-0.15	N/A	2015					CDK1
CDK1	395284	cyclin-dependent kinase 1	3029	Sites in UTR	1	1	0	0	1	0	1	0	1	bta-miR-330	N/A	N/A	N/A	-0.15	-0.29	N/A	2015					CSNK1A1
CSNK1A1	261798	casein kinase 1, alpha 1	769	Sites in UTR	1	1	0	0	0	0	0	0	2	bta-miR-330	N/A	N/A	N/A	-0.14	-0.16	N/A	2015					ASB9
ASB9	380483	ankyrin repeat and SOCS box containing 9	98	Sites in UTR	1	0	1	0	1	0	1	0	0	bta-miR-330	N/A	N/A	N/A	-0.14	-0.24	N/A	2015					GTPBP4
GTPBP4	360803	GTP binding protein 4	739	Sites in UTR	1	0	1	0	0	0	0	0	0	bta-miR-330	N/A	N/A	N/A	-0.14	-0.16	N/A	2015					PHF20
PHF20	439301	PHD finger protein 20	191	Sites in UTR	2	2	0	0	1	0	1	0	0	bta-miR-330	N/A	N/A	N/A	-0.14	-0.28	N/A	2015					ETV5
ETV5	306376	ets variant 5	1085	Sites in UTR	1	1	0	0	2	0	2	0	1	bta-miR-330	N/A	N/A	N/A	-0.14	-0.14	N/A	2015					GRIN2B
GRIN2B	609686	glutamate receptor, ionotropic, N-methyl D-aspartate 2B	5	Sites in UTR	1	1	0	0	5	0	2	3	5	bta-miR-330	N/A	N/A	N/A	-0.14	-0.14	N/A	2015					AGTR2
AGTR2	371906	angiotensin II receptor, type 2	5	Sites in UTR	1	1	0	0	1	0	1	0	0	bta-miR-330	N/A	N/A	N/A	-0.14	-0.14	N/A	2015					NDC1
NDC1	540001	NDC1 transmembrane nucleoporin	371	Sites in UTR	1	1	0	0	2	0	2	0	2	bta-miR-330	N/A	N/A	N/A	-0.14	-0.18	N/A	2015					PTGFR
PTGFR	370756	prostaglandin F receptor (FP)	20	Sites in UTR	1	1	0	0	0	0	0	0	0	bta-miR-330	N/A	N/A	N/A	-0.14	-0.14	N/A	2015					HSPH1
HSPH1	320028	heat shock 105kDa/110kDa protein 1	4109	Sites in UTR	1	0	1	0	0	0	0	0	0	bta-miR-330	N/A	N/A	N/A	-0.14	-0.15	N/A	2015					DCP1A
DCP1A	607628	decapping mRNA 1A	87	Sites in UTR	1	0	1	0	3	1	1	1	3	bta-miR-330	N/A	N/A	N/A	-0.14	-0.14	N/A	2015					SMARCA1
SMARCA1	371121	SWI/SNF related, matrix associated, actin dependent regulator of chromatin, subfamily a, member 1	348	Sites in UTR	1	1	0	0	0	0	0	0	1	bta-miR-330	N/A	N/A	N/A	-0.14	-0.22	N/A	2015					SP1
SP1	426431	Sp1 transcription factor	402	Sites in UTR	1	0	0	1	2	0	1	1	1	bta-miR-330	N/A	N/A	N/A	-0.14	-0.2	N/A	2015					GPAM
GPAM	348367	glycerol-3-phosphate acyltransferase, mitochondrial	153	Sites in UTR	2	1	1	0	1	0	0	1	1	bta-miR-330	N/A	N/A	N/A	-0.14	-0.14	N/A	2015					KCNC2
KCNC2	393288	potassium voltage-gated channel, Shaw-related subfamily, member 2	5	Sites in UTR	1	0	1	0	2	0	2	0	1	bta-miR-330	N/A	N/A	N/A	-0.14	-0.18	N/A	2015					C21orf59
C21orf59	382549	chromosome 21 open reading frame 59	288	Sites in UTR	1	1	0	0	1	0	1	0	0	bta-miR-330	N/A	N/A	N/A	-0.14	-0.14	N/A	2015					CARM1
CARM1	327064	coactivator-associated arginine methyltransferase 1	663	Sites in UTR	1	0	1	0	1	0	0	1	0	bta-miR-330	N/A	N/A	N/A	-0.14	-0.15	N/A	2015					ERI1
ERI1	250264	exoribonuclease 1	120	Sites in UTR	1	1	0	0	0	0	0	0	0	bta-miR-330	N/A	N/A	N/A	-0.14	-0.16	N/A	2015					MTHFD2
MTHFD2	394053	methylenetetrahydrofolate dehydrogenase (NADP+ dependent) 2, methenyltetrahydrofolate cyclohydrolase	330	Sites in UTR	1	0	1	0	0	0	0	0	0	bta-miR-330	N/A	N/A	N/A	-0.14	-0.14	N/A	2015					RAVER2
RAVER2	371072	ribonucleoprotein, PTB-binding 2	218	Sites in UTR	1	1	0	0	2	0	2	0	1	bta-miR-330	N/A	N/A	N/A	-0.14	-0.24	N/A	2015					PGAM5
PGAM5	498926	phosphoglycerate mutase family member 5	2219	Sites in UTR	1	1	0	0	0	0	0	0	0	bta-miR-330	N/A	N/A	N/A	-0.14	-0.22	N/A	2015					GLYR1
GLYR1	436648	glyoxylate reductase 1 homolog (Arabidopsis)	31	Sites in UTR	1	0	1	0	0	0	0	0	1	bta-miR-330	N/A	N/A	N/A	-0.14	-0.14	N/A	2015					KANK4
KANK4	317477	KN motif and ankyrin repeat domains 4	80	Sites in UTR	1	0	1	0	0	0	0	0	1	bta-miR-330	N/A	N/A	N/A	-0.13	-0.15	N/A	2015					S100PBP
S100PBP	373476	S100P binding protein	428	Sites in UTR	1	0	1	0	1	0	0	1	1	bta-miR-330	N/A	N/A	N/A	-0.13	-0.13	N/A	2015					GNA13
GNA13	439174	guanine nucleotide binding protein (G protein), alpha 13	190	Sites in UTR	1	0	1	0	1	0	0	1	3	bta-miR-330	N/A	N/A	N/A	-0.13	-0.18	N/A	2015					ROCK2
ROCK2	315873	Rho-associated, coiled-coil containing protein kinase 2	142	Sites in UTR	1	0	1	0	1	0	1	0	0	bta-miR-330	N/A	N/A	N/A	-0.13	-0.13	N/A	2015					ACBD5
ACBD5	396271	acyl-CoA binding domain containing 5	77	Sites in UTR	2	1	1	0	0	0	0	0	0	bta-miR-330	N/A	N/A	N/A	-0.13	-0.18	N/A	2015					SCG3
SCG3	220478	secretogranin III	15	Sites in UTR	2	2	0	0	0	0	0	0	0	bta-miR-330	N/A	N/A	N/A	-0.13	-0.42	N/A	2015					KLHL32
KLHL32	369261	kelch-like family member 32	11	Sites in UTR	1	1	0	0	0	0	0	0	0	bta-miR-330	N/A	N/A	N/A	-0.13	-0.13	N/A	2015					PRDM6
PRDM6	407847	PR domain containing 6	69	Sites in UTR	1	0	1	0	0	0	0	0	3	bta-miR-330	N/A	N/A	N/A	-0.13	-0.14	N/A	2015					SRPK2
SRPK2	393651	SRSF protein kinase 2	381	Sites in UTR	2	1	1	0	0	0	0	0	0	bta-miR-330	N/A	N/A	N/A	-0.13	-0.13	N/A	2015					C1orf213
C1orf213	335648	chromosome 1 open reading frame 213	49	Sites in UTR	1	0	1	0	0	0	0	0	1	bta-miR-330	N/A	N/A	N/A	-0.13	-0.13	N/A	2015					C1orf115
C1orf115	294890	chromosome 1 open reading frame 115	180	Sites in UTR	1	1	0	0	0	0	0	0	0	bta-miR-330	N/A	N/A	N/A	-0.13	-0.14	N/A	2015					AMOT
AMOT	304758	angiomotin	515	Sites in UTR	2	0	2	0	2	0	1	1	2	bta-miR-330	N/A	N/A	N/A	-0.13	-0.19	N/A	2015					GALNT7
GALNT7	265000	UDP-N-acetyl-alpha-D-galactosamine:polypeptide N-acetylgalactosaminyltransferase 7 (GalNAc-T7)	953	Sites in UTR	1	0	1	0	1	0	0	1	0	bta-miR-330	N/A	N/A	N/A	-0.13	-0.13	N/A	2015					LHX6
LHX6	373755	LIM homeobox 6	196	Sites in UTR	1	0	1	0	1	0	1	0	1	bta-miR-330	N/A	N/A	N/A	-0.13	-0.13	N/A	2015					MECOM
MECOM	460814	MDS1 and EVI1 complex locus	138	Sites in UTR	1	0	1	0	1	0	1	0	0	bta-miR-330	N/A	N/A	N/A	-0.13	-0.13	N/A	2015					RLIM
RLIM	332688	ring finger protein, LIM domain interacting	662	Sites in UTR	1	0	1	0	1	0	1	0	1	bta-miR-330	N/A	N/A	N/A	-0.13	-0.15	N/A	2015					SPRY1
SPRY1	394339	sprouty homolog 1, antagonist of FGF signaling (Drosophila)	150	Sites in UTR	1	1	0	0	1	0	0	1	2	bta-miR-330	N/A	N/A	N/A	-0.13	-0.26	N/A	2015					OTC
OTC	39007.4	ornithine carbamoyltransferase	5	Sites in UTR	1	0	1	0	0	0	0	0	1	bta-miR-330	N/A	N/A	N/A	-0.12	-0.12	N/A	2015					TBC1D32
TBC1D32	275160	TBC1 domain family, member 32	14	Sites in UTR	1	0	1	0	0	0	0	0	1	bta-miR-330	N/A	N/A	N/A	-0.12	-0.13	N/A	2015					C17orf96
C17orf96	325814	chromosome 17 open reading frame 96	19	Sites in UTR	1	0	1	0	0	0	0	0	0	bta-miR-330	N/A	N/A	N/A	-0.12	-0.12	N/A	2015					C11orf57
C11orf57	532163	chromosome 11 open reading frame 57	207	Sites in UTR	1	1	0	0	0	0	0	0	1	bta-miR-330	N/A	N/A	N/A	-0.12	-0.14	N/A	2015					GLS
GLS	338435	glutaminase	1927	Sites in UTR	1	0	1	0	0	0	0	0	0	bta-miR-330	N/A	N/A	N/A	-0.12	-0.12	N/A	2015					TAB3
TAB3	378933	TGF-beta activated kinase 1/MAP3K7 binding protein 3	201	Sites in UTR	1	1	0	0	1	0	1	0	1	bta-miR-330	N/A	N/A	N/A	-0.12	-0.24	N/A	2015					SPRY3
SPRY3	302805	sprouty homolog 3 (Drosophila)	5	Sites in UTR	1	0	1	0	2	1	1	0	2	bta-miR-330	N/A	N/A	N/A	-0.12	-0.12	N/A	2015					PAX5
PAX5	358127	paired box 5	5	Sites in UTR	1	0	1	0	4	0	1	3	1	bta-miR-330	N/A	N/A	N/A	-0.12	-0.12	N/A	2015					INIP
INIP	374242	INTS3 and NABP interacting protein	423	Sites in UTR	1	0	1	0	0	0	0	0	0	bta-miR-330	N/A	N/A	N/A	-0.12	-0.14	N/A	2015					TCERG1
TCERG1	296702	transcription elongation regulator 1	152	Sites in UTR	1	1	0	0	0	0	0	0	0	bta-miR-330	N/A	N/A	N/A	-0.12	-0.13	N/A	2015					TMEM126B
TMEM126B	534341	transmembrane protein 126B	529	Sites in UTR	1	0	1	0	0	0	0	0	0	bta-miR-330	N/A	N/A	N/A	-0.12	-0.12	N/A	2015					SLC46A3
SLC46A3	266944	solute carrier family 46, member 3	5	Sites in UTR	1	0	1	0	0	0	0	0	0	bta-miR-330	N/A	N/A	N/A	-0.12	-0.12	N/A	2015					FUBP1
FUBP1	370767	far upstream element (FUSE) binding protein 1	2021	Sites in UTR	1	0	1	0	0	0	0	0	1	bta-miR-330	N/A	N/A	N/A	-0.12	-0.14	N/A	2015					EREG
EREG	244869	epiregulin	5	Sites in UTR	1	0	0	1	0	0	0	0	0	bta-miR-330	N/A	N/A	N/A	-0.12	-0.12	N/A	2015					CTNNB1
CTNNB1	349496	catenin (cadherin-associated protein), beta 1, 88kDa	7257	Sites in UTR	1	1	0	0	0	0	0	0	0	bta-miR-330	N/A	N/A	N/A	-0.12	-0.12	N/A	2015					ITM2C
ITM2C	326408	integral membrane protein 2C	67220	Sites in UTR	1	0	1	0	0	0	0	0	0	bta-miR-330	N/A	N/A	N/A	-0.12	-0.12	N/A	2015					TRAK2
TRAK2	332624	trafficking protein, kinesin binding 2	353	Sites in UTR	1	1	0	0	1	0	1	0	1	bta-miR-330	N/A	N/A	N/A	-0.12	-0.18	N/A	2015					GJA3
GJA3	241125	gap junction protein, alpha 3, 46kDa	244	Sites in UTR	1	1	0	0	0	0	0	0	1	bta-miR-330	N/A	N/A	N/A	-0.12	-0.14	N/A	2015					UBA6
UBA6	322244	ubiquitin-like modifier activating enzyme 6	169	Sites in UTR	1	0	0	1	1	0	1	0	0	bta-miR-330	N/A	N/A	N/A	-0.12	-0.14	N/A	2015					TMEM68
TMEM68	523073	transmembrane protein 68	77	Sites in UTR	1	0	1	0	0	0	0	0	0	bta-miR-330	N/A	N/A	N/A	-0.11	-0.12	N/A	2015					EIF3J
EIF3J	261868	eukaryotic translation initiation factor 3, subunit J	1646	Sites in UTR	1	0	1	0	0	0	0	0	1	bta-miR-330	N/A	N/A	N/A	-0.11	-0.12	N/A	2015					C12orf55
C12orf55	524981	chromosome 12 open reading frame 55	5	Sites in UTR	1	1	0	0	0	0	0	0	0	bta-miR-330	N/A	N/A	N/A	-0.11	-0.11	N/A	2015					PRRX1
PRRX1	367760	paired related homeobox 1	57	Sites in UTR	1	0	1	0	0	0	0	0	0	bta-miR-330	N/A	N/A	N/A	-0.11	-0.11	N/A	2015					PELO
PELO	274311	pelota homolog (Drosophila)	786	Sites in UTR	1	1	0	0	1	0	0	1	2	bta-miR-330	N/A	N/A	N/A	-0.11	-0.32	N/A	2015					BMI1
BMI1	376663	BMI1 polycomb ring finger oncogene	200	Sites in UTR	1	0	1	0	1	0	1	0	0	bta-miR-330	N/A	N/A	N/A	-0.11	-0.14	N/A	2015					CTBS
CTBS	370630	chitobiase, di-N-acetyl-	33	Sites in UTR	1	0	1	0	2	0	2	0	0	bta-miR-330	N/A	N/A	N/A	-0.11	-0.17	N/A	2015					UBE2G1
UBE2G1	396981	ubiquitin-conjugating enzyme E2G 1	5620	Sites in UTR	1	0	1	0	2	0	2	0	0	bta-miR-330	N/A	N/A	N/A	-0.11	-0.13	N/A	2015					SEPT11
SEPT11	264894	septin 11	515	Sites in UTR	1	0	1	0	2	1	1	0	1	bta-miR-330	N/A	N/A	N/A	-0.11	-0.11	N/A	2015					RALA
RALA	5257.2	v-ral simian leukemia viral oncogene homolog A (ras related)	21	Sites in UTR	1	1	0	0	0	0	0	0	1	bta-miR-330	N/A	N/A	N/A	-0.11	-0.19	N/A	2015					TPM3
TPM3	368531	tropomyosin 3	669	Sites in UTR	1	0	1	0	2	0	1	1	0	bta-miR-330	N/A	N/A	N/A	-0.11	-0.11	N/A	2015					SRSF1
SRSF1	258962	serine/arginine-rich splicing factor 1	1430	Sites in UTR	1	0	1	0	4	1	3	0	1	bta-miR-330	N/A	N/A	N/A	-0.11	-0.26	N/A	2015					SMAD7
SMAD7	262158	SMAD family member 7	142	Sites in UTR	1	1	0	0	0	0	0	0	0	bta-miR-330	N/A	N/A	N/A	-0.11	-0.11	N/A	2015					GJA9
GJA9	454994	gap junction protein, alpha 9, 59kDa	85	Sites in UTR	1	0	1	0	1	0	0	1	0	bta-miR-330	N/A	N/A	N/A	-0.11	-0.14	N/A	2015					EPS8
EPS8	543523	epidermal growth factor receptor pathway substrate 8	2643	Sites in UTR	1	0	1	0	0	0	0	0	0	bta-miR-330	N/A	N/A	N/A	-0.1	-0.1	N/A	2015					SLCO1A2
SLCO1A2	307379	solute carrier organic anion transporter family, member 1A2	5	Sites in UTR	1	1	0	0	1	0	1	0	0	bta-miR-330	N/A	N/A	N/A	-0.1	-0.1	N/A	2015					PGRMC1
PGRMC1	217972	progesterone receptor membrane component 1	762	Sites in UTR	1	0	1	0	0	0	0	0	2	bta-miR-330	N/A	N/A	N/A	-0.1	-0.15	N/A	2015					CREB1
CREB1	432329	cAMP responsive element binding protein 1	295	Sites in UTR	3	0	3	0	3	0	2	1	0	bta-miR-330	N/A	N/A	N/A	-0.1	-0.28	N/A	2015					ZFY
ZFY	383052	zinc finger protein, Y-linked	5	Sites in UTR	1	0	1	0	2	0	0	2	0	bta-miR-330	N/A	N/A	N/A	-0.1	-0.1	N/A	2015					GLTSCR1L
GLTSCR1L	314074	GLTSCR1-like	59	Sites in UTR	1	0	1	0	1	0	0	1	0	bta-miR-330	N/A	N/A	N/A	-0.1	-0.1	N/A	2015					GRAMD2
GRAMD2	309732	GRAM domain containing 2	5	Sites in UTR	1	1	0	0	1	0	0	1	1	bta-miR-330	N/A	N/A	N/A	-0.1	-0.1	N/A	2015					CAMK4
CAMK4	282356	calcium/calmodulin-dependent protein kinase IV	73	Sites in UTR	1	1	0	0	1	0	0	1	2	bta-miR-330	N/A	N/A	N/A	-0.1	-0.12	N/A	2015					CDC42BPA
CDC42BPA	366767	CDC42 binding protein kinase alpha (DMPK-like)	122	Sites in UTR	2	0	2	0	1	0	0	1	2	bta-miR-330	N/A	N/A	N/A	-0.1	-0.12	N/A	2015					VAPB
VAPB	395802	VAMP (vesicle-associated membrane protein)-associated protein B and C	391	Sites in UTR	1	1	0	0	0	0	0	0	0	bta-miR-330	N/A	N/A	N/A	-0.1	-0.12	N/A	2015					ZMAT3
ZMAT3	311417	zinc finger, matrin-type 3	459	Sites in UTR	2	1	1	0	0	0	0	0	2	bta-miR-330	N/A	N/A	N/A	-0.1	-0.14	N/A	2015					FZD5
FZD5	295417	frizzled family receptor 5	122	Sites in UTR	2	0	1	1	0	0	0	0	4	bta-miR-330	N/A	N/A	N/A	-0.1	-0.18	N/A	2015					PDE1B
PDE1B	243052	phosphodiesterase 1B, calmodulin-dependent	6	Sites in UTR	1	1	0	0	0	0	0	0	0	bta-miR-330	N/A	N/A	N/A	-0.1	-0.1	N/A	2015					ERBB4
ERBB4	342788	v-erb-b2 avian erythroblastic leukemia viral oncogene homolog 4	27	Sites in UTR	2	1	1	0	3	1	2	0	0	bta-miR-330	N/A	N/A	N/A	-0.1	-0.12	N/A	2015					LSM14B
LSM14B	253001	LSM14B, SCD6 homolog B (S. cerevisiae)	700	Sites in UTR	1	0	0	1	1	0	0	1	0	bta-miR-330	N/A	N/A	N/A	-0.1	-0.11	N/A	2015					PAK2
PAK2	327134	p21 protein (Cdc42/Rac)-activated kinase 2	145	Sites in UTR	1	1	0	0	0	0	0	0	0	bta-miR-330	N/A	N/A	N/A	-0.1	-0.1	N/A	2015					SERP1
SERP1	239944	stress-associated endoplasmic reticulum protein 1	3242	Sites in UTR	1	0	1	0	0	0	0	0	0	bta-miR-330	N/A	N/A	N/A	-0.1	-0.12	N/A	2015					MTMR3
MTMR3	333027	myotubularin related protein 3	123	Sites in UTR	1	0	1	0	4	1	2	1	0	bta-miR-330	N/A	N/A	N/A	-0.1	-0.1	N/A	2015					NAA30
NAA30	556492	N(alpha)-acetyltransferase 30, NatC catalytic subunit	418	Sites in UTR	1	0	1	0	1	0	1	0	0	bta-miR-330	N/A	N/A	N/A	-0.1	-0.12	N/A	2015					KAT2B
KAT2B	263754	K(lysine) acetyltransferase 2B	117	Sites in UTR	1	1	0	0	3	1	2	0	0	bta-miR-330	N/A	N/A	N/A	-0.1	-0.1	N/A	2015					U2SURP
U2SURP	397933	U2 snRNP-associated SURP domain containing	1353	Sites in UTR	1	0	0	1	0	0	0	0	0	bta-miR-330	N/A	N/A	N/A	-0.1	-0.1	N/A	2015					ARL5A
ARL5A	295088	ADP-ribosylation factor-like 5A	112	Sites in UTR	2	1	0	1	2	1	1	0	1	bta-miR-330	N/A	N/A	N/A	-0.1	-0.51	N/A	2015					TMEM245
TMEM245	374586	transmembrane protein 245	1320	Sites in UTR	2	1	1	0	2	1	1	0	1	bta-miR-330	N/A	N/A	N/A	-0.1	-0.1	N/A	2015					MAP2K1
MAP2K1	307102	mitogen-activated protein kinase kinase 1	8	Sites in UTR	1	0	1	0	1	1	0	0	1	bta-miR-330	N/A	N/A	N/A	-0.09	-0.12	N/A	2015					SLC17A7
SLC17A7	221485	solute carrier family 17 (vesicular glutamate transporter), member 7	12	Sites in UTR	1	0	1	0	0	0	0	0	0	bta-miR-330	N/A	N/A	N/A	-0.09	-0.09	N/A	2015					ZNF410
ZNF410	555044	zinc finger protein 410	718	Sites in UTR	1	0	1	0	0	0	0	0	1	bta-miR-330	N/A	N/A	N/A	-0.09	-0.09	N/A	2015					FAM177A1
FAM177A1	280987	family with sequence similarity 177, member A1	765	Sites in UTR	1	0	1	0	0	0	0	0	0	bta-miR-330	N/A	N/A	N/A	-0.09	-0.16	N/A	2015					RAD9A
RAD9A	307980	RAD9 homolog A (S. pombe)	38	Sites in UTR	1	0	0	1	1	0	1	0	0	bta-miR-330	N/A	N/A	N/A	-0.09	-0.1	N/A	2015					MXD1
MXD1	264444	MAX dimerization protein 1	183	Sites in UTR	1	0	0	1	0	0	0	0	2	bta-miR-330	N/A	N/A	N/A	-0.09	-0.09	N/A	2015					MAT2B
MAT2B	518095	methionine adenosyltransferase II, beta	1901	Sites in UTR	1	0	1	0	0	0	0	0	0	bta-miR-330	N/A	N/A	N/A	-0.09	-0.09	N/A	2015					ATP2B1
ATP2B1	261173	ATPase, Ca++ transporting, plasma membrane 1	699	Sites in UTR	1	0	1	0	1	0	1	0	0	bta-miR-330	N/A	N/A	N/A	-0.09	-0.11	N/A	2015					PPM1L
PPM1L	498165	protein phosphatase, Mg2+/Mn2+ dependent, 1L	59	Sites in UTR	1	0	1	0	3	0	2	1	3	bta-miR-330	N/A	N/A	N/A	-0.09	-0.2	N/A	2015					MEF2A
MEF2A	354410	myocyte enhancer factor 2A	654	Sites in UTR	2	0	2	0	1	0	0	1	0	bta-miR-330	N/A	N/A	N/A	-0.09	-0.1	N/A	2015					MLEC
MLEC	228506	malectin	12084	Sites in UTR	1	0	1	0	2	0	0	2	1	bta-miR-330	N/A	N/A	N/A	-0.09	-0.09	N/A	2015					CRISPLD1
CRISPLD1	262207	cysteine-rich secretory protein LCCL domain containing 1	358	Sites in UTR	1	0	1	0	0	0	0	0	1	bta-miR-330	N/A	N/A	N/A	-0.09	-0.09	N/A	2015					DCP2
DCP2	389063	decapping mRNA 2	155	Sites in UTR	1	1	0	0	4	1	3	0	2	bta-miR-330	N/A	N/A	N/A	-0.09	-0.18	N/A	2015					RUNX1
RUNX1	344691	runt-related transcription factor 1	182	Sites in UTR	1	1	0	0	1	0	1	0	3	bta-miR-330	N/A	N/A	N/A	-0.09	-0.15	N/A	2015					SET
SET	372692	SET nuclear oncogene	763	Sites in UTR	1	0	1	0	0	0	0	0	0	bta-miR-330	N/A	N/A	N/A	-0.09	-0.09	N/A	2015					TNFSF15
TNFSF15	374045	tumor necrosis factor (ligand) superfamily, member 15	29	Sites in UTR	1	1	0	0	2	0	1	1	2	bta-miR-330	N/A	N/A	N/A	-0.09	-0.09	N/A	2015					DKK3
DKK3	396505	dickkopf WNT signaling pathway inhibitor 3	5725	Sites in UTR	1	0	1	0	1	0	0	1	0	bta-miR-330	N/A	N/A	N/A	-0.09	-0.09	N/A	2015					RBMS1
RBMS1	348849	RNA binding motif, single stranded interacting protein 1	90	Sites in UTR	2	1	1	0	0	0	0	0	0	bta-miR-330	N/A	N/A	N/A	-0.09	-0.09	N/A	2015					MYRF
MYRF	278836	myelin regulatory factor	131	Sites in UTR	1	0	1	0	1	0	0	1	0	bta-miR-330	N/A	N/A	N/A	-0.09	-0.1	N/A	2015					COMMD3-BMI1
COMMD3-BMI1	602390	COMMD3-BMI1 readthrough	195	Sites in UTR	1	0	1	0	1	0	1	0	0	bta-miR-330	N/A	N/A	N/A	-0.09	-0.11	N/A	2015					AGFG2
AGFG2	262935	ArfGAP with FG repeats 2	3985	Sites in UTR	1	0	1	0	2	0	2	0	3	bta-miR-330	N/A	N/A	N/A	-0.09	-0.17	N/A	2015					RBM15
RBM15	369784	RNA binding motif protein 15	5	Sites in UTR	1	0	1	0	0	0	0	0	0	bta-miR-330	N/A	N/A	N/A	-0.09	-0.09	N/A	2015					MAP3K2
MAP3K2	409947	mitogen-activated protein kinase kinase kinase 2	187	Sites in UTR	1	1	0	0	3	1	1	1	0	bta-miR-330	N/A	N/A	N/A	-0.09	-0.09	N/A	2015					ZFP62
ZFP62	512132	ZFP62 zinc finger protein	170	Sites in UTR	1	0	0	1	1	1	0	0	1	bta-miR-330	N/A	N/A	N/A	-0.09	-0.12	N/A	2015					TPBG
TPBG	369750	trophoblast glycoprotein	170	Sites in UTR	1	1	0	0	1	0	1	0	3	bta-miR-330	N/A	N/A	N/A	-0.09	-0.2	N/A	2015					SP4
SP4	222584	Sp4 transcription factor	131	Sites in UTR	1	1	0	0	1	0	0	1	0	bta-miR-330	N/A	N/A	N/A	-0.09	-0.09	N/A	2015					FAF2
FAF2	261943	Fas associated factor family member 2	1700	Sites in UTR	1	0	1	0	0	0	0	0	0	bta-miR-330	N/A	N/A	N/A	-0.09	-0.09	N/A	2015					PCMT1
PCMT1	367384	protein-L-isoaspartate (D-aspartate) O-methyltransferase	573	Sites in UTR	1	0	1	0	1	0	1	0	0	bta-miR-330	N/A	N/A	N/A	-0.09	-0.13	N/A	2015					NXF1
NXF1	531709	nuclear RNA export factor 1	1017	Sites in UTR	1	0	1	0	2	1	1	0	3	bta-miR-330	N/A	N/A	N/A	-0.09	-0.09	N/A	2015					PTPN11
PTPN11	351677	protein tyrosine phosphatase, non-receptor type 11	52	Sites in UTR	1	0	1	0	3	1	2	0	0	bta-miR-330	N/A	N/A	N/A	-0.08	-0.09	N/A	2015					ATP11A
ATP11A	487903	ATPase, class VI, type 11A	731	Sites in UTR	1	1	0	0	0	0	0	0	0	bta-miR-330	N/A	N/A	N/A	-0.08	-0.12	N/A	2015					BFSP2
BFSP2	302334	beaded filament structural protein 2, phakinin	8	Sites in UTR	1	0	1	0	0	0	0	0	0	bta-miR-330	N/A	N/A	N/A	-0.08	-0.23	N/A	2015					RCAN1
RCAN1	482533	regulator of calcineurin 1	715	Sites in UTR	1	0	1	0	0	0	0	0	1	bta-miR-330	N/A	N/A	N/A	-0.08	-0.1	N/A	2015					TNKS
TNKS	310431	tankyrase, TRF1-interacting ankyrin-related ADP-ribose polymerase	943	Sites in UTR	1	0	1	0	2	0	1	1	1	bta-miR-330	N/A	N/A	N/A	-0.08	-0.11	N/A	2015					NUDT5
NUDT5	491614	nudix (nucleoside diphosphate linked moiety X)-type motif 5	808	Sites in UTR	1	0	1	0	1	0	1	0	1	bta-miR-330	N/A	N/A	N/A	-0.08	-0.1	N/A	2015					NHS
NHS	380060	Nance-Horan syndrome (congenital cataracts and dental anomalies)	72	Sites in UTR	1	1	0	0	0	0	0	0	0	bta-miR-330	N/A	N/A	N/A	-0.08	-0.08	N/A	2015					PPARGC1B
PPARGC1B	309242	peroxisome proliferator-activated receptor gamma, coactivator 1 beta	12	Sites in UTR	1	0	1	0	1	1	0	0	5	bta-miR-330	N/A	N/A	N/A	-0.08	-0.1	N/A	2015					FAM210A
FAM210A	322247	family with sequence similarity 210, member A	222	Sites in UTR	1	1	0	0	1	0	1	0	0	bta-miR-330	N/A	N/A	N/A	-0.08	-0.23	N/A	2015					PITHD1
PITHD1	246151	PITH (C-terminal proteasome-interacting domain of thioredoxin-like) domain containing 1	718	Sites in UTR	1	0	1	0	0	0	0	0	1	bta-miR-330	N/A	N/A	N/A	-0.08	-0.08	N/A	2015					BTF3L4
BTF3L4	489308	basic transcription factor 3-like 4	1245	Sites in UTR	1	0	1	0	0	0	0	0	0	bta-miR-330	N/A	N/A	N/A	-0.08	-0.08	N/A	2015					NPTXR
NPTXR	333039	neuronal pentraxin receptor	578	Sites in UTR	1	0	1	0	3	1	1	1	1	bta-miR-330	N/A	N/A	N/A	-0.08	-0.08	N/A	2015					ASXL3
ASXL3	269198	additional sex combs like 3 (Drosophila)	65	Sites in UTR	1	1	0	0	3	0	2	1	3	bta-miR-330	N/A	N/A	N/A	-0.08	-0.08	N/A	2015					EGR4
EGR4	545030	early growth response 4	5	Sites in UTR	1	0	1	0	0	0	0	0	1	bta-miR-330	N/A	N/A	N/A	-0.08	-0.08	N/A	2015					ZBTB34
ZBTB34	319119	zinc finger and BTB domain containing 34	726	Sites in UTR	1	1	0	0	2	1	1	0	1	bta-miR-330	N/A	N/A	N/A	-0.08	-0.08	N/A	2015					EIF4EBP2
EIF4EBP2	373218	eukaryotic translation initiation factor 4E binding protein 2	690	Sites in UTR	1	0	1	0	2	0	1	1	1	bta-miR-330	N/A	N/A	N/A	-0.08	-0.12	N/A	2015					CLDN1
CLDN1	295522	claudin 1	153	Sites in UTR	1	1	0	0	0	0	0	0	1	bta-miR-330	N/A	N/A	N/A	-0.08	-0.36	N/A	2015					CTDSPL2
CTDSPL2	260327	CTD (carboxy-terminal domain, RNA polymerase II, polypeptide A) small phosphatase like 2	457	Sites in UTR	2	0	2	0	0	0	0	0	0	bta-miR-330	N/A	N/A	N/A	-0.08	-0.08	N/A	2015					FOXO1
FOXO1	379562	forkhead box O1	480	Sites in UTR	1	0	1	0	2	1	1	0	3	bta-miR-330	N/A	N/A	N/A	-0.08	-0.08	N/A	2015					SUB1
SUB1	265073	SUB1 homolog (S. cerevisiae)	242	Sites in UTR	1	0	1	0	1	0	1	0	0	bta-miR-330	N/A	N/A	N/A	-0.08	-0.21	N/A	2015					TFAP2B
TFAP2B	393655	transcription factor AP-2 beta (activating enhancer binding protein 2 beta)	23	Sites in UTR	1	1	0	0	2	0	0	2	3	bta-miR-330	N/A	N/A	N/A	-0.08	-0.12	N/A	2015					HELZ
HELZ	358692	helicase with zinc finger	571	Sites in UTR	1	0	1	0	4	1	2	1	4	bta-miR-330	N/A	N/A	N/A	-0.08	-0.1	N/A	2015					ZNF148
ZNF148	360647	zinc finger protein 148	230	Sites in UTR	1	1	0	0	2	0	2	0	1	bta-miR-330	N/A	N/A	N/A	-0.08	-0.17	N/A	2015					ST13
ST13	216218	suppression of tumorigenicity 13 (colon carcinoma) (Hsp70 interacting protein)	83	Sites in UTR	1	1	0	0	1	0	1	0	0	bta-miR-330	N/A	N/A	N/A	-0.08	-0.15	N/A	2015					CAPZB
CAPZB	375142	capping protein (actin filament) muscle Z-line, beta	545	Sites in UTR	1	0	0	1	0	0	0	0	0	bta-miR-330	N/A	N/A	N/A	-0.08	-0.14	N/A	2015					CSNK1G3
CSNK1G3	360683	casein kinase 1, gamma 3	28	Sites in UTR	1	1	0	0	3	0	3	0	0	bta-miR-330	N/A	N/A	N/A	-0.08	-0.27	N/A	2015					VAPA
VAPA	400000	VAMP (vesicle-associated membrane protein)-associated protein A, 33kDa	2926	Sites in UTR	1	0	1	0	3	1	2	0	2	bta-miR-330	N/A	N/A	N/A	-0.08	-0.3	N/A	2015					FAM78A
FAM78A	372269	family with sequence similarity 78, member A	7	Sites in UTR	1	0	1	0	0	0	0	0	0	bta-miR-330	N/A	N/A	N/A	-0.08	-0.08	N/A	2015					PALM2
PALM2	448454	paralemmin 2	35	Sites in UTR	1	1	0	0	0	0	0	0	0	bta-miR-330	N/A	N/A	N/A	-0.08	-0.08	N/A	2015					FCHSD2
FCHSD2	311173	FCH and double SH3 domains 2	73	Sites in UTR	1	1	0	0	0	0	0	0	1	bta-miR-330	N/A	N/A	N/A	-0.08	-0.11	N/A	2015					MAPK1IP1L
MAPK1IP1L	395468	mitogen-activated protein kinase 1 interacting protein 1-like	4002	Sites in UTR	1	0	1	0	1	0	1	0	2	bta-miR-330	N/A	N/A	N/A	-0.08	-0.23	N/A	2015					MIER3
MIER3	381226	mesoderm induction early response 1, family member 3	112	Sites in UTR	1	1	0	0	1	0	1	0	1	bta-miR-330	N/A	N/A	N/A	-0.08	-0.08	N/A	2015					CXADR
CXADR	356276	coxsackie virus and adenovirus receptor	56	Sites in UTR	1	1	0	0	0	0	0	0	1	bta-miR-330	N/A	N/A	N/A	-0.08	-0.26	N/A	2015					TMTC3
TMTC3	266713	transmembrane and tetratricopeptide repeat containing 3	406	Sites in UTR	1	0	0	1	1	0	0	1	1	bta-miR-330	N/A	N/A	N/A	-0.08	-0.08	N/A	2015					MAP3K9
MAP3K9	554752	mitogen-activated protein kinase kinase kinase 9	44	Sites in UTR	1	0	1	0	3	2	0	1	2	bta-miR-330	N/A	N/A	N/A	-0.08	-0.09	N/A	2015					FBXL17
FBXL17	359660	F-box and leucine-rich repeat protein 17	182	Sites in UTR	2	0	2	0	0	0	0	0	0	bta-miR-330	N/A	N/A	N/A	-0.08	-0.08	N/A	2015					ZNRF3
ZNRF3	544604	zinc and ring finger 3	179	Sites in UTR	1	0	0	1	0	0	0	0	0	bta-miR-330	N/A	N/A	N/A	-0.07	-0.07	N/A	2015					RIC8B
RIC8B	392837	RIC8 guanine nucleotide exchange factor B	49	Sites in UTR	1	0	1	0	0	0	0	0	2	bta-miR-330	N/A	N/A	N/A	-0.07	-0.27	N/A	2015					CLOCK
CLOCK	309964	clock circadian regulator	86	Sites in UTR	1	1	0	0	2	1	1	0	1	bta-miR-330	N/A	N/A	N/A	-0.07	-0.08	N/A	2015					ZBTB16
ZBTB16	335953	zinc finger and BTB domain containing 16	73	Sites in UTR	2	0	2	0	3	0	3	0	1	bta-miR-330	N/A	N/A	N/A	-0.07	-0.1	N/A	2015					EFEMP1
EFEMP1	394555	EGF containing fibulin-like extracellular matrix protein 1	992	Sites in UTR	1	0	1	0	0	0	0	0	0	bta-miR-330	N/A	N/A	N/A	-0.07	-0.11	N/A	2015					ZNF281
ZNF281	294740	zinc finger protein 281	595	Sites in UTR	1	1	0	0	2	2	0	0	1	bta-miR-330	N/A	N/A	N/A	-0.07	-0.2	N/A	2015					NRG3
NRG3	372142	neuregulin 3	27	Sites in UTR	1	0	1	0	1	0	1	0	0	bta-miR-330	N/A	N/A	N/A	-0.07	-0.09	N/A	2015					ASB7
ASB7	332784	ankyrin repeat and SOCS box containing 7	95	Sites in UTR	1	0	1	0	2	0	1	1	2	bta-miR-330	N/A	N/A	N/A	-0.07	-0.08	N/A	2015					RAB2B
RAB2B	397762	RAB2B, member RAS oncogene family	171	Sites in UTR	1	0	1	0	0	0	0	0	1	bta-miR-330	N/A	N/A	N/A	-0.07	-0.07	N/A	2015					KPNA1
KPNA1	344338	karyopherin alpha 1 (importin alpha 5)	1030	Sites in UTR	2	0	1	1	0	0	0	0	2	bta-miR-330	N/A	N/A	N/A	-0.07	-0.21	N/A	2015					GTF2H1
GTF2H1	265963	general transcription factor IIH, polypeptide 1, 62kDa	121	Sites in UTR	1	1	0	0	0	0	0	0	0	bta-miR-330	N/A	N/A	N/A	-0.07	-0.09	N/A	2015					ZBTB10
ZBTB10	430430	zinc finger and BTB domain containing 10	113	Sites in UTR	1	0	1	0	1	0	0	1	1	bta-miR-330	N/A	N/A	N/A	-0.07	-0.14	N/A	2015					SLC35A3
SLC35A3	465289	solute carrier family 35 (UDP-N-acetylglucosamine (UDP-GlcNAc) transporter), member A3	191	Sites in UTR	1	1	0	0	0	0	0	0	0	bta-miR-330	N/A	N/A	N/A	-0.07	-0.1	N/A	2015					C1orf21
C1orf21	235308	chromosome 1 open reading frame 21	935	Sites in UTR	1	0	0	1	1	0	1	0	6	bta-miR-330	N/A	N/A	N/A	-0.07	-0.39	N/A	2015					PTPRM
PTPRM	332176	protein tyrosine phosphatase, receptor type, M	553	Sites in UTR	1	0	1	0	0	0	0	0	0	bta-miR-330	N/A	N/A	N/A	-0.07	-0.07	N/A	2015					NT5DC3
NT5DC3	392876	5'-nucleotidase domain containing 3	235	Sites in UTR	2	1	1	0	1	0	1	0	2	bta-miR-330	N/A	N/A	N/A	-0.07	-0.07	N/A	2015					XKR4
XKR4	327382	XK, Kell blood group complex subunit-related family, member 4	5	Sites in UTR	1	1	0	0	2	0	2	0	3	bta-miR-330	N/A	N/A	N/A	-0.07	-0.07	N/A	2015					GRM5
GRM5	418177	glutamate receptor, metabotropic 5	5	Sites in UTR	1	0	1	0	2	1	1	0	0	bta-miR-330	N/A	N/A	N/A	-0.07	-0.07	N/A	2015					AKAP2
AKAP2	374525	A kinase (PRKA) anchor protein 2	1287	Sites in UTR	1	0	1	0	2	1	1	0	1	bta-miR-330	N/A	N/A	N/A	-0.07	-0.07	N/A	2015					PALM2-AKAP2
PALM2-AKAP2	374530	PALM2-AKAP2 readthrough	1287	Sites in UTR	1	0	1	0	2	1	1	0	1	bta-miR-330	N/A	N/A	N/A	-0.07	-0.07	N/A	2015					PROX1
PROX1	366958	prospero homeobox 1	131	Sites in UTR	2	0	2	0	0	0	0	0	0	bta-miR-330	N/A	N/A	N/A	-0.07	-0.07	N/A	2015					ARHGEF5
ARHGEF5	56217.5	Rho guanine nucleotide exchange factor (GEF) 5	200	Sites in UTR	1	0	1	0	0	0	0	0	0	bta-miR-330	N/A	N/A	N/A	-0.07	-0.07	N/A	2015					SIN3A
SIN3A	394947	SIN3 transcription regulator family member A	1142	Sites in UTR	1	1	0	0	0	0	0	0	1	bta-miR-330	N/A	N/A	N/A	-0.07	-0.16	N/A	2015					SAP30L
SAP30L	297110	SAP30-like	335	Sites in UTR	1	1	0	0	2	0	2	0	3	bta-miR-330	N/A	N/A	N/A	-0.07	-0.18	N/A	2015					RBM12
RBM12	374114	RNA binding motif protein 12	431	Sites in UTR	2	1	1	0	3	0	3	0	1	bta-miR-330	N/A	N/A	N/A	-0.07	-0.11	N/A	2015					SLC25A51
SLC25A51	380590	solute carrier family 25, member 51	170	Sites in UTR	1	0	1	0	0	0	0	0	2	bta-miR-330	N/A	N/A	N/A	-0.07	-0.07	N/A	2015					FAM46C
FAM46C	369448	family with sequence similarity 46, member C	74	Sites in UTR	1	0	0	1	2	0	0	2	0	bta-miR-330	N/A	N/A	N/A	-0.07	-0.24	N/A	2015					MYPN
MYPN	358914	myopalladin	73	Sites in UTR	2	1	1	0	1	0	0	1	0	bta-miR-330	N/A	N/A	N/A	-0.07	-0.09	N/A	2015					ZNF25
ZNF25	302610	zinc finger protein 25	11	Sites in UTR	1	1	0	0	1	1	0	0	0	bta-miR-330	N/A	N/A	N/A	-0.07	-0.07	N/A	2015					SH3KBP1
SH3KBP1	397821	SH3-domain kinase binding protein 1	109	Sites in UTR	2	0	2	0	0	0	0	0	0	bta-miR-330	N/A	N/A	N/A	-0.07	-0.12	N/A	2015					GPRASP2
GPRASP2	543253	G protein-coupled receptor associated sorting protein 2	191	Sites in UTR	1	0	1	0	0	0	0	0	0	bta-miR-330	N/A	N/A	N/A	-0.07	-0.1	N/A	2015					GFPT1
GFPT1	357308	glutamine--fructose-6-phosphate transaminase 1	1313	Sites in UTR	1	1	0	0	4	1	2	1	2	bta-miR-330	N/A	N/A	N/A	-0.07	-0.26	N/A	2015					LAPTM5
LAPTM5	294507	lysosomal protein transmembrane 5	5	Sites in UTR	2	0	2	0	0	0	0	0	0	bta-miR-330	N/A	N/A	N/A	-0.07	-0.07	N/A	2015					MTDH
MTDH	336273	metadherin	5192	Sites in UTR	1	1	0	0	0	0	0	0	0	bta-miR-330	N/A	N/A	N/A	-0.07	-0.07	N/A	2015					GBX2
GBX2	551105	gastrulation brain homeobox 2	53	Sites in UTR	1	0	1	0	0	0	0	0	1	bta-miR-330	N/A	N/A	N/A	-0.07	-0.1	N/A	2015					CBX5
CBX5	209875	chromobox homolog 5	360	Sites in UTR	2	0	2	0	1	0	1	0	0	bta-miR-330	N/A	N/A	N/A	-0.06	-0.11	N/A	2015					MBNL3
MBNL3	370839	muscleblind-like splicing regulator 3	593	Sites in UTR	1	1	0	0	2	1	1	0	1	bta-miR-330	N/A	N/A	N/A	-0.06	-0.08	N/A	2015					PAG1
PAG1	220597	phosphoprotein associated with glycosphingolipid microdomains 1	53	Sites in UTR	1	1	0	0	1	0	1	0	2	bta-miR-330	N/A	N/A	N/A	-0.06	-0.13	N/A	2015					SYT5
SYT5	590851	synaptotagmin V	5	Sites in UTR	1	1	0	0	0	0	0	0	0	bta-miR-330	N/A	N/A	N/A	-0.06	-0.06	N/A	2015					RPS6KA6
RPS6KA6	262752	ribosomal protein S6 kinase, 90kDa, polypeptide 6	156	Sites in UTR	1	1	0	0	0	0	0	0	0	bta-miR-330	N/A	N/A	N/A	-0.06	-0.07	N/A	2015					SH3BGRL2
SH3BGRL2	369838	SH3 domain binding glutamic acid-rich protein like 2	32	Sites in UTR	1	0	1	0	0	0	0	0	0	bta-miR-330	N/A	N/A	N/A	-0.06	-0.08	N/A	2015					DIAPH2
DIAPH2	324766	diaphanous-related formin 2	91	Sites in UTR	2	1	1	0	1	0	1	0	0	bta-miR-330	N/A	N/A	N/A	-0.06	-0.07	N/A	2015					UBL7
UBL7	567435	ubiquitin-like 7 (bone marrow stromal cell-derived)	23	Sites in UTR	1	1	0	0	0	0	0	0	0	bta-miR-330	N/A	N/A	N/A	-0.06	-0.23	N/A	2015					AGO1
AGO1	373204	argonaute RISC catalytic component 1	402	Sites in UTR	1	1	0	0	3	1	1	1	0	bta-miR-330	N/A	N/A	N/A	-0.06	-0.09	N/A	2015					OSTC
OSTC	512478	oligosaccharyltransferase complex subunit (non-catalytic)	8403	Sites in UTR	1	0	1	0	0	0	0	0	0	bta-miR-330	N/A	N/A	N/A	-0.06	-0.07	N/A	2015					CCND3
CCND3	372991	cyclin D3	271	Sites in UTR	1	0	1	0	0	0	0	0	1	bta-miR-330	N/A	N/A	N/A	-0.06	-0.06	N/A	2015					CHRM3
CHRM3	255380	cholinergic receptor, muscarinic 3	47	Sites in UTR	1	0	1	0	1	0	0	1	0	bta-miR-330	N/A	N/A	N/A	-0.06	-0.09	N/A	2015					CREBZF
CREBZF	398294	CREB/ATF bZIP transcription factor	1115	Sites in UTR	2	1	1	0	1	1	0	0	0	bta-miR-330	N/A	N/A	N/A	-0.06	-0.1	N/A	2015					TBC1D25
TBC1D25	376771	TBC1 domain family, member 25	24	Sites in UTR	1	0	1	0	1	1	0	0	0	bta-miR-330	N/A	N/A	N/A	-0.06	-0.07	N/A	2015					SEMA3A
SEMA3A	265362	sema domain, immunoglobulin domain (Ig), short basic domain, secreted, (semaphorin) 3A	162	Sites in UTR	1	0	0	1	2	0	2	0	0	bta-miR-330	N/A	N/A	N/A	-0.06	-0.1	N/A	2015					ZNF280C
ZNF280C	370978	zinc finger protein 280C	138	Sites in UTR	1	0	1	0	0	0	0	0	1	bta-miR-330	N/A	N/A	N/A	-0.06	-0.06	N/A	2015					B4GALT1
B4GALT1	379731	UDP-Gal:betaGlcNAc beta 1,4- galactosyltransferase, polypeptide 1	2265	Sites in UTR	1	1	0	0	0	0	0	0	1	bta-miR-330	N/A	N/A	N/A	-0.06	-0.06	N/A	2015					LTN1
LTN1	361372	listerin E3 ubiquitin protein ligase 1	56	Sites in UTR	1	0	1	0	1	0	0	1	2	bta-miR-330	N/A	N/A	N/A	-0.06	-0.07	N/A	2015					L1CAM
L1CAM	370060	L1 cell adhesion molecule	439	Sites in UTR	1	0	0	1	0	0	0	0	0	bta-miR-330	N/A	N/A	N/A	-0.06	-0.06	N/A	2015					MGAM
MGAM	549489	maltase-glucoamylase (alpha-glucosidase)	5	Sites in UTR	1	1	0	0	0	0	0	0	0	bta-miR-330	N/A	N/A	N/A	-0.06	-0.06	N/A	2015					RAP2A
RAP2A	245304	RAP2A, member of RAS oncogene family	721	Sites in UTR	1	1	0	0	1	0	1	0	0	bta-miR-330	N/A	N/A	N/A	-0.06	-0.07	N/A	2015					HNRNPC
HNRNPC	336054	heterogeneous nuclear ribonucleoprotein C (C1/C2)	1103	Sites in UTR	1	0	0	1	0	0	0	0	0	bta-miR-330	N/A	N/A	N/A	-0.06	-0.06	N/A	2015					PTPN4
PTPN4	263708	protein tyrosine phosphatase, non-receptor type 4 (megakaryocyte)	215	Sites in UTR	1	0	1	0	2	0	2	0	3	bta-miR-330	N/A	N/A	N/A	-0.06	-0.12	N/A	2015					PHF8
PHF8	338947	PHD finger protein 8	85	Sites in UTR	1	0	1	0	0	0	0	0	1	bta-miR-330	N/A	N/A	N/A	-0.06	-0.08	N/A	2015					P2RY13
P2RY13	325602	purinergic receptor P2Y, G-protein coupled, 13	5	Sites in UTR	1	0	1	0	0	0	0	0	0	bta-miR-330	N/A	N/A	N/A	-0.06	-0.06	N/A	2015					ARID5B
ARID5B	279874	AT rich interactive domain 5B (MRF1-like)	397	Sites in UTR	1	1	0	0	1	1	0	0	2	bta-miR-330	N/A	N/A	N/A	-0.06	-0.06	N/A	2015					TET3
TET3	409262	tet methylcytosine dioxygenase 3	1437	Sites in UTR	1	0	1	0	2	0	2	0	2	bta-miR-330	N/A	N/A	N/A	-0.06	-0.06	N/A	2015					MGAT5
MGAT5	409645	mannosyl (alpha-1,6-)-glycoprotein beta-1,6-N-acetyl-glucosaminyltransferase	1627	Sites in UTR	1	0	1	0	2	0	2	0	1	bta-miR-330	N/A	N/A	N/A	-0.06	-0.06	N/A	2015					EOMES
EOMES	295743	eomesodermin	28	Sites in UTR	1	0	1	0	1	0	0	1	2	bta-miR-330	N/A	N/A	N/A	-0.06	-0.06	N/A	2015					KIAA1024
KIAA1024	305428	KIAA1024	5	Sites in UTR	1	1	0	0	1	0	0	1	0	bta-miR-330	N/A	N/A	N/A	-0.06	-0.06	N/A	2015					MBNL2
MBNL2	345430	muscleblind-like splicing regulator 2	34	Sites in UTR	1	0	1	0	0	0	0	0	0	bta-miR-330	N/A	N/A	N/A	-0.06	-0.11	N/A	2015					FABP4
FABP4	256104	fatty acid binding protein 4, adipocyte	18	Sites in UTR	1	0	1	0	0	0	0	0	0	bta-miR-330	N/A	N/A	N/A	-0.06	-0.22	N/A	2015					STIM2
STIM2	467011	stromal interaction molecule 2	380	Sites in UTR	1	0	1	0	0	0	0	0	0	bta-miR-330	N/A	N/A	N/A	-0.06	-0.06	N/A	2015					OCLN
OCLN	355237	occludin	5	Sites in UTR	1	0	1	0	1	0	1	0	0	bta-miR-330	N/A	N/A	N/A	-0.06	-0.06	N/A	2015					INHBA
INHBA	242208	inhibin, beta A	1260	Sites in UTR	1	1	0	0	0	0	0	0	0	bta-miR-330	N/A	N/A	N/A	-0.06	-0.07	N/A	2015					GPALPP1
GPALPP1	361121	GPALPP motifs containing 1	845	Sites in UTR	1	0	1	0	1	0	1	0	1	bta-miR-330	N/A	N/A	N/A	-0.06	-0.06	N/A	2015					BMPR2
BMPR2	374574	bone morphogenetic protein receptor, type II (serine/threonine kinase)	287	Sites in UTR	1	1	0	0	1	0	1	0	0	bta-miR-330	N/A	N/A	N/A	-0.06	-0.35	N/A	2015					NDNF
NDNF	379692	neuron-derived neurotrophic factor	51	Sites in UTR	1	1	0	0	1	0	0	1	1	bta-miR-330	N/A	N/A	N/A	-0.06	-0.07	N/A	2015					PPM1E
PPM1E	308249	protein phosphatase, Mg2+/Mn2+ dependent, 1E	178	Sites in UTR	1	0	1	0	1	0	0	1	1	bta-miR-330	N/A	N/A	N/A	-0.06	-0.07	N/A	2015					NCOA2
NCOA2	452400	nuclear receptor coactivator 2	271	Sites in UTR	1	0	1	0	2	0	1	1	0	bta-miR-330	N/A	N/A	N/A	-0.06	-0.09	N/A	2015					RBL1
RBL1	373664	retinoblastoma-like 1 (p107)	88	Sites in UTR	1	1	0	0	0	0	0	0	1	bta-miR-330	N/A	N/A	N/A	-0.06	-0.08	N/A	2015					FAM117B
FAM117B	392238	family with sequence similarity 117, member B	245	Sites in UTR	1	0	1	0	0	0	0	0	2	bta-miR-330	N/A	N/A	N/A	-0.06	-0.06	N/A	2015					EDEM1
EDEM1	256497	ER degradation enhancer, mannosidase alpha-like 1	948	Sites in UTR	1	0	1	0	2	0	2	0	1	bta-miR-330	N/A	N/A	N/A	-0.06	-0.06	N/A	2015					CCDC112
CCDC112	379612	coiled-coil domain containing 112	370	Sites in UTR	1	0	1	0	0	0	0	0	0	bta-miR-330	N/A	N/A	N/A	-0.06	-0.14	N/A	2015					AP5M1
AP5M1	261558	adaptor-related protein complex 5, mu 1 subunit	198	Sites in UTR	1	0	0	1	3	1	2	0	1	bta-miR-330	N/A	N/A	N/A	-0.06	-0.13	N/A	2015					NUPL1
NUPL1	381736	nucleoporin like 1	268	Sites in UTR	1	1	0	0	1	0	1	0	1	bta-miR-330	N/A	N/A	N/A	-0.06	-0.14	N/A	2015					RSF1
RSF1	308489	remodeling and spacing factor 1	216	Sites in UTR	1	1	0	0	2	0	0	2	1	bta-miR-330	N/A	N/A	N/A	-0.05	-0.06	N/A	2015					BROX
BROX	537020	BRO1 domain and CAAX motif containing	149	Sites in UTR	1	0	1	0	1	0	0	1	0	bta-miR-330	N/A	N/A	N/A	-0.05	-0.15	N/A	2015					EEF2K
EEF2K	263026	eukaryotic elongation factor-2 kinase	115	Sites in UTR	1	1	0	0	1	0	1	0	2	bta-miR-330	N/A	N/A	N/A	-0.05	-0.06	N/A	2015					RAP2C
RAP2C	342983	RAP2C, member of RAS oncogene family	604	Sites in UTR	1	0	1	0	0	0	0	0	1	bta-miR-330	N/A	N/A	N/A	-0.05	-0.05	N/A	2015					NFIA
NFIA	403491	nuclear factor I/A	5	Sites in UTR	1	1	0	0	1	0	0	1	2	bta-miR-330	N/A	N/A	N/A	-0.05	-0.05	N/A	2015					KIAA1549
KIAA1549	440172	KIAA1549	508	Sites in UTR	1	0	1	0	3	0	0	3	1	bta-miR-330	N/A	N/A	N/A	-0.05	-0.06	N/A	2015					BTG1
BTG1	256015	B-cell translocation gene 1, anti-proliferative	1677	Sites in UTR	1	0	1	0	0	0	0	0	0	bta-miR-330	N/A	N/A	N/A	-0.05	-0.05	N/A	2015					SAMD8
SAMD8	372687	sterile alpha motif domain containing 8	100	Sites in UTR	1	1	0	0	1	0	0	1	0	bta-miR-330	N/A	N/A	N/A	-0.05	-0.11	N/A	2015					ANTXR2
ANTXR2	403729	anthrax toxin receptor 2	51	Sites in UTR	1	1	0	0	3	0	3	0	0	bta-miR-330	N/A	N/A	N/A	-0.05	-0.09	N/A	2015					MSL2
MSL2	309993	male-specific lethal 2 homolog (Drosophila)	175	Sites in UTR	2	1	1	0	1	1	0	0	0	bta-miR-330	N/A	N/A	N/A	-0.05	-0.08	N/A	2015					EPOR
EPOR	592375	erythropoietin receptor	96	Sites in UTR	1	0	0	1	0	0	0	0	1	bta-miR-330	N/A	N/A	N/A	-0.05	-0.05	N/A	2015					ANKRD33B
ANKRD33B	296658	ankyrin repeat domain 33B	9	Sites in UTR	1	1	0	0	2	1	1	0	3	bta-miR-330	N/A	N/A	N/A	-0.05	-0.12	N/A	2015					SOX7
SOX7	554914	Transcription factor SOX-7; Uncharacterized protein; cDNA FLJ58508, highly similar to Transcription factor SOX-7	47	Sites in UTR	1	0	1	0	0	0	0	0	0	bta-miR-330	N/A	N/A	N/A	-0.05	-0.09	N/A	2015					LRP8
LRP8	306053	low density lipoprotein receptor-related protein 8, apolipoprotein e receptor	16	Sites in UTR	2	0	2	0	0	0	0	0	2	bta-miR-330	N/A	N/A	N/A	-0.05	-0.07	N/A	2015					DRP2
DRP2	402866	dystrophin related protein 2	5	Sites in UTR	1	1	0	0	0	0	0	0	1	bta-miR-330	N/A	N/A	N/A	-0.05	-0.05	N/A	2015					IL17RD
IL17RD	296319	interleukin 17 receptor D	108	Sites in UTR	1	0	1	0	1	1	0	0	2	bta-miR-330	N/A	N/A	N/A	-0.05	-0.05	N/A	2015					GAPVD1
GAPVD1	470056	GTPase activating protein and VPS9 domains 1	1805	Sites in UTR	1	1	0	0	1	0	0	1	3	bta-miR-330	N/A	N/A	N/A	-0.05	-0.11	N/A	2015					PCDHA1
PCDHA1	504120	protocadherin alpha 1	86	Sites in UTR	1	1	0	0	0	0	0	0	2	bta-miR-330	N/A	N/A	N/A	-0.05	-0.21	N/A	2015					EIF4E
EIF4E	450253	eukaryotic translation initiation factor 4E	876	Sites in UTR	1	0	1	0	1	0	1	0	0	bta-miR-330	N/A	N/A	N/A	-0.05	-0.26	N/A	2015					CELF1
CELF1	395290	CUGBP, Elav-like family member 1	153	Sites in UTR	1	0	1	0	1	0	1	0	2	bta-miR-330	N/A	N/A	N/A	-0.05	-0.05	N/A	2015					JMY
JMY	396137	junction mediating and regulatory protein, p53 cofactor	10	Sites in UTR	3	1	2	0	0	0	0	0	2	bta-miR-330	N/A	N/A	N/A	-0.05	-0.07	N/A	2015					ALG6
ALG6	371108	ALG6, alpha-1,3-glucosyltransferase	140	Sites in UTR	1	0	1	0	0	0	0	0	1	bta-miR-330	N/A	N/A	N/A	-0.05	-0.07	N/A	2015					DOCK5
DOCK5	276441	dedicator of cytokinesis 5	504	Sites in UTR	1	0	1	0	1	0	1	0	1	bta-miR-330	N/A	N/A	N/A	-0.05	-0.09	N/A	2015					ANGEL2
ANGEL2	535388	angel homolog 2 (Drosophila)	218	Sites in UTR	1	0	1	0	0	0	0	0	0	bta-miR-330	N/A	N/A	N/A	-0.05	-0.05	N/A	2015					KIF26B
KIF26B	366518	kinesin family member 26B	25	Sites in UTR	1	1	0	0	2	0	0	2	0	bta-miR-330	N/A	N/A	N/A	-0.05	-0.05	N/A	2015					NOS1AP
NOS1AP	361898	nitric oxide synthase 1 (neuronal) adaptor protein	5	Sites in UTR	1	0	1	0	1	1	0	0	1	bta-miR-330	N/A	N/A	N/A	-0.05	-0.05	N/A	2015					EDA
EDA	374553	ectodysplasin A	9	Sites in UTR	1	0	1	0	1	1	0	0	2	bta-miR-330	N/A	N/A	N/A	-0.05	-0.05	N/A	2015					NYNRIN
NYNRIN	382554	NYN domain and retroviral integrase containing	1928	Sites in UTR	1	0	1	0	1	1	0	0	1	bta-miR-330	N/A	N/A	N/A	-0.05	-0.05	N/A	2015					ZBTB4
ZBTB4	380599	zinc finger and BTB domain containing 4	1039	Sites in UTR	1	0	1	0	1	1	0	0	1	bta-miR-330	N/A	N/A	N/A	-0.05	-0.05	N/A	2015					STXBP5L
STXBP5L	273667	syntaxin binding protein 5-like	19	Sites in UTR	1	1	0	0	2	0	0	2	0	bta-miR-330	N/A	N/A	N/A	-0.05	-0.05	N/A	2015					PSD3
PSD3	327041	pleckstrin and Sec7 domain containing 3	133	Sites in UTR	1	1	0	0	2	0	1	1	2	bta-miR-330	N/A	N/A	N/A	-0.05	-0.06	N/A	2015					ZKSCAN1
ZKSCAN1	324307	zinc finger with KRAB and SCAN domains 1	1314	Sites in UTR	1	0	1	0	1	1	0	0	1	bta-miR-330	N/A	N/A	N/A	-0.05	-0.05	N/A	2015					PARP11
PARP11	427057	poly (ADP-ribose) polymerase family, member 11	75	Sites in UTR	1	0	1	0	0	0	0	0	0	bta-miR-330	N/A	N/A	N/A	-0.05	-0.05	N/A	2015					OLIG1
OLIG1	382348	oligodendrocyte transcription factor 1	34	Sites in UTR	1	0	1	0	1	0	1	0	0	bta-miR-330	N/A	N/A	N/A	-0.05	-0.05	N/A	2015					FBXO45
FBXO45	311631	F-box protein 45	72	Sites in UTR	1	0	1	0	0	0	0	0	0	bta-miR-330	N/A	N/A	N/A	-0.05	-0.05	N/A	2015					IGF2BP1
IGF2BP1	290341	insulin-like growth factor 2 mRNA binding protein 1	460	Sites in UTR	1	1	0	0	2	0	1	1	1	bta-miR-330	N/A	N/A	N/A	-0.05	-0.07	N/A	2015					PRR3
PRR3	376560	proline rich 3	1145	Sites in UTR	1	0	1	0	0	0	0	0	0	bta-miR-330	N/A	N/A	N/A	-0.05	-0.05	N/A	2015					RASSF2
RASSF2	379400	Ras association (RalGDS/AF-6) domain family member 2	88	Sites in UTR	1	0	0	1	0	0	0	0	1	bta-miR-330	N/A	N/A	N/A	-0.05	-0.05	N/A	2015					CDS2
CDS2	460006	CDP-diacylglycerol synthase (phosphatidate cytidylyltransferase) 2	782	Sites in UTR	1	0	0	1	0	0	0	0	2	bta-miR-330	N/A	N/A	N/A	-0.05	-0.14	N/A	2015					UHRF1BP1L
UHRF1BP1L	279908	UHRF1 binding protein 1-like	369	Sites in UTR	1	0	1	0	1	0	1	0	1	bta-miR-330	N/A	N/A	N/A	-0.05	-0.07	N/A	2015					RBM33
RBM33	341148	RNA binding motif protein 33	444	Sites in UTR	1	1	0	0	1	0	1	0	1	bta-miR-330	N/A	N/A	N/A	-0.05	-0.14	N/A	2015					SCN1A
SCN1A	423058	sodium channel, voltage-gated, type I, alpha subunit	21	Sites in UTR	2	0	2	0	0	0	0	0	0	bta-miR-330	N/A	N/A	N/A	-0.05	-0.05	N/A	2015					DPYSL5
DPYSL5	288700	dihydropyrimidinase-like 5	315	Sites in UTR	1	0	1	0	2	0	2	0	0	bta-miR-330	N/A	N/A	N/A	-0.05	-0.06	N/A	2015					PHLPP2
PHLPP2	568954	PH domain and leucine rich repeat protein phosphatase 2	172	Sites in UTR	1	1	0	0	0	0	0	0	1	bta-miR-330	N/A	N/A	N/A	-0.05	-0.05	N/A	2015					LCOR
LCOR	371103	ligand dependent nuclear receptor corepressor	94	Sites in UTR	1	1	0	0	0	0	0	0	1	bta-miR-330	N/A	N/A	N/A	-0.05	-0.05	N/A	2015					SERINC5
SERINC5	512721	serine incorporator 5	175	Sites in UTR	1	1	0	0	1	0	1	0	1	bta-miR-330	N/A	N/A	N/A	-0.05	-0.05	N/A	2015					PRICKLE1
PRICKLE1	455697	prickle homolog 1 (Drosophila)	146	Sites in UTR	1	0	1	0	2	0	2	0	0	bta-miR-330	N/A	N/A	N/A	-0.05	-0.06	N/A	2015					ALAS2
ALAS2	396198	aminolevulinate, delta-, synthase 2	5	Sites in UTR	1	0	1	0	0	0	0	0	0	bta-miR-330	N/A	N/A	N/A	-0.05	-0.05	N/A	2015					CD244
CD244	368034	CD244 molecule, natural killer cell receptor 2B4	5	Sites in UTR	1	0	1	0	0	0	0	0	1	bta-miR-330	N/A	N/A	N/A	-0.05	-0.05	N/A	2015					MYOD1
MYOD1	250003	myogenic differentiation 1	5	Sites in UTR	1	0	1	0	0	0	0	0	0	bta-miR-330	N/A	N/A	N/A	-0.05	-0.05	N/A	2015					PUM2
PUM2	338086	pumilio RNA-binding family member 2	1047	Sites in UTR	2	0	2	0	0	0	0	0	0	bta-miR-330	N/A	N/A	N/A	-0.05	-0.09	N/A	2015					LDLRAD4
LDLRAD4	399848	low density lipoprotein receptor class A domain containing 4	314	Sites in UTR	1	1	0	0	1	0	1	0	2	bta-miR-330	N/A	N/A	N/A	-0.05	-0.06	N/A	2015					ZCCHC24
ZCCHC24	372336	zinc finger, CCHC domain containing 24	359	Sites in UTR	1	0	1	0	1	0	1	0	1	bta-miR-330	N/A	N/A	N/A	-0.05	-0.05	N/A	2015					BVES
BVES	314642	blood vessel epicardial substance	30	Sites in UTR	1	0	1	0	1	0	1	0	2	bta-miR-330	N/A	N/A	N/A	-0.05	-0.06	N/A	2015					ARHGAP31
ARHGAP31	264245	Rho GTPase activating protein 31	32	Sites in UTR	2	1	1	0	1	0	0	1	1	bta-miR-330	N/A	N/A	N/A	-0.05	-0.08	N/A	2015					TRPS1
TRPS1	395715	trichorhinophalangeal syndrome I	94	Sites in UTR	1	0	1	0	2	0	1	1	2	bta-miR-330	N/A	N/A	N/A	-0.05	-0.05	N/A	2015					CDK6
CDK6	265734	cyclin-dependent kinase 6	1116	Sites in UTR	1	0	1	0	0	0	0	0	1	bta-miR-330	N/A	N/A	N/A	-0.05	-0.05	N/A	2015					C21orf91
C21orf91	400558	chromosome 21 open reading frame 91	998	Sites in UTR	1	0	1	0	0	0	0	0	0	bta-miR-330	N/A	N/A	N/A	-0.05	-0.05	N/A	2015					CDYL2
CDYL2	570137	chromodomain protein, Y-like 2	239	Sites in UTR	1	1	0	0	1	1	0	0	3	bta-miR-330	N/A	N/A	N/A	-0.05	-0.06	N/A	2015					DAG1
DAG1	515359	dystroglycan 1 (dystrophin-associated glycoprotein 1)	241	Sites in UTR	1	0	1	0	2	0	0	2	1	bta-miR-330	N/A	N/A	N/A	-0.05	-0.06	N/A	2015					BMPR1A
BMPR1A	372037	bone morphogenetic protein receptor, type IA	125	Sites in UTR	1	0	1	0	2	0	2	0	0	bta-miR-330	N/A	N/A	N/A	-0.05	-0.14	N/A	2015					OAZ2
OAZ2	560258	ornithine decarboxylase antizyme 2	2429	Sites in UTR	1	0	1	0	0	0	0	0	0	bta-miR-330	N/A	N/A	N/A	-0.04	-0.04	N/A	2015					TMEM167B
TMEM167B	338273	transmembrane protein 167B	42	Sites in UTR	1	1	0	0	0	0	0	0	1	bta-miR-330	N/A	N/A	N/A	-0.04	-0.07	N/A	2015					SAV1
SAV1	324679	salvador homolog 1 (Drosophila)	162	Sites in UTR	1	0	1	0	0	0	0	0	0	bta-miR-330	N/A	N/A	N/A	-0.04	-0.05	N/A	2015					IKZF3
IKZF3	346872	IKAROS family zinc finger 3 (Aiolos)	7	Sites in UTR	1	0	1	0	1	0	1	0	3	bta-miR-330	N/A	N/A	N/A	-0.04	-0.15	N/A	2015					IL6R
IL6R	344086	interleukin 6 receptor	13	Sites in UTR	1	0	0	1	2	0	1	1	3	bta-miR-330	N/A	N/A	N/A	-0.04	-0.07	N/A	2015					HOXC8
HOXC8	40584.4	homeobox C8	5	Sites in UTR	1	1	0	0	0	0	0	0	1	bta-miR-330	N/A	N/A	N/A	-0.04	-0.04	N/A	2015					TMEM106A
TMEM106A	331615	transmembrane protein 106A	22	Sites in UTR	1	0	1	0	0	0	0	0	0	bta-miR-330	N/A	N/A	N/A	-0.04	-0.04	N/A	2015					DCX
DCX	356915	doublecortin	5	Sites in UTR	1	0	1	0	0	0	0	0	2	bta-miR-330	N/A	N/A	N/A	-0.04	-0.04	N/A	2015					ADAMTS5
ADAMTS5	284988	ADAM metallopeptidase with thrombospondin type 1 motif, 5	68	Sites in UTR	1	0	1	0	1	0	1	0	1	bta-miR-330	N/A	N/A	N/A	-0.04	-0.09	N/A	2015					ZNF706
ZNF706	311212	zinc finger protein 706	325	Sites in UTR	1	1	0	0	0	0	0	0	0	bta-miR-330	N/A	N/A	N/A	-0.04	-0.24	N/A	2015					ENTPD7
ENTPD7	370489	ectonucleoside triphosphate diphosphohydrolase 7	136	Sites in UTR	1	0	1	0	1	0	0	1	1	bta-miR-330	N/A	N/A	N/A	-0.04	-0.05	N/A	2015					PTPN20A
PTPN20A	374346	protein tyrosine phosphatase, non-receptor type 20A	5	Sites in UTR	1	0	1	0	0	0	0	0	2	bta-miR-330	N/A	N/A	N/A	-0.04	-0.04	N/A	2015					PTPN20B
PTPN20B	374240	protein tyrosine phosphatase, non-receptor type 20B	5	Sites in UTR	1	0	1	0	0	0	0	0	2	bta-miR-330	N/A	N/A	N/A	-0.04	-0.04	N/A	2015					AC008443.1
AC008443.1	599439	CDNA: FLJ23158 fis, clone LNG09623; Uncharacterized protein	109	Sites in UTR	1	0	1	0	0	0	0	0	0	bta-miR-330	N/A	N/A	N/A	-0.04	-0.04	N/A	2015					PRUNE2
PRUNE2	376718	prune homolog 2 (Drosophila)	121	Sites in UTR	1	0	1	0	2	0	1	1	0	bta-miR-330	N/A	N/A	N/A	-0.04	-0.05	N/A	2015					METTL16
METTL16	263093	methyltransferase like 16	8	Sites in UTR	1	0	1	0	1	1	0	0	0	bta-miR-330	N/A	N/A	N/A	-0.04	-0.05	N/A	2015					MED14
MED14	324817	mediator complex subunit 14	1038	Sites in UTR	1	0	0	1	2	0	2	0	1	bta-miR-330	N/A	N/A	N/A	-0.04	-0.05	N/A	2015					FMN1
FMN1	334529	formin 1	25	Sites in UTR	1	0	1	0	3	1	2	0	0	bta-miR-330	N/A	N/A	N/A	-0.04	-0.09	N/A	2015					CRBN
CRBN	231948	cereblon	249	Sites in UTR	1	0	1	0	0	0	0	0	0	bta-miR-330	N/A	N/A	N/A	-0.04	-0.06	N/A	2015					PROSER2
PROSER2	277570	proline and serine-rich protein 2	61	Sites in UTR	1	1	0	0	0	0	0	0	0	bta-miR-330	N/A	N/A	N/A	-0.04	-0.09	N/A	2015					UBP1
UBP1	283629	upstream binding protein 1 (LBP-1a)	1418	Sites in UTR	1	0	1	0	0	0	0	0	0	bta-miR-330	N/A	N/A	N/A	-0.04	-0.04	N/A	2015					PPP1CB
PPP1CB	395366	protein phosphatase 1, catalytic subunit, beta isozyme	5795	Sites in UTR	1	0	1	0	0	0	0	0	0	bta-miR-330	N/A	N/A	N/A	-0.04	-0.04	N/A	2015					RIMKLA
RIMKLA	431473	ribosomal modification protein rimK-like family member A	100	Sites in UTR	1	0	1	0	3	0	2	1	2	bta-miR-330	N/A	N/A	N/A	-0.04	-0.2	N/A	2015					MAPRE2
MAPRE2	436190	microtubule-associated protein, RP/EB family, member 2	361	Sites in UTR	1	1	0	0	2	0	0	2	1	bta-miR-330	N/A	N/A	N/A	-0.04	-0.1	N/A	2015					WIPI2
WIPI2	288828	WD repeat domain, phosphoinositide interacting 2	1038	Sites in UTR	1	0	1	0	0	0	0	0	0	bta-miR-330	N/A	N/A	N/A	-0.04	-0.04	N/A	2015					TENM3
TENM3	511685	teneurin transmembrane protein 3	30	Sites in UTR	1	0	1	0	1	0	1	0	0	bta-miR-330	N/A	N/A	N/A	-0.04	-0.04	N/A	2015					KIAA1614
KIAA1614	367588	KIAA1614	5	Sites in UTR	1	1	0	0	1	0	0	1	1	bta-miR-330	N/A	N/A	N/A	-0.04	-0.04	N/A	2015					KIF1B
KIF1B	377086	kinesin family member 1B	234	Sites in UTR	1	0	1	0	1	0	1	0	1	bta-miR-330	N/A	N/A	N/A	-0.04	-0.04	N/A	2015					PCYT1B
PCYT1B	379145	phosphate cytidylyltransferase 1, choline, beta	5	Sites in UTR	2	0	2	0	0	0	0	0	1	bta-miR-330	N/A	N/A	N/A	-0.04	-0.04	N/A	2015					TRIB2
TRIB2	155926	tribbles pseudokinase 2	68	Sites in UTR	1	0	1	0	1	0	1	0	0	bta-miR-330	N/A	N/A	N/A	-0.04	-0.04	N/A	2015					FNTB
FNTB	246166	farnesyltransferase, CAAX box, beta	13	Sites in UTR	1	0	1	0	1	0	0	1	0	bta-miR-330	N/A	N/A	N/A	-0.04	-0.04	N/A	2015					TPBGL
TPBGL	562197	trophoblast glycoprotein-like	8	Sites in UTR	1	1	0	0	1	0	0	1	0	bta-miR-330	N/A	N/A	N/A	-0.04	-0.04	N/A	2015					MMP2
MMP2	219070	matrix metallopeptidase 2 (gelatinase A, 72kDa gelatinase, 72kDa type IV collagenase)	2187	Sites in UTR	1	0	1	0	0	0	0	0	0	bta-miR-330	N/A	N/A	N/A	-0.04	-0.04	N/A	2015					BCL11B
BCL11B	357195	B-cell CLL/lymphoma 11B (zinc finger protein)	73	Sites in UTR	1	0	1	0	1	0	1	0	0	bta-miR-330	N/A	N/A	N/A	-0.04	-0.04	N/A	2015					SLC24A2
SLC24A2	341998	solute carrier family 24 (sodium/potassium/calcium exchanger), member 2	5	Sites in UTR	1	0	1	0	1	0	1	0	1	bta-miR-330	N/A	N/A	N/A	-0.04	-0.04	N/A	2015					SNPH
SNPH	381873	syntaphilin	13	Sites in UTR	1	0	1	0	1	0	1	0	2	bta-miR-330	N/A	N/A	N/A	-0.04	-0.04	N/A	2015					POLR1E
POLR1E	377798	polymerase (RNA) I polypeptide E, 53kDa	540	Sites in UTR	1	0	1	0	1	0	1	0	0	bta-miR-330	N/A	N/A	N/A	-0.04	-0.04	N/A	2015					ABCA1
ABCA1	374736	ATP-binding cassette, sub-family A (ABC1), member 1	184	Sites in UTR	1	1	0	0	1	0	0	1	0	bta-miR-330	N/A	N/A	N/A	-0.04	-0.04	N/A	2015					BACH1
BACH1	286800	BTB and CNC homology 1, basic leucine zipper transcription factor 1	273	Sites in UTR	1	1	0	0	1	0	0	1	0	bta-miR-330	N/A	N/A	N/A	-0.04	-0.04	N/A	2015					SLC17A6
SLC17A6	263160	solute carrier family 17 (vesicular glutamate transporter), member 6	5	Sites in UTR	1	0	1	0	0	0	0	0	0	bta-miR-330	N/A	N/A	N/A	-0.04	-0.04	N/A	2015					AP2M1
AP2M1	382456	adaptor-related protein complex 2, mu 1 subunit	10753	Sites in UTR	2	0	2	0	0	0	0	0	0	bta-miR-330	N/A	N/A	N/A	-0.04	-0.04	N/A	2015					DIO2
DIO2	438257	deiodinase, iodothyronine, type II	98	Sites in UTR	1	0	1	0	0	0	0	0	1	bta-miR-330	N/A	N/A	N/A	-0.04	-0.07	N/A	2015					KLF7
KLF7	423015	Kruppel-like factor 7 (ubiquitous)	737	Sites in UTR	1	1	0	0	1	0	0	1	2	bta-miR-330	N/A	N/A	N/A	-0.04	-0.04	N/A	2015					VTI1A
VTI1A	393077	vesicle transport through interaction with t-SNAREs 1A	376	Sites in UTR	1	0	1	0	2	0	1	1	0	bta-miR-330	N/A	N/A	N/A	-0.04	-0.05	N/A	2015					HOXA3
HOXA3	396352	homeobox A3	57	Sites in UTR	1	0	0	1	0	0	0	0	0	bta-miR-330	N/A	N/A	N/A	-0.04	-0.04	N/A	2015					AFF4
AFF4	265344	AF4/FMR2 family, member 4	2755	Sites in UTR	1	0	1	0	1	0	1	0	2	bta-miR-330	N/A	N/A	N/A	-0.04	-0.04	N/A	2015					DPY19L2
DPY19L2	324472	dpy-19-like 2 (C. elegans)	17	Sites in UTR	1	1	0	0	0	0	0	0	0	bta-miR-330	N/A	N/A	N/A	-0.04	-0.14	N/A	2015					EFS
EFS	216733	embryonal Fyn-associated substrate	79	Sites in UTR	1	0	1	0	0	0	0	0	1	bta-miR-330	N/A	N/A	N/A	-0.04	-0.04	N/A	2015					FFAR2
FFAR2	599180	free fatty acid receptor 2	5	Sites in UTR	1	0	1	0	0	0	0	0	1	bta-miR-330	N/A	N/A	N/A	-0.04	-0.04	N/A	2015					SNRPD3
SNRPD3	215829	small nuclear ribonucleoprotein D3 polypeptide 18kDa	3251	Sites in UTR	1	0	1	0	1	0	0	1	1	bta-miR-330	N/A	N/A	N/A	-0.04	-0.27	N/A	2015					ANKRD44
ANKRD44	282273	ankyrin repeat domain 44	187	Sites in UTR	1	1	0	0	0	0	0	0	0	bta-miR-330	N/A	N/A	N/A	-0.04	-0.04	N/A	2015					GATAD2B
GATAD2B	368655	GATA zinc finger domain containing 2B	48	Sites in UTR	3	1	2	0	0	0	0	0	1	bta-miR-330	N/A	N/A	N/A	-0.04	-0.07	N/A	2015					ZNF318
ZNF318	361428	zinc finger protein 318	113	Sites in UTR	1	1	0	0	1	0	0	1	0	bta-miR-330	N/A	N/A	N/A	-0.04	-0.04	N/A	2015					DSTYK
DSTYK	367160	dual serine/threonine and tyrosine protein kinase	256	Sites in UTR	1	0	1	0	1	0	1	0	1	bta-miR-330	N/A	N/A	N/A	-0.04	-0.04	N/A	2015					HSDL1
HSDL1	219439	hydroxysteroid dehydrogenase like 1	699	Sites in UTR	1	1	0	0	0	0	0	0	0	bta-miR-330	N/A	N/A	N/A	-0.04	-0.04	N/A	2015					PFKFB3
PFKFB3	536985	6-phosphofructo-2-kinase/fructose-2,6-biphosphatase 3	29	Sites in UTR	1	0	0	1	0	0	0	0	0	bta-miR-330	N/A	N/A	N/A	-0.04	-0.04	N/A	2015					NSG1
NSG1	421177	Neuron-specific protein family member 1	25	Sites in UTR	1	0	1	0	0	0	0	0	0	bta-miR-330	N/A	N/A	N/A	-0.04	-0.04	N/A	2015					TRIM44
TRIM44	299414	tripartite motif containing 44	4203	Sites in UTR	1	1	0	0	1	1	0	0	2	bta-miR-330	N/A	N/A	N/A	-0.04	-0.07	N/A	2015					SH3PXD2A
SH3PXD2A	369774	SH3 and PX domains 2A	152	Sites in UTR	1	0	1	0	1	0	1	0	0	bta-miR-330	N/A	N/A	N/A	-0.04	-0.04	N/A	2015					CD47
CD47	361310	CD47 molecule	520	Sites in UTR	1	0	0	1	0	0	0	0	0	bta-miR-330	N/A	N/A	N/A	-0.04	-0.1	N/A	2015					AZIN1
AZIN1	337198	antizyme inhibitor 1	2287	Sites in UTR	1	1	0	0	1	0	1	0	1	bta-miR-330	N/A	N/A	N/A	-0.04	-0.26	N/A	2015					SNX8
SNX8	222990	sorting nexin 8	303	Sites in UTR	1	0	1	0	0	0	0	0	0	bta-miR-330	N/A	N/A	N/A	-0.04	-0.04	N/A	2015					PPP1R9A
PPP1R9A	289496	protein phosphatase 1, regulatory subunit 9A	46	Sites in UTR	2	1	1	0	0	0	0	0	0	bta-miR-330	N/A	N/A	N/A	-0.04	-0.05	N/A	2015					HIPK2
HIPK2	406875	homeodomain interacting protein kinase 2	48	Sites in UTR	1	1	0	0	1	0	0	1	1	bta-miR-330	N/A	N/A	N/A	-0.04	-0.04	N/A	2015					NUDT4
NUDT4	337180	nudix (nucleoside diphosphate linked moiety X)-type motif 4	41	Sites in UTR	1	0	1	0	0	0	0	0	0	bta-miR-330	N/A	N/A	N/A	-0.04	-0.04	N/A	2015					SORL1
SORL1	260198	sortilin-related receptor, L(DLR class) A repeats containing	40	Sites in UTR	1	1	0	0	1	0	1	0	1	bta-miR-330	N/A	N/A	N/A	-0.04	-0.05	N/A	2015					EBF1
EBF1	313709	early B-cell factor 1	42	Sites in UTR	1	0	1	0	1	0	1	0	0	bta-miR-330	N/A	N/A	N/A	-0.03	-0.04	N/A	2015					TIAL1
TIAL1	369093	TIA1 cytotoxic granule-associated RNA binding protein-like 1	1342	Sites in UTR	1	0	1	0	1	0	1	0	1	bta-miR-330	N/A	N/A	N/A	-0.03	-0.05	N/A	2015					CAPRIN1
CAPRIN1	341394	cell cycle associated protein 1	650	Sites in UTR	1	0	0	1	0	0	0	0	2	bta-miR-330	N/A	N/A	N/A	-0.03	-0.04	N/A	2015					GZF1
GZF1	338122	GDNF-inducible zinc finger protein 1	252	Sites in UTR	1	1	0	0	0	0	0	0	1	bta-miR-330	N/A	N/A	N/A	-0.03	-0.04	N/A	2015					LRP6
LRP6	261349	low density lipoprotein receptor-related protein 6	157	Sites in UTR	1	0	1	0	2	0	1	1	2	bta-miR-330	N/A	N/A	N/A	-0.03	-0.05	N/A	2015					SRPRB
SRPRB	466490	signal recognition particle receptor, B subunit	3330	Sites in UTR	1	0	1	0	1	0	1	0	0	bta-miR-330	N/A	N/A	N/A	-0.03	-0.15	N/A	2015					SRSF10
SRSF10	343256	serine/arginine-rich splicing factor 10	1920	Sites in UTR	1	0	1	0	0	0	0	0	0	bta-miR-330	N/A	N/A	N/A	-0.03	-0.04	N/A	2015					THRB
THRB	396671	thyroid hormone receptor, beta	55	Sites in UTR	1	0	1	0	1	1	0	0	1	bta-miR-330	N/A	N/A	N/A	-0.03	-0.05	N/A	2015					GSKIP
GSKIP	555181	GSK3B interacting protein	1581	Sites in UTR	1	0	1	0	0	0	0	0	0	bta-miR-330	N/A	N/A	N/A	-0.03	-0.03	N/A	2015					USP37
USP37	258399	ubiquitin specific peptidase 37	14	Sites in UTR	2	1	1	0	1	1	0	0	2	bta-miR-330	N/A	N/A	N/A	-0.03	-0.08	N/A	2015					KIAA1462
KIAA1462	375377	KIAA1462	360	Sites in UTR	1	0	1	0	1	0	1	0	1	bta-miR-330	N/A	N/A	N/A	-0.03	-0.04	N/A	2015					PPIP5K2
PPIP5K2	321522	diphosphoinositol pentakisphosphate kinase 2	203	Sites in UTR	1	1	0	0	1	0	1	0	1	bta-miR-330	N/A	N/A	N/A	-0.03	-0.05	N/A	2015					PRKG1
PRKG1	373985	protein kinase, cGMP-dependent, type I	12	Sites in UTR	1	1	0	0	1	0	1	0	0	bta-miR-330	N/A	N/A	N/A	-0.03	-0.05	N/A	2015					TRIM3
TRIM3	525074	tripartite motif containing 3	29	Sites in UTR	1	0	1	0	0	0	0	0	0	bta-miR-330	N/A	N/A	N/A	-0.03	-0.03	N/A	2015					BACE2
BACE2	328736	beta-site APP-cleaving enzyme 2	79	Sites in UTR	1	1	0	0	4	0	3	1	1	bta-miR-330	N/A	N/A	N/A	-0.03	-0.1	N/A	2015					TRIP12
TRIP12	283944	thyroid hormone receptor interactor 12	145	Sites in UTR	1	0	1	0	1	0	1	0	2	bta-miR-330	N/A	N/A	N/A	-0.03	-0.04	N/A	2015					GABRB1
GABRB1	295454	gamma-aminobutyric acid (GABA) A receptor, beta 1	5	Sites in UTR	1	0	1	0	1	0	0	1	3	bta-miR-330	N/A	N/A	N/A	-0.03	-0.19	N/A	2015					SULF2
SULF2	359930	sulfatase 2	103	Sites in UTR	1	0	1	0	0	0	0	0	0	bta-miR-330	N/A	N/A	N/A	-0.03	-0.03	N/A	2015					TBX18
TBX18	369664	T-box 18	54	Sites in UTR	1	1	0	0	1	0	0	1	0	bta-miR-330	N/A	N/A	N/A	-0.03	-0.04	N/A	2015					SMURF2
SMURF2	262436	SMAD specific E3 ubiquitin protein ligase 2	978	Sites in UTR	1	0	1	0	2	0	1	1	0	bta-miR-330	N/A	N/A	N/A	-0.03	-0.12	N/A	2015					SENP2
SENP2	296258	SUMO1/sentrin/SMT3 specific peptidase 2	1693	Sites in UTR	1	1	0	0	0	0	0	0	0	bta-miR-330	N/A	N/A	N/A	-0.03	-0.28	N/A	2015					NAPB
NAPB	377026	N-ethylmaleimide-sensitive factor attachment protein, beta	82	Sites in UTR	1	0	1	0	0	0	0	0	1	bta-miR-330	N/A	N/A	N/A	-0.03	-0.05	N/A	2015					APBB2
APBB2	295975	amyloid beta (A4) precursor protein-binding, family B, member 2	704	Sites in UTR	1	0	1	0	1	1	0	0	1	bta-miR-330	N/A	N/A	N/A	-0.03	-0.06	N/A	2015					GAB1
GAB1	262995	GRB2-associated binding protein 1	26	Sites in UTR	1	0	1	0	0	0	0	0	2	bta-miR-330	N/A	N/A	N/A	-0.03	-0.04	N/A	2015					DYRK1A
DYRK1A	339659	dual-specificity tyrosine-(Y)-phosphorylation regulated kinase 1A	448	Sites in UTR	1	1	0	0	1	0	0	1	0	bta-miR-330	N/A	N/A	N/A	-0.03	-0.04	N/A	2015					SORBS3
SORBS3	240124	sorbin and SH3 domain containing 3	1126	Sites in UTR	1	1	0	0	0	0	0	0	0	bta-miR-330	N/A	N/A	N/A	-0.03	-0.03	N/A	2015					ZBTB14
ZBTB14	357006	zinc finger and BTB domain containing 14	459	Sites in UTR	1	0	1	0	0	0	0	0	0	bta-miR-330	N/A	N/A	N/A	-0.03	-0.03	N/A	2015					LIFR
LIFR	263409	leukemia inhibitory factor receptor alpha	44	Sites in UTR	1	0	1	0	1	0	0	1	1	bta-miR-330	N/A	N/A	N/A	-0.03	-0.03	N/A	2015					EXOC8
EXOC8	360394	exocyst complex component 8	129	Sites in UTR	1	1	0	0	0	0	0	0	0	bta-miR-330	N/A	N/A	N/A	-0.03	-0.03	N/A	2015					SLC39A13
SLC39A13	524928	solute carrier family 39 (zinc transporter), member 13	845	Sites in UTR	1	0	0	1	1	0	1	0	0	bta-miR-330	N/A	N/A	N/A	-0.03	-0.03	N/A	2015					ROCK1
ROCK1	399799	Rho-associated, coiled-coil containing protein kinase 1	7	Sites in UTR	1	0	1	0	1	0	0	1	1	bta-miR-330	N/A	N/A	N/A	-0.03	-0.03	N/A	2015					PLXNA2
PLXNA2	367033	plexin A2	8	Sites in UTR	1	0	1	0	1	0	0	1	2	bta-miR-330	N/A	N/A	N/A	-0.03	-0.03	N/A	2015					NPFFR1
NPFFR1	277943	neuropeptide FF receptor 1	5	Sites in UTR	1	1	0	0	0	0	0	0	0	bta-miR-330	N/A	N/A	N/A	-0.03	-0.03	N/A	2015					N4BP2
N4BP2	261436	NEDD4 binding protein 2	16	Sites in UTR	1	1	0	0	0	0	0	0	0	bta-miR-330	N/A	N/A	N/A	-0.03	-0.03	N/A	2015					ADAM19
ADAM19	257527	ADAM metallopeptidase domain 19	981	Sites in UTR	1	1	0	0	0	0	0	0	0	bta-miR-330	N/A	N/A	N/A	-0.03	-0.03	N/A	2015					SWAP70
SWAP70	318951	SWAP switching B-cell complex 70kDa subunit	492	Sites in UTR	1	0	1	0	0	0	0	0	0	bta-miR-330	N/A	N/A	N/A	-0.03	-0.03	N/A	2015					MAN1A2
MAN1A2	356554	mannosidase, alpha, class 1A, member 2	603	Sites in UTR	1	1	0	0	0	0	0	0	1	bta-miR-330	N/A	N/A	N/A	-0.03	-0.03	N/A	2015					PLCE1
PLCE1	371380	phospholipase C, epsilon 1	7	Sites in UTR	1	1	0	0	0	0	0	0	0	bta-miR-330	N/A	N/A	N/A	-0.03	-0.03	N/A	2015					KANSL1
KANSL1	574590	KAT8 regulatory NSL complex subunit 1	5	Sites in UTR	1	1	0	0	0	0	0	0	0	bta-miR-330	N/A	N/A	N/A	-0.03	-0.03	N/A	2015					ZNF629
ZNF629	262525	zinc finger protein 629	44	Sites in UTR	1	1	0	0	0	0	0	0	0	bta-miR-330	N/A	N/A	N/A	-0.03	-0.03	N/A	2015					CTIF
CTIF	256413	CBP80/20-dependent translation initiation factor	154	Sites in UTR	1	1	0	0	0	0	0	0	0	bta-miR-330	N/A	N/A	N/A	-0.03	-0.03	N/A	2015					CEP170
CEP170	366542	centrosomal protein 170kDa	6	Sites in UTR	1	1	0	0	0	0	0	0	1	bta-miR-330	N/A	N/A	N/A	-0.03	-0.03	N/A	2015					ACSL6
ACSL6	379264	acyl-CoA synthetase long-chain family member 6	7	Sites in UTR	1	0	1	0	0	0	0	0	0	bta-miR-330	N/A	N/A	N/A	-0.03	-0.04	N/A	2015					SLC6A17
SLC6A17	331565	solute carrier family 6 (neutral amino acid transporter), member 17	5	Sites in UTR	1	0	1	0	1	0	0	1	2	bta-miR-330	N/A	N/A	N/A	-0.03	-0.03	N/A	2015					DCAF7
DCAF7	310827	DDB1 and CUL4 associated factor 7	3289	Sites in UTR	1	0	1	0	1	0	0	1	2	bta-miR-330	N/A	N/A	N/A	-0.03	-0.03	N/A	2015					ATP2B2
ATP2B2	352432	ATPase, Ca++ transporting, plasma membrane 2	170	Sites in UTR	1	1	0	0	1	0	1	0	1	bta-miR-330	N/A	N/A	N/A	-0.03	-0.05	N/A	2015					HIPK1
HIPK1	369558	homeodomain interacting protein kinase 1	930	Sites in UTR	1	1	0	0	0	0	0	0	1	bta-miR-330	N/A	N/A	N/A	-0.03	-0.03	N/A	2015					TSLP
TSLP	379706	thymic stromal lymphopoietin	62	Sites in UTR	1	0	1	0	0	0	0	0	1	bta-miR-330	N/A	N/A	N/A	-0.03	-0.21	N/A	2015					KLHL7
KLHL7	339078	kelch-like family member 7	90	Sites in UTR	1	0	1	0	1	0	0	1	1	bta-miR-330	N/A	N/A	N/A	-0.03	-0.11	N/A	2015					FGFR1
FGFR1	397092	fibroblast growth factor receptor 1	650	Sites in UTR	1	0	1	0	1	0	1	0	1	bta-miR-330	N/A	N/A	N/A	-0.03	-0.04	N/A	2015					ADD3
ADD3	277901	adducin 3 (gamma)	537	Sites in UTR	1	0	1	0	0	0	0	0	1	bta-miR-330	N/A	N/A	N/A	-0.03	-0.03	N/A	2015					TEX2
TEX2	258991	testis expressed 2	127	Sites in UTR	1	1	0	0	0	0	0	0	1	bta-miR-330	N/A	N/A	N/A	-0.03	-0.03	N/A	2015					SMC1A
SMC1A	322213	structural maintenance of chromosomes 1A	1626	Sites in UTR	1	0	1	0	1	1	0	0	0	bta-miR-330	N/A	N/A	N/A	-0.03	-0.05	N/A	2015					MYH10
MYH10	360416	myosin, heavy chain 10, non-muscle	134	Sites in UTR	1	1	0	0	0	0	0	0	0	bta-miR-330	N/A	N/A	N/A	-0.03	-0.03	N/A	2015					PSPH
PSPH	275605	phosphoserine phosphatase	3231	Sites in UTR	1	1	0	0	0	0	0	0	0	bta-miR-330	N/A	N/A	N/A	-0.03	-0.41	N/A	2015					LPHN2
LPHN2	370715	latrophilin 2	407	Sites in UTR	1	1	0	0	1	0	1	0	0	bta-miR-330	N/A	N/A	N/A	-0.03	-0.05	N/A	2015					LNPEP
LNPEP	231368	leucyl/cystinyl aminopeptidase	28	Sites in UTR	1	0	0	1	1	0	1	0	1	bta-miR-330	N/A	N/A	N/A	-0.03	-0.17	N/A	2015					CLCN5
CLCN5	376088	chloride channel, voltage-sensitive 5	154	Sites in UTR	1	0	1	0	2	0	2	0	3	bta-miR-330	N/A	N/A	N/A	-0.03	-0.06	N/A	2015					NRIP1
NRIP1	400199	nuclear receptor interacting protein 1	342	Sites in UTR	1	1	0	0	0	0	0	0	1	bta-miR-330	N/A	N/A	N/A	-0.03	-0.03	N/A	2015					PRDM16
PRDM16	511072	PR domain containing 16	64	Sites in UTR	1	1	0	0	0	0	0	0	0	bta-miR-330	N/A	N/A	N/A	-0.03	-0.03	N/A	2015					NKAIN1
NKAIN1	373736	Na+/K+ transporting ATPase interacting 1	10	Sites in UTR	1	1	0	0	0	0	0	0	2	bta-miR-330	N/A	N/A	N/A	-0.03	-0.05	N/A	2015					SYT7
SYT7	263846	synaptotagmin VII	192	Sites in UTR	1	0	1	0	1	0	0	1	1	bta-miR-330	N/A	N/A	N/A	-0.03	-0.03	N/A	2015					C12orf74
C12orf74	544406	chromosome 12 open reading frame 74	5	Sites in UTR	1	0	1	0	0	0	0	0	0	bta-miR-330	N/A	N/A	N/A	-0.03	-0.03	N/A	2015					HOOK3
HOOK3	307602	hook microtubule-tethering protein 3	403	Sites in UTR	1	0	1	0	0	0	0	0	2	bta-miR-330	N/A	N/A	N/A	-0.03	-0.04	N/A	2015					TCEA3
TCEA3	450454	transcription elongation factor A (SII), 3	128	Sites in UTR	1	1	0	0	1	0	0	1	0	bta-miR-330	N/A	N/A	N/A	-0.03	-0.16	N/A	2015					FAM114A1
FAM114A1	358869	family with sequence similarity 114, member A1	1504	Sites in UTR	1	0	1	0	0	0	0	0	1	bta-miR-330	N/A	N/A	N/A	-0.03	-0.09	N/A	2015					NSUN3
NSUN3	314622	NOP2/Sun domain family, member 3	220	Sites in UTR	1	1	0	0	0	0	0	0	0	bta-miR-330	N/A	N/A	N/A	-0.03	-0.24	N/A	2015					ATXN7
ATXN7	295901	ataxin 7	264	Sites in UTR	1	0	1	0	0	0	0	0	2	bta-miR-330	N/A	N/A	N/A	-0.03	-0.04	N/A	2015					ARIH1
ARIH1	379887	ariadne RBR E3 ubiquitin protein ligase 1	671	Sites in UTR	1	1	0	0	0	0	0	0	2	bta-miR-330	N/A	N/A	N/A	-0.03	-0.04	N/A	2015					HIVEP2
HIVEP2	367604	human immunodeficiency virus type I enhancer binding protein 2	137	Sites in UTR	1	0	1	0	0	0	0	0	1	bta-miR-330	N/A	N/A	N/A	-0.03	-0.03	N/A	2015					SLC25A45
SLC25A45	527174	solute carrier family 25, member 45	67	Sites in UTR	1	1	0	0	0	0	0	0	0	bta-miR-330	N/A	N/A	N/A	-0.02	-0.03	N/A	2015					RP11-111M22.2
RP11-111M22.2	530460	Homo sapiens putative uncharacterized protein FLJ37770-like (LOC100506127), mRNA.	18	Sites in UTR	1	0	1	0	0	0	0	0	1	bta-miR-330	N/A	N/A	N/A	-0.02	-0.03	N/A	2015					ATP8A2
ATP8A2	381655	ATPase, aminophospholipid transporter, class I, type 8A, member 2	22	Sites in UTR	1	0	0	1	3	0	1	2	2	bta-miR-330	N/A	N/A	N/A	-0.02	-0.05	N/A	2015					KIF5C
KIF5C	435030	kinesin family member 5C	19	Sites in UTR	1	1	0	0	1	0	0	1	0	bta-miR-330	N/A	N/A	N/A	-0.02	-0.04	N/A	2015					CC2D1B
CC2D1B	371586	coiled-coil and C2 domain containing 1B	42	Sites in UTR	1	0	1	0	1	1	0	0	1	bta-miR-330	N/A	N/A	N/A	-0.02	-0.05	N/A	2015					SNX33
SNX33	308528	sorting nexin 33	148	Sites in UTR	1	0	1	0	1	0	0	1	3	bta-miR-330	N/A	N/A	N/A	-0.02	-0.03	N/A	2015					RANBP3
RANBP3	439268	RAN binding protein 3	908	Sites in UTR	1	0	1	0	0	0	0	0	1	bta-miR-330	N/A	N/A	N/A	-0.02	-0.03	N/A	2015					TARDBP
TARDBP	240185	TAR DNA binding protein	410	Sites in UTR	2	0	2	0	0	0	0	0	2	bta-miR-330	N/A	N/A	N/A	-0.02	-0.04	N/A	2015					IRS4
IRS4	372129	insulin receptor substrate 4	56	Sites in UTR	3	0	3	0	2	1	1	0	1	bta-miR-330	N/A	N/A	N/A	-0.02	-0.18	N/A	2015					HNRNPR
HNRNPR	478691	heterogeneous nuclear ribonucleoprotein R	6629	Sites in UTR	2	1	1	0	2	0	0	2	0	bta-miR-330	N/A	N/A	N/A	-0.02	-0.09	N/A	2015					EPC1
EPC1	319779	enhancer of polycomb homolog 1 (Drosophila)	102	Sites in UTR	2	0	2	0	0	0	0	0	0	bta-miR-330	N/A	N/A	N/A	-0.02	-0.04	N/A	2015					SLC25A12
SLC25A12	422440	solute carrier family 25 (aspartate/glutamate carrier), member 12	566	Sites in UTR	2	0	2	0	1	0	0	1	1	bta-miR-330	N/A	N/A	N/A	-0.02	-0.18	N/A	2015					MIEF1
MIEF1	325301	mitochondrial elongation factor 1	2319	Sites in UTR	1	1	0	0	0	0	0	0	0	bta-miR-330	N/A	N/A	N/A	-0.02	-0.03	N/A	2015					RHOBTB3
RHOBTB3	379982	Rho-related BTB domain containing 3	487	Sites in UTR	1	0	1	0	0	0	0	0	1	bta-miR-330	N/A	N/A	N/A	-0.02	-0.02	N/A	2015					PURB
PURB	395699	purine-rich element binding protein B	497	Sites in UTR	1	1	0	0	1	0	1	0	2	bta-miR-330	N/A	N/A	N/A	-0.02	-0.05	N/A	2015					CREBBP
CREBBP	262368	CREB binding protein	532	Sites in UTR	1	0	1	0	1	0	0	1	0	bta-miR-330	N/A	N/A	N/A	-0.02	-0.03	N/A	2015					TMEM65
TMEM65	297633	transmembrane protein 65	769	Sites in UTR	1	0	1	0	1	0	1	0	1	bta-miR-330	N/A	N/A	N/A	-0.02	-0.07	N/A	2015					FRK
FRK	606080	fyn-related kinase	37	Sites in UTR	2	1	1	0	0	0	0	0	1	bta-miR-330	N/A	N/A	N/A	-0.02	-0.05	N/A	2015					TMEM108
TMEM108	321872	transmembrane protein 108	31	Sites in UTR	1	0	1	0	1	0	0	1	0	bta-miR-330	N/A	N/A	N/A	-0.02	-0.04	N/A	2015					CLVS2
CLVS2	275162	clavesin 2	19	Sites in UTR	1	1	0	0	2	0	1	1	2	bta-miR-330	N/A	N/A	N/A	-0.02	-0.06	N/A	2015					CHURC1-FNTB
CHURC1-FNTB	549987	CHURC1-FNTB readthrough	13	Sites in UTR	1	0	1	0	1	0	0	1	0	bta-miR-330	N/A	N/A	N/A	-0.02	-0.04	N/A	2015					ADCY9
ADCY9	294016	adenylate cyclase 9	166	Sites in UTR	1	1	0	0	0	0	0	0	0	bta-miR-330	N/A	N/A	N/A	-0.02	-0.03	N/A	2015					PPM1K
PPM1K	608933	protein phosphatase, Mg2+/Mn2+ dependent, 1K	46	Sites in UTR	1	1	0	0	1	0	0	1	0	bta-miR-330	N/A	N/A	N/A	-0.02	-0.05	N/A	2015					EFNB3
EFNB3	226091	ephrin-B3	5	Sites in UTR	1	0	1	0	0	0	0	0	0	bta-miR-330	N/A	N/A	N/A	-0.02	-0.02	N/A	2015					HOXD9
HOXD9	249500	homeobox D9	78	Sites in UTR	1	0	0	1	2	0	1	1	2	bta-miR-330	N/A	N/A	N/A	-0.02	-0.04	N/A	2015					SSPN
SSPN	242729	sarcospan	25	Sites in UTR	1	0	1	0	1	0	1	0	0	bta-miR-330	N/A	N/A	N/A	-0.02	-0.04	N/A	2015					CHP1
CHP1	334660	calcineurin-like EF-hand protein 1	2051	Sites in UTR	1	0	1	0	0	0	0	0	1	bta-miR-330	N/A	N/A	N/A	-0.02	-0.02	N/A	2015					PDE3B
PDE3B	282096	phosphodiesterase 3B, cGMP-inhibited	258	Sites in UTR	1	0	1	0	0	0	0	0	1	bta-miR-330	N/A	N/A	N/A	-0.02	-0.02	N/A	2015					MARK1
MARK1	366918	MAP/microtubule affinity-regulating kinase 1	192	Sites in UTR	1	1	0	0	0	0	0	0	2	bta-miR-330	N/A	N/A	N/A	-0.02	-0.04	N/A	2015					LIN52
LIN52	555028	lin-52 homolog (C. elegans)	116	Sites in UTR	1	0	1	0	0	0	0	0	1	bta-miR-330	N/A	N/A	N/A	-0.02	-0.04	N/A	2015					WDFY3
WDFY3	322367	WD repeat and FYVE domain containing 3	596	Sites in UTR	1	0	1	0	0	0	0	0	3	bta-miR-330	N/A	N/A	N/A	-0.02	-0.02	N/A	2015					SLC16A10
SLC16A10	368850	solute carrier family 16 (aromatic amino acid transporter), member 10	233	Sites in UTR	1	1	0	0	1	0	1	0	2	bta-miR-330	N/A	N/A	N/A	-0.02	-0.14	N/A	2015					MAPK10
MAPK10	395169	mitogen-activated protein kinase 10	5	Sites in UTR	1	0	1	0	1	0	0	1	0	bta-miR-330	N/A	N/A	N/A	-0.02	-0.12	N/A	2015					NCEH1
NCEH1	475381	neutral cholesterol ester hydrolase 1	1779	Sites in UTR	1	0	1	0	0	0	0	0	1	bta-miR-330	N/A	N/A	N/A	-0.02	-0.02	N/A	2015					RAPGEF6
RAPGEF6	509018	Rap guanine nucleotide exchange factor (GEF) 6	38	Sites in UTR	1	0	1	0	0	0	0	0	2	bta-miR-330	N/A	N/A	N/A	-0.02	-0.02	N/A	2015					POU3F1
POU3F1	373012	POU class 3 homeobox 1	9	Sites in UTR	1	0	1	0	0	0	0	0	0	bta-miR-330	N/A	N/A	N/A	-0.02	-0.02	N/A	2015					DLST
DLST	334220	dihydrolipoamide S-succinyltransferase (E2 component of 2-oxo-glutarate complex)	64	Sites in UTR	1	0	1	0	0	0	0	0	0	bta-miR-330	N/A	N/A	N/A	-0.02	-0.02	N/A	2015					KIAA0895
KIAA0895	297064	KIAA0895	1104	Sites in UTR	1	0	1	0	0	0	0	0	1	bta-miR-330	N/A	N/A	N/A	-0.02	-0.02	N/A	2015					LOXL4
LOXL4	260702	lysyl oxidase-like 4	299	Sites in UTR	1	0	1	0	0	0	0	0	1	bta-miR-330	N/A	N/A	N/A	-0.02	-0.02	N/A	2015					APC
APC	457016	adenomatous polyposis coli	794	Sites in UTR	1	0	1	0	0	0	0	0	0	bta-miR-330	N/A	N/A	N/A	-0.02	-0.02	N/A	2015					SRSF9
SRSF9	229390	serine/arginine-rich splicing factor 9	946	Sites in UTR	1	0	1	0	0	0	0	0	0	bta-miR-330	N/A	N/A	N/A	-0.02	-0.02	N/A	2015					PCBD2
PCBD2	512783	pterin-4 alpha-carbinolamine dehydratase/dimerization cofactor of hepatocyte nuclear factor 1 alpha (TCF1) 2	95	Sites in UTR	1	0	1	0	0	0	0	0	3	bta-miR-330	N/A	N/A	N/A	-0.02	-0.02	N/A	2015					STX6
STX6	258302	syntaxin 6	348	Sites in UTR	1	0	1	0	0	0	0	0	1	bta-miR-330	N/A	N/A	N/A	-0.02	-0.02	N/A	2015					TGFBR3
TGFBR3	212355	transforming growth factor, beta receptor III	245	Sites in UTR	1	0	1	0	0	0	0	0	1	bta-miR-330	N/A	N/A	N/A	-0.02	-0.02	N/A	2015					LRP12
LRP12	424843	low density lipoprotein receptor-related protein 12	378	Sites in UTR	1	0	1	0	0	0	0	0	0	bta-miR-330	N/A	N/A	N/A	-0.02	-0.02	N/A	2015					SH3GL2
SH3GL2	380607	SH3-domain GRB2-like 2	125	Sites in UTR	1	0	1	0	0	0	0	0	0	bta-miR-330	N/A	N/A	N/A	-0.02	-0.02	N/A	2015					ZNF687
ZNF687	368879	zinc finger protein 687	1250	Sites in UTR	1	0	1	0	0	0	0	0	0	bta-miR-330	N/A	N/A	N/A	-0.02	-0.02	N/A	2015					CELF3
CELF3	290585	CUGBP, Elav-like family member 3	5	Sites in UTR	1	0	1	0	0	0	0	0	0	bta-miR-330	N/A	N/A	N/A	-0.02	-0.02	N/A	2015					FLT3
FLT3	241454	fms-related tyrosine kinase 3	15	Sites in UTR	1	0	1	0	0	0	0	0	0	bta-miR-330	N/A	N/A	N/A	-0.02	-0.02	N/A	2015					GPCPD1
GPCPD1	379019	glycerophosphocholine phosphodiesterase GDE1 homolog (S. cerevisiae)	155	Sites in UTR	1	0	1	0	0	0	0	0	1	bta-miR-330	N/A	N/A	N/A	-0.02	-0.02	N/A	2015					CADM3
CADM3	368125	cell adhesion molecule 3	5	Sites in UTR	1	0	1	0	0	0	0	0	0	bta-miR-330	N/A	N/A	N/A	-0.02	-0.02	N/A	2015					IGLON5
IGLON5	270643	IgLON family member 5	5	Sites in UTR	1	0	1	0	0	0	0	0	0	bta-miR-330	N/A	N/A	N/A	-0.02	-0.02	N/A	2015					GHR
GHR	230882	growth hormone receptor	102	Sites in UTR	1	0	1	0	0	0	0	0	0	bta-miR-330	N/A	N/A	N/A	-0.02	-0.02	N/A	2015					TIPARP
TIPARP	295925	TCDD-inducible poly(ADP-ribose) polymerase	166	Sites in UTR	1	0	1	0	0	0	0	0	0	bta-miR-330	N/A	N/A	N/A	-0.02	-0.02	N/A	2015					AGAP2
AGAP2	257897	ArfGAP with GTPase domain, ankyrin repeat and PH domain 2	12	Sites in UTR	1	0	1	0	0	0	0	0	0	bta-miR-330	N/A	N/A	N/A	-0.02	-0.02	N/A	2015					TDRKH
TDRKH	368825	tudor and KH domain containing	325	Sites in UTR	1	0	1	0	0	0	0	0	0	bta-miR-330	N/A	N/A	N/A	-0.02	-0.02	N/A	2015					SPATA2
SPATA2	289432	spermatogenesis associated 2	358	Sites in UTR	1	0	1	0	0	0	0	0	0	bta-miR-330	N/A	N/A	N/A	-0.02	-0.02	N/A	2015					GABRA3
GABRA3	370314	gamma-aminobutyric acid (GABA) A receptor, alpha 3	55	Sites in UTR	1	0	1	0	0	0	0	0	0	bta-miR-330	N/A	N/A	N/A	-0.02	-0.02	N/A	2015					GDF6
GDF6	287020	growth differentiation factor 6	14	Sites in UTR	1	0	1	0	0	0	0	0	1	bta-miR-330	N/A	N/A	N/A	-0.02	-0.02	N/A	2015					RUNX3
RUNX3	399916	runt-related transcription factor 3	378	Sites in UTR	1	0	1	0	0	0	0	0	0	bta-miR-330	N/A	N/A	N/A	-0.02	-0.02	N/A	2015					CARNS1
CARNS1	307823	carnosine synthase 1	14	Sites in UTR	1	0	1	0	0	0	0	0	0	bta-miR-330	N/A	N/A	N/A	-0.02	-0.02	N/A	2015					MEX3C
MEX3C	592416	mex-3 RNA binding family member C	5	Sites in UTR	1	0	1	0	0	0	0	0	0	bta-miR-330	N/A	N/A	N/A	-0.02	-0.02	N/A	2015					CPSF7
CPSF7	340437	cleavage and polyadenylation specific factor 7, 59kDa	1283	Sites in UTR	1	0	1	0	0	0	0	0	0	bta-miR-330	N/A	N/A	N/A	-0.02	-0.02	N/A	2015					ABHD2
ABHD2	352732	abhydrolase domain containing 2	210	Sites in UTR	1	0	1	0	0	0	0	0	1	bta-miR-330	N/A	N/A	N/A	-0.02	-0.02	N/A	2015					CHAD
CHAD	258969	chondroadherin	5	Sites in UTR	1	0	1	0	0	0	0	0	0	bta-miR-330	N/A	N/A	N/A	-0.02	-0.02	N/A	2015					CBX6
CBX6	407418	chromobox homolog 6	215	Sites in UTR	1	0	1	0	0	0	0	0	0	bta-miR-330	N/A	N/A	N/A	-0.02	-0.02	N/A	2015					DCTN2
DCTN2	548249	dynactin 2 (p50)	1748	Sites in UTR	1	0	1	0	0	0	0	0	0	bta-miR-330	N/A	N/A	N/A	-0.02	-0.02	N/A	2015					ADCYAP1R1
ADCYAP1R1	304166	adenylate cyclase activating polypeptide 1 (pituitary) receptor type I	9	Sites in UTR	1	1	0	0	1	0	1	0	3	bta-miR-330	N/A	N/A	N/A	-0.02	-0.05	N/A	2015					HK2
HK2	290573	hexokinase 2	5	Sites in UTR	1	0	1	0	0	0	0	0	0	bta-miR-330	N/A	N/A	N/A	-0.02	-0.02	N/A	2015					SHISA9
SHISA9	558583	shisa family member 9	5	Sites in UTR	1	0	1	0	0	0	0	0	1	bta-miR-330	N/A	N/A	N/A	-0.02	-0.02	N/A	2015					TRIM71
TRIM71	383764	tripartite motif containing 71, E3 ubiquitin protein ligase	67	Sites in UTR	1	0	1	0	0	0	0	0	0	bta-miR-330	N/A	N/A	N/A	-0.02	-0.02	N/A	2015					RRM2B
RRM2B	251810	ribonucleotide reductase M2 B (TP53 inducible)	205	Sites in UTR	1	0	1	0	0	0	0	0	0	bta-miR-330	N/A	N/A	N/A	-0.02	-0.02	N/A	2015					RNF165
RNF165	269440	ring finger protein 165	18	Sites in UTR	1	0	1	0	0	0	0	0	0	bta-miR-330	N/A	N/A	N/A	-0.02	-0.02	N/A	2015					SLC7A14
SLC7A14	231706	solute carrier family 7, member 14	5	Sites in UTR	1	0	1	0	0	0	0	0	2	bta-miR-330	N/A	N/A	N/A	-0.02	-0.02	N/A	2015					VPS54
VPS54	409558	vacuolar protein sorting 54 homolog (S. cerevisiae)	312	Sites in UTR	1	0	1	0	0	0	0	0	1	bta-miR-330	N/A	N/A	N/A	-0.02	-0.02	N/A	2015					PCDH11Y
PCDH11Y	215474	protocadherin 11 Y-linked	0	Sites in UTR	1	0	1	0	0	0	0	0	0	bta-miR-330	N/A	N/A	N/A	-0.02	-0.02	N/A	2015					HNRNPK
HNRNPK	376281	heterogeneous nuclear ribonucleoprotein K	124	Sites in UTR	1	0	1	0	0	0	0	0	0	bta-miR-330	N/A	N/A	N/A	-0.02	-0.02	N/A	2015					NRP2
NRP2	360409	neuropilin 2	146	Sites in UTR	1	0	1	0	0	0	0	0	0	bta-miR-330	N/A	N/A	N/A	-0.02	-0.02	N/A	2015					ATXN1L
ATXN1L	427980	ataxin 1-like	12	Sites in UTR	1	0	1	0	0	0	0	0	2	bta-miR-330	N/A	N/A	N/A	-0.02	-0.02	N/A	2015					ATP2B4
ATP2B4	367218	ATPase, Ca++ transporting, plasma membrane 4	7311	Sites in UTR	1	0	1	0	0	0	0	0	0	bta-miR-330	N/A	N/A	N/A	-0.02	-0.02	N/A	2015					PHOX2B
PHOX2B	226382	paired-like homeobox 2b	5	Sites in UTR	1	0	1	0	0	0	0	0	0	bta-miR-330	N/A	N/A	N/A	-0.02	-0.02	N/A	2015					DTX1
DTX1	257600	deltex homolog 1 (Drosophila)	10	Sites in UTR	1	0	1	0	0	0	0	0	0	bta-miR-330	N/A	N/A	N/A	-0.02	-0.02	N/A	2015					C10orf118
C10orf118	543782	chromosome 10 open reading frame 118	146	Sites in UTR	1	0	1	0	0	0	0	0	0	bta-miR-330	N/A	N/A	N/A	-0.02	-0.02	N/A	2015					ZNF275
ZNF275	370251	zinc finger protein 275	465	Sites in UTR	1	0	1	0	0	0	0	0	1	bta-miR-330	N/A	N/A	N/A	-0.02	-0.02	N/A	2015					MAPRE3
MAPRE3	233121	microtubule-associated protein, RP/EB family, member 3	303	Sites in UTR	1	0	1	0	0	0	0	0	0	bta-miR-330	N/A	N/A	N/A	-0.02	-0.02	N/A	2015					MFSD5
MFSD5	534842	major facilitator superfamily domain containing 5	160	Sites in UTR	1	0	1	0	0	0	0	0	0	bta-miR-330	N/A	N/A	N/A	-0.02	-0.02	N/A	2015					PHC2
PHC2	431992	polyhomeotic homolog 2 (Drosophila)	11	Sites in UTR	1	0	1	0	0	0	0	0	0	bta-miR-330	N/A	N/A	N/A	-0.02	-0.02	N/A	2015					GABRA1
GABRA1	428797	gamma-aminobutyric acid (GABA) A receptor, alpha 1	5	Sites in UTR	1	0	1	0	0	0	0	0	0	bta-miR-330	N/A	N/A	N/A	-0.02	-0.02	N/A	2015					ST6GALNAC3
ST6GALNAC3	328299	ST6 (alpha-N-acetyl-neuraminyl-2,3-beta-galactosyl-1,3)-N-acetylgalactosaminide alpha-2,6-sialyltransferase 3	41	Sites in UTR	1	0	1	0	0	0	0	0	1	bta-miR-330	N/A	N/A	N/A	-0.02	-0.02	N/A	2015					FAM171B
FAM171B	304698	family with sequence similarity 171, member B	5	Sites in UTR	1	0	1	0	0	0	0	0	0	bta-miR-330	N/A	N/A	N/A	-0.02	-0.02	N/A	2015					FOXJ2
FOXJ2	162391	forkhead box J2	9	Sites in UTR	1	0	1	0	0	0	0	0	0	bta-miR-330	N/A	N/A	N/A	-0.02	-0.02	N/A	2015					TECPR2
TECPR2	359521	tectonin beta-propeller repeat containing 2	109	Sites in UTR	2	1	1	0	0	0	0	0	0	bta-miR-330	N/A	N/A	N/A	-0.02	-0.05	N/A	2015					PLXNA3
PLXNA3	369682	plexin A3	2992	Sites in UTR	1	0	1	0	0	0	0	0	1	bta-miR-330	N/A	N/A	N/A	-0.02	-0.02	N/A	2015					GSE1
GSE1	253459	Gse1 coiled-coil protein	133	Sites in UTR	1	0	1	0	0	0	0	0	0	bta-miR-330	N/A	N/A	N/A	-0.02	-0.02	N/A	2015					TGM2
TGM2	361475	transglutaminase 2	731	Sites in UTR	1	0	1	0	0	0	0	0	0	bta-miR-330	N/A	N/A	N/A	-0.02	-0.02	N/A	2015					B4GALT5
B4GALT5	371711	UDP-Gal:betaGlcNAc beta 1,4- galactosyltransferase, polypeptide 5	1000	Sites in UTR	1	0	1	0	0	0	0	0	2	bta-miR-330	N/A	N/A	N/A	-0.02	-0.02	N/A	2015					RASSF8
RASSF8	541490	Ras association (RalGDS/AF-6) domain family (N-terminal) member 8	1290	Sites in UTR	1	0	1	0	0	0	0	0	0	bta-miR-330	N/A	N/A	N/A	-0.02	-0.02	N/A	2015					C20orf112
C20orf112	359676	chromosome 20 open reading frame 112	148	Sites in UTR	1	1	0	0	0	0	0	0	0	bta-miR-330	N/A	N/A	N/A	-0.02	-0.03	N/A	2015					ZNF800
ZNF800	393313	zinc finger protein 800	239	Sites in UTR	1	0	1	0	0	0	0	0	0	bta-miR-330	N/A	N/A	N/A	-0.02	-0.02	N/A	2015					SERBP1
SERBP1	370994	SERPINE1 mRNA binding protein 1	926	Sites in UTR	1	0	1	0	0	0	0	0	0	bta-miR-330	N/A	N/A	N/A	-0.02	-0.02	N/A	2015					SLIT2
SLIT2	504154	slit homolog 2 (Drosophila)	579	Sites in UTR	1	0	1	0	1	0	1	0	1	bta-miR-330	N/A	N/A	N/A	-0.02	-0.04	N/A	2015					SMG7
SMG7	367537	SMG7 nonsense mediated mRNA decay factor	305	Sites in UTR	1	0	1	0	0	0	0	0	1	bta-miR-330	N/A	N/A	N/A	-0.02	-0.02	N/A	2015					GABPB2
GABPB2	368918	GA binding protein transcription factor, beta subunit 2	35	Sites in UTR	1	0	1	0	0	0	0	0	3	bta-miR-330	N/A	N/A	N/A	-0.02	-0.03	N/A	2015					TNKS2
TNKS2	371627	tankyrase, TRF1-interacting ankyrin-related ADP-ribose polymerase 2	205	Sites in UTR	1	0	1	0	1	0	0	1	0	bta-miR-330	N/A	N/A	N/A	-0.02	-0.16	N/A	2015					DBP
DBP	222122	D site of albumin promoter (albumin D-box) binding protein	38	Sites in UTR	1	1	0	0	0	0	0	0	0	bta-miR-330	N/A	N/A	N/A	-0.02	-0.16	N/A	2015					CHST3
CHST3	373115	carbohydrate (chondroitin 6) sulfotransferase 3	217	Sites in UTR	1	0	1	0	0	0	0	0	0	bta-miR-330	N/A	N/A	N/A	-0.02	-0.02	N/A	2015					TTC9
TTC9	256367	tetratricopeptide repeat domain 9	39	Sites in UTR	1	0	1	0	1	0	1	0	2	bta-miR-330	N/A	N/A	N/A	-0.02	-0.09	N/A	2015					BCLAF1
BCLAF1	531224	BCL2-associated transcription factor 1	1732	Sites in UTR	1	0	1	0	0	0	0	0	1	bta-miR-330	N/A	N/A	N/A	-0.02	-0.02	N/A	2015					ABHD4
ABHD4	428304	abhydrolase domain containing 4	102	Sites in UTR	1	0	1	0	0	0	0	0	0	bta-miR-330	N/A	N/A	N/A	-0.02	-0.02	N/A	2015					PDCD4
PDCD4	280155	programmed cell death 4 (neoplastic transformation inhibitor)	612	Sites in UTR	1	0	1	0	0	0	0	0	0	bta-miR-330	N/A	N/A	N/A	-0.02	-0.02	N/A	2015					SALL4
SALL4	217086	sal-like 4 (Drosophila)	155	Sites in UTR	1	0	1	0	0	0	0	0	0	bta-miR-330	N/A	N/A	N/A	-0.02	-0.02	N/A	2015					PABPN1
PABPN1	397276	poly(A) binding protein, nuclear 1	110	Sites in UTR	1	0	1	0	0	0	0	0	0	bta-miR-330	N/A	N/A	N/A	-0.02	-0.02	N/A	2015					KIAA1549L
KIAA1549L	321505	KIAA1549-like	117	Sites in UTR	2	1	1	0	0	0	0	0	1	bta-miR-330	N/A	N/A	N/A	-0.02	-0.05	N/A	2015					PLEKHA3
PLEKHA3	234454	pleckstrin homology domain containing, family A (phosphoinositide binding specific) member 3	767	Sites in UTR	2	2	0	0	0	0	0	0	0	bta-miR-330	N/A	N/A	N/A	-0.02	-0.35	N/A	2015					FAM101B
FAM101B	329099	family with sequence similarity 101, member B	126	Sites in UTR	1	0	1	0	0	0	0	0	0	bta-miR-330	N/A	N/A	N/A	-0.02	-0.02	N/A	2015					BFAR
BFAR	261658	bifunctional apoptosis regulator	376	Sites in UTR	1	0	1	0	0	0	0	0	0	bta-miR-330	N/A	N/A	N/A	-0.02	-0.02	N/A	2015					ZNF292
ZNF292	369577	zinc finger protein 292	230	Sites in UTR	1	0	1	0	1	1	0	0	0	bta-miR-330	N/A	N/A	N/A	-0.02	-0.05	N/A	2015					RNF111
RNF111	348370	ring finger protein 111	395	Sites in UTR	1	0	1	0	1	0	1	0	0	bta-miR-330	N/A	N/A	N/A	-0.02	-0.04	N/A	2015					SLC20A1
SLC20A1	272542	solute carrier family 20 (phosphate transporter), member 1	205	Sites in UTR	1	0	1	0	0	0	0	0	0	bta-miR-330	N/A	N/A	N/A	-0.02	-0.02	N/A	2015					GPM6A
GPM6A	280188	glycoprotein M6A	335	Sites in UTR	1	0	1	0	0	0	0	0	2	bta-miR-330	N/A	N/A	N/A	-0.02	-0.02	N/A	2015					CYTH3
CYTH3	350796	cytohesin 3	248	Sites in UTR	1	0	1	0	0	0	0	0	1	bta-miR-330	N/A	N/A	N/A	-0.02	-0.02	N/A	2015					TEAD1
TEAD1	361905	TEA domain family member 1 (SV40 transcriptional enhancer factor)	740	Sites in UTR	1	0	1	0	0	0	0	0	0	bta-miR-330	N/A	N/A	N/A	-0.02	-0.02	N/A	2015					DENND5B
DENND5B	389082	DENN/MADD domain containing 5B	832	Sites in UTR	1	0	1	0	0	0	0	0	0	bta-miR-330	N/A	N/A	N/A	-0.02	-0.02	N/A	2015					BCL2L2-PABPN1
BCL2L2-PABPN1	553781	BCL2L2-PABPN1 readthrough	110	Sites in UTR	1	0	1	0	0	0	0	0	0	bta-miR-330	N/A	N/A	N/A	-0.02	-0.02	N/A	2015					TBL1XR1
TBL1XR1	430069	transducin (beta)-like 1 X-linked receptor 1	334	Sites in UTR	1	1	0	0	1	0	0	1	0	bta-miR-330	N/A	N/A	N/A	-0.02	-0.08	N/A	2015					C6orf62
C6orf62	378119	chromosome 6 open reading frame 62	300	Sites in UTR	1	0	1	0	0	0	0	0	2	bta-miR-330	N/A	N/A	N/A	-0.02	-0.04	N/A	2015					ADD2
ADD2	264436	adducin 2 (beta)	59	Sites in UTR	1	0	1	0	1	0	1	0	1	bta-miR-330	N/A	N/A	N/A	-0.02	-0.04	N/A	2015					DNAL1
DNAL1	553645	dynein, axonemal, light chain 1	81	Sites in UTR	2	1	1	0	0	0	0	0	1	bta-miR-330	N/A	N/A	N/A	-0.02	-0.22	N/A	2015					LUZP1
LUZP1	418342	leucine zipper protein 1	434	Sites in UTR	1	0	1	0	0	0	0	0	0	bta-miR-330	N/A	N/A	N/A	-0.02	-0.02	N/A	2015					ABHD17B
ABHD17B	333422	abhydrolase domain containing 17B	104	Sites in UTR	1	0	1	0	0	0	0	0	0	bta-miR-330	N/A	N/A	N/A	-0.02	-0.02	N/A	2015					SRGAP2
SRGAP2	414007	SLIT-ROBO Rho GTPase activating protein 2	98	Sites in UTR	1	0	1	0	0	0	0	0	1	bta-miR-330	N/A	N/A	N/A	-0.02	-0.02	N/A	2015					ZNF462
ZNF462	277226	zinc finger protein 462	214	Sites in UTR	1	0	1	0	0	0	0	0	1	bta-miR-330	N/A	N/A	N/A	-0.02	-0.02	N/A	2015					NABP1
NABP1	410026	nucleic acid binding protein 1	938	Sites in UTR	1	0	1	0	0	0	0	0	3	bta-miR-330	N/A	N/A	N/A	-0.02	-0.07	N/A	2015					GNL1
GNL1	376621	guanine nucleotide binding protein-like 1	1331	Sites in UTR	1	0	1	0	2	2	0	0	2	bta-miR-330	N/A	N/A	N/A	-0.02	-0.09	N/A	2015					2006-03-01
2006-03-01	274140	membrane-associated ring finger (C3HC4) 6, E3 ubiquitin protein ligase	14086	Sites in UTR	1	0	1	0	1	0	1	0	0	bta-miR-330	N/A	N/A	N/A	-0.02	-0.04	N/A	2015					CTC-432M15.3
CTC-432M15.3	514667	Folliculin-interacting protein 1	38	Sites in UTR	1	0	1	0	0	0	0	0	2	bta-miR-330	N/A	N/A	N/A	-0.02	-0.02	N/A	2015					FNDC3B
FNDC3B	336824	fibronectin type III domain containing 3B	509	Sites in UTR	1	1	0	0	0	0	0	0	0	bta-miR-330	N/A	N/A	N/A	-0.02	-0.03	N/A	2015					GPR75
GPR75	394705	G protein-coupled receptor 75	35	Sites in UTR	1	0	1	0	0	0	0	0	0	bta-miR-330	N/A	N/A	N/A	-0.02	-0.02	N/A	2015					ITCH
ITCH	374864	itchy E3 ubiquitin protein ligase	769	Sites in UTR	1	0	1	0	0	0	0	0	0	bta-miR-330	N/A	N/A	N/A	-0.02	-0.02	N/A	2015					DEK
DEK	397239	DEK oncogene	561	Sites in UTR	1	0	1	0	0	0	0	0	0	bta-miR-330	N/A	N/A	N/A	-0.02	-0.02	N/A	2015					LGALSL
LGALSL	409537	lectin, galactoside-binding-like	334	Sites in UTR	1	0	1	0	1	0	0	1	0	bta-miR-330	N/A	N/A	N/A	-0.02	-0.18	N/A	2015					SOS2
SOS2	216374	son of sevenless homolog 2 (Drosophila)	70	Sites in UTR	1	0	1	0	0	0	0	0	0	bta-miR-330	N/A	N/A	N/A	-0.02	-0.03	N/A	2015					RC3H1
RC3H1	367696	ring finger and CCCH-type domains 1	165	Sites in UTR	1	0	1	0	0	0	0	0	0	bta-miR-330	N/A	N/A	N/A	-0.02	-0.02	N/A	2015					PLAG1
PLAG1	316981	pleiomorphic adenoma gene 1	58	Sites in UTR	1	0	1	0	0	0	0	0	2	bta-miR-330	N/A	N/A	N/A	-0.02	-0.02	N/A	2015					FNDC3A
FNDC3A	492622	fibronectin type III domain containing 3A	122	Sites in UTR	1	1	0	0	0	0	0	0	0	bta-miR-330	N/A	N/A	N/A	-0.02	-0.03	N/A	2015					ADAT2
ADAT2	606514	adenosine deaminase, tRNA-specific 2	303	Sites in UTR	2	1	1	0	2	0	2	0	1	bta-miR-330	N/A	N/A	N/A	-0.02	-0.14	N/A	2015					RNF217
RNF217	521654	ring finger protein 217	92	Sites in UTR	1	0	1	0	2	0	2	0	1	bta-miR-330	N/A	N/A	N/A	-0.02	-0.18	N/A	2015					PGM3
PGM3	513973	phosphoglucomutase 3	707	Sites in UTR	1	0	1	0	0	0	0	0	1	bta-miR-330	N/A	N/A	N/A	-0.02	-0.02	N/A	2015					DFFA
DFFA	377038	DNA fragmentation factor, 45kDa, alpha polypeptide	665	Sites in UTR	1	0	0	1	0	0	0	0	0	bta-miR-330	N/A	N/A	N/A	-0.02	-0.06	N/A	2015					BTRC
BTRC	370187	beta-transducin repeat containing E3 ubiquitin protein ligase	96	Sites in UTR	2	1	1	0	0	0	0	0	2	bta-miR-330	N/A	N/A	N/A	-0.02	-0.05	N/A	2015					PCDHA2
PCDHA2	526136	protocadherin alpha 2	86	Sites in UTR	1	1	0	0	0	0	0	0	2	bta-miR-330	N/A	N/A	N/A	-0.02	-0.05	N/A	2015					TRHDE
TRHDE	261180	thyrotropin-releasing hormone degrading enzyme	34	Sites in UTR	1	1	0	0	1	0	0	1	0	bta-miR-330	N/A	N/A	N/A	-0.02	-0.06	N/A	2015					FBXO30
FBXO30	237281	F-box protein 30	224	Sites in UTR	1	1	0	0	0	0	0	0	0	bta-miR-330	N/A	N/A	N/A	-0.01	-0.03	N/A	2015					FBXO42
FBXO42	375592	F-box protein 42	854	Sites in UTR	1	0	1	0	1	0	0	1	0	bta-miR-330	N/A	N/A	N/A	-0.01	-0.03	N/A	2015					MICALCL
MICALCL	256186	MICAL C-terminal like	62	Sites in UTR	1	0	1	0	0	0	0	0	0	bta-miR-330	N/A	N/A	N/A	-0.01	-0.02	N/A	2015					SMAD9
SMAD9	399275	SMAD family member 9	62	Sites in UTR	1	0	1	0	0	0	0	0	1	bta-miR-330	N/A	N/A	N/A	-0.01	-0.02	N/A	2015					SPAST
SPAST	315285	spastin	239	Sites in UTR	1	0	1	0	0	0	0	0	0	bta-miR-330	N/A	N/A	N/A	-0.01	-0.02	N/A	2015					LMTK2
LMTK2	297294	lemur tyrosine kinase 2	51	Sites in UTR	1	0	1	0	1	0	1	0	0	bta-miR-330	N/A	N/A	N/A	-0.01	-0.04	N/A	2015					REPS2
REPS2	357277	RALBP1 associated Eps domain containing 2	36	Sites in UTR	1	1	0	0	3	0	3	0	0	bta-miR-330	N/A	N/A	N/A	-0.01	-0.09	N/A	2015					B3GALNT2
B3GALNT2	366600	beta-1,3-N-acetylgalactosaminyltransferase 2	106	Sites in UTR	1	0	1	0	0	0	0	0	0	bta-miR-330	N/A	N/A	N/A	-0.01	-0.02	N/A	2015					UBXN7
UBXN7	296328	UBX domain protein 7	95	Sites in UTR	1	0	1	0	1	0	1	0	3	bta-miR-330	N/A	N/A	N/A	-0.01	-0.05	N/A	2015					ZBTB44
ZBTB44	525842	zinc finger and BTB domain containing 44	236	Sites in UTR	1	0	1	0	0	0	0	0	3	bta-miR-330	N/A	N/A	N/A	-0.01	-0.05	N/A	2015					YTHDC1
YTHDC1	344157	YTH domain containing 1	307	Sites in UTR	1	1	0	0	1	0	1	0	0	bta-miR-330	N/A	N/A	N/A	-0.01	-0.3	N/A	2015					SORCS1
SORCS1	369698	sortilin-related VPS10 domain containing receptor 1	88	Sites in UTR	1	0	1	0	0	0	0	0	3	bta-miR-330	N/A	N/A	N/A	-0.01	-0.04	N/A	2015					TCEANC2
TCEANC2	234827	transcription elongation factor A (SII) N-terminal and central domain containing 2	78	Sites in UTR	1	0	1	0	0	0	0	0	1	bta-miR-330	N/A	N/A	N/A	-0.01	-0.07	N/A	2015					SOX6
SOX6	316400	SRY (sex determining region Y)-box 6	22	Sites in UTR	1	1	0	0	0	0	0	0	2	bta-miR-330	N/A	N/A	N/A	-0.01	-0.04	N/A	2015					SOD2
SOD2	538183	superoxide dismutase 2, mitochondrial	993	Sites in UTR	1	0	1	0	1	1	0	0	0	bta-miR-330	N/A	N/A	N/A	-0.01	-0.34	N/A	2015					ZNF236
ZNF236	253160	zinc finger protein 236	60	Sites in UTR	1	0	1	0	1	0	1	0	0	bta-miR-330	N/A	N/A	N/A	-0.01	-0.04	N/A	2015					CBFA2T2
CBFA2T2	375279	core-binding factor, runt domain, alpha subunit 2; translocated to, 2	107	Sites in UTR	1	0	1	0	0	0	0	0	1	bta-miR-330	N/A	N/A	N/A	-0.01	-0.02	N/A	2015					TBCEL
TBCEL	422003	tubulin folding cofactor E-like	89	Sites in UTR	1	0	1	0	0	0	0	0	0	bta-miR-330	N/A	N/A	N/A	-0.01	-0.02	N/A	2015					PARVA
PARVA	334957	parvin, alpha	1912	Sites in UTR	2	0	2	0	1	0	1	0	0	bta-miR-330	N/A	N/A	N/A	-0.01	-0.06	N/A	2015					PIAS1
PIAS1	249637	protein inhibitor of activated STAT, 1	368	Sites in UTR	1	1	0	0	0	0	0	0	1	bta-miR-330	N/A	N/A	N/A	-0.01	-0.03	N/A	2015					GATC
GATC	551765	glutamyl-tRNA(Gln) amidotransferase, subunit C	781	Sites in UTR	1	0	1	0	0	0	0	0	0	bta-miR-330	N/A	N/A	N/A	-0.01	-0.02	N/A	2015					AL021546.6
AL021546.6	551806	Glutamyl-tRNA(Gln) amidotransferase subunit C, mitochondrial	781	Sites in UTR	1	0	1	0	0	0	0	0	0	bta-miR-330	N/A	N/A	N/A	-0.01	-0.02	N/A	2015					MCMBP
MCMBP	360003	minichromosome maintenance complex binding protein	1411	Sites in UTR	1	1	0	0	0	0	0	0	0	bta-miR-330	N/A	N/A	N/A	-0.01	-0.13	N/A	2015					PCDHA7
PCDHA7	525929	protocadherin alpha 7	86	Sites in UTR	1	1	0	0	0	0	0	0	2	bta-miR-330	N/A	N/A	N/A	-0.01	-0.04	N/A	2015					PCDHA5
PCDHA5	529859	protocadherin alpha 5	86	Sites in UTR	1	1	0	0	0	0	0	0	2	bta-miR-330	N/A	N/A	N/A	-0.01	-0.04	N/A	2015					CALM1
CALM1	356978	calmodulin 1 (phosphorylase kinase, delta)	4046	Sites in UTR	1	0	1	0	0	0	0	0	0	bta-miR-330	N/A	N/A	N/A	-0.01	-0.09	N/A	2015					DNMT3A
DNMT3A	380746	DNA (cytosine-5-)-methyltransferase 3 alpha	221	Sites in UTR	1	0	0	1	2	1	0	1	1	bta-miR-330	N/A	N/A	N/A	-0.01	-0.05	N/A	2015					TMEM33
TMEM33	504986	transmembrane protein 33	1470	Sites in UTR	1	0	1	0	0	0	0	0	3	bta-miR-330	N/A	N/A	N/A	-0.01	-0.02	N/A	2015					CGGBP1
CGGBP1	309535	CGG triplet repeat binding protein 1	990	Sites in UTR	1	0	1	0	0	0	0	0	0	bta-miR-330	N/A	N/A	N/A	-0.01	-0.02	N/A	2015					CDH2
CDH2	269141	cadherin 2, type 1, N-cadherin (neuronal)	1230	Sites in UTR	1	1	0	0	0	0	0	0	2	bta-miR-330	N/A	N/A	N/A	-0.01	-0.04	N/A	2015					ARPC2
ARPC2	295685	actin related protein 2/3 complex, subunit 2, 34kDa	153	Sites in UTR	1	0	1	0	0	0	0	0	0	bta-miR-330	N/A	N/A	N/A	-0.01	-0.05	N/A	2015					PCDHAC1
PCDHAC1	253807	protocadherin alpha subfamily C, 1	86	Sites in UTR	1	1	0	0	0	0	0	0	2	bta-miR-330	N/A	N/A	N/A	-0.01	-0.04	N/A	2015					PCDHAC2
PCDHAC2	289270	protocadherin alpha subfamily C, 2	86	Sites in UTR	1	1	0	0	0	0	0	0	2	bta-miR-330	N/A	N/A	N/A	-0.01	-0.04	N/A	2015					PCDHA12
PCDHA12	398631	protocadherin alpha 12	86	Sites in UTR	1	1	0	0	0	0	0	0	2	bta-miR-330	N/A	N/A	N/A	-0.01	-0.04	N/A	2015					NPR3
NPR3	265075	natriuretic peptide receptor C/guanylate cyclase C (atrionatriuretic peptide receptor C)	517	Sites in UTR	1	1	0	0	0	0	0	0	0	bta-miR-330	N/A	N/A	N/A	-0.01	-0.03	N/A	2015					PCDHA3
PCDHA3	522353	protocadherin alpha 3	86	Sites in UTR	1	1	0	0	0	0	0	0	2	bta-miR-330	N/A	N/A	N/A	-0.01	-0.04	N/A	2015					DYRK3
DYRK3	367108	dual-specificity tyrosine-(Y)-phosphorylation regulated kinase 3	173	Sites in UTR	1	1	0	0	0	0	0	0	0	bta-miR-330	N/A	N/A	N/A	-0.01	-0.24	N/A	2015					PLA2G12A
PLA2G12A	243502	phospholipase A2, group XIIA	214	Sites in UTR	1	0	1	0	0	0	0	0	0	bta-miR-330	N/A	N/A	N/A	-0.01	-0.07	N/A	2015					PCDHA6
PCDHA6	529310	protocadherin alpha 6	86	Sites in UTR	1	1	0	0	0	0	0	0	2	bta-miR-330	N/A	N/A	N/A	-0.01	-0.04	N/A	2015					PCDHA9
PCDHA9	532602	protocadherin alpha 9	86	Sites in UTR	1	1	0	0	0	0	0	0	2	bta-miR-330	N/A	N/A	N/A	-0.01	-0.04	N/A	2015					PCDHA10
PCDHA10	307360	protocadherin alpha 10	86	Sites in UTR	1	1	0	0	0	0	0	0	2	bta-miR-330	N/A	N/A	N/A	-0.01	-0.04	N/A	2015					PCDHA13
PCDHA13	289272	protocadherin alpha 13	86	Sites in UTR	1	1	0	0	0	0	0	0	2	bta-miR-330	N/A	N/A	N/A	-0.01	-0.04	N/A	2015					PCDHA11
PCDHA11	398640	protocadherin alpha 11	86	Sites in UTR	1	1	0	0	0	0	0	0	2	bta-miR-330	N/A	N/A	N/A	-0.01	-0.04	N/A	2015					PCDHA8
PCDHA8	531613	protocadherin alpha 8	86	Sites in UTR	1	1	0	0	0	0	0	0	2	bta-miR-330	N/A	N/A	N/A	-0.01	-0.04	N/A	2015					PCDHA4
PCDHA4	530339	protocadherin alpha 4	86	Sites in UTR	1	1	0	0	0	0	0	0	2	bta-miR-330	N/A	N/A	N/A	-0.01	-0.04	N/A	2015					NUFIP2
NUFIP2	225388	nuclear fragile X mental retardation protein interacting protein 2	440	Sites in UTR	2	2	0	0	0	0	0	0	2	bta-miR-330	N/A	N/A	N/A	-0.01	-0.09	N/A	2015					ID4
ID4	378700	inhibitor of DNA binding 4, dominant negative helix-loop-helix protein	3400	Sites in UTR	1	0	1	0	1	0	0	1	0	bta-miR-330	N/A	N/A	N/A	-0.01	-0.25	N/A	2015					ERGIC1
ERGIC1	393784	endoplasmic reticulum-golgi intermediate compartment (ERGIC) 1	4614	Sites in UTR	1	0	0	1	0	0	0	0	0	bta-miR-330	N/A	N/A	N/A	-0.01	-0.01	N/A	2015					C10orf2
C10orf2	370228	chromosome 10 open reading frame 2	17	Sites in UTR	1	0	0	1	0	0	0	0	0	bta-miR-330	N/A	N/A	N/A	-0.01	-0.01	N/A	2015					NAALADL2
NAALADL2	454872	N-acetylated alpha-linked acidic dipeptidase-like 2	5	Sites in UTR	1	0	0	1	0	0	0	0	0	bta-miR-330	N/A	N/A	N/A	-0.01	-0.01	N/A	2015					KLHL21
KLHL21	377663	kelch-like family member 21	45	Sites in UTR	1	0	0	1	0	0	0	0	0	bta-miR-330	N/A	N/A	N/A	-0.01	-0.01	N/A	2015					BSN
BSN	296452	bassoon presynaptic cytomatrix protein	31	Sites in UTR	1	0	0	1	0	0	0	0	1	bta-miR-330	N/A	N/A	N/A	-0.01	-0.01	N/A	2015					FRMPD4
FRMPD4	380682	FERM and PDZ domain containing 4	25	Sites in UTR	1	1	0	0	0	0	0	0	0	bta-miR-330	N/A	N/A	N/A	-0.01	-0.03	N/A	2015					CDH6
CDH6	265071	cadherin 6, type 2, K-cadherin (fetal kidney)	213	Sites in UTR	1	1	0	0	1	0	1	0	1	bta-miR-330	N/A	N/A	N/A	-0.01	-0.06	N/A	2015					EFNA3
EFNA3	505139	Ephrin-A3; Uncharacterized protein; cDNA FLJ57652, highly similar to Ephrin-A3	9	Sites in UTR	1	0	1	0	0	0	0	0	0	bta-miR-330	N/A	N/A	N/A	-0.01	-0.02	N/A	2015					HECW2
HECW2	260983	HECT, C2 and WW domain containing E3 ubiquitin protein ligase 2	28	Sites in UTR	1	1	0	0	1	0	1	0	0	bta-miR-330	N/A	N/A	N/A	-0.01	-0.05	N/A	2015					LONRF3
LONRF3	304779	LON peptidase N-terminal domain and ring finger 3	36	Sites in UTR	1	0	1	0	0	0	0	0	0	bta-miR-330	N/A	N/A	N/A	-0.01	-0.02	N/A	2015					RAB3C
RAB3C	282878	RAB3C, member RAS oncogene family	242	Sites in UTR	1	1	0	0	0	0	0	0	3	bta-miR-330	N/A	N/A	N/A	-0.01	-0.12	N/A	2015					GRID1
GRID1	327947	glutamate receptor, ionotropic, delta 1	45	Sites in UTR	1	0	1	0	2	1	1	0	0	bta-miR-330	N/A	N/A	N/A	-0.01	-0.08	N/A	2015					LARP4B
LARP4B	316157	La ribonucleoprotein domain family, member 4B	705	Sites in UTR	1	0	1	0	0	0	0	0	1	bta-miR-330	N/A	N/A	N/A	-0.01	-0.02	N/A	2015					MARCKS
MARCKS	368635	myristoylated alanine-rich protein kinase C substrate	188	Sites in UTR	2	0	0	2	2	0	1	1	0	bta-miR-330	N/A	N/A	N/A	-0.01	-0.39	N/A	2015					AFF1
AFF1	395146	AF4/FMR2 family, member 1	28	Sites in UTR	1	0	1	0	0	0	0	0	0	bta-miR-330	N/A	N/A	N/A	-0.01	-0.02	N/A	2015					PTGFRN
PTGFRN	393203	prostaglandin F2 receptor inhibitor	591	Sites in UTR	1	0	1	0	0	0	0	0	2	bta-miR-330	N/A	N/A	N/A	-0.01	-0.02	N/A	2015					PSMD11
PSMD11	261712	proteasome (prosome, macropain) 26S subunit, non-ATPase, 11	189	Sites in UTR	1	0	1	0	0	0	0	0	0	bta-miR-330	N/A	N/A	N/A	-0.01	-0.02	N/A	2015					SESN3
SESN3	536441	sestrin 3	260	Sites in UTR	1	0	1	0	1	0	1	0	1	bta-miR-330	N/A	N/A	N/A	-0.01	-0.04	N/A	2015					PPM1H
PPM1H	228706	protein phosphatase, Mg2+/Mn2+ dependent, 1H	45	Sites in UTR	1	0	1	0	0	0	0	0	1	bta-miR-330	N/A	N/A	N/A	-0.01	-0.04	N/A	2015					ZRANB3
ZRANB3	401392	zinc finger, RAN-binding domain containing 3	26	Sites in UTR	1	0	1	0	0	0	0	0	0	bta-miR-330	N/A	N/A	N/A	-0.01	-0.02	N/A	2015					KCTD16
KCTD16	507359	potassium channel tetramerization domain containing 16	36	Sites in UTR	1	0	1	0	1	0	1	0	3	bta-miR-330	N/A	N/A	N/A	-0.01	-0.04	N/A	2015					UBN2
UBN2	473989	ubinuclein 2	238	Sites in UTR	1	0	0	1	0	0	0	0	4	bta-miR-330	N/A	N/A	N/A	-0.01	-0.01	N/A	2015					DIEXF
DIEXF	491415	digestive organ expansion factor homolog (zebrafish)	493	Sites in UTR	1	0	0	1	0	0	0	0	0	bta-miR-330	N/A	N/A	N/A	-0.01	-0.01	N/A	2015					CCDC174
CCDC174	383794	coiled-coil domain containing 174	107	Sites in UTR	1	1	0	0	0	0	0	0	0	bta-miR-330	N/A	N/A	N/A	-0.01	-0.17	N/A	2015					NOP9
NOP9	396802	NOP9 nucleolar protein	353	Sites in UTR	1	0	0	1	1	0	1	0	0	bta-miR-330	N/A	N/A	N/A	-0.01	-0.03	N/A	2015					ITPK1
ITPK1	267616	inositol-tetrakisphosphate 1-kinase	60	Sites in UTR	1	0	1	0	1	0	1	0	0	bta-miR-330	N/A	N/A	N/A	-0.01	-0.04	N/A	2015					ATL3
ATL3	398868	atlastin GTPase 3	734	Sites in UTR	1	0	1	0	0	0	0	0	0	bta-miR-330	N/A	N/A	N/A	-0.01	-0.02	N/A	2015					RBBP5
RBBP5	264516	retinoblastoma binding protein 5	166	Sites in UTR	1	0	1	0	1	0	0	1	0	bta-miR-330	N/A	N/A	N/A	-0.01	-0.23	N/A	2015					CALML4
CALML4	395465	calmodulin-like 4	307	Sites in UTR	1	1	0	0	0	0	0	0	2	bta-miR-330	N/A	N/A	N/A	-0.01	-0.1	N/A	2015					TSFM
TSFM	540550	Ts translation elongation factor, mitochondrial	1340	Sites in UTR	1	1	0	0	1	0	1	0	0	bta-miR-330	N/A	N/A	N/A	-0.01	-0.19	N/A	2015					NSD1
NSD1	439151	nuclear receptor binding SET domain protein 1	685	Sites in UTR	1	0	1	0	0	0	0	0	1	bta-miR-330	N/A	N/A	N/A	-0.01	-0.02	N/A	2015					RAB11FIP5
RAB11FIP5	258099	RAB11 family interacting protein 5 (class I)	81	Sites in UTR	1	0	1	0	0	0	0	0	2	bta-miR-330	N/A	N/A	N/A	-0.01	-0.02	N/A	2015					GJC1
GJC1	426548	gap junction protein, gamma 1, 45kDa	195	Sites in UTR	1	1	0	0	0	0	0	0	1	bta-miR-330	N/A	N/A	N/A	-0.01	-0.03	N/A	2015					HDAC5
HDAC5	225984	histone deacetylase 5	266	Sites in UTR	1	0	1	0	1	0	0	1	1	bta-miR-330	N/A	N/A	N/A	-0.01	-0.03	N/A	2015					TRA2B
TRA2B	453386	transformer 2 beta homolog (Drosophila)	1868	Sites in UTR	1	0	1	0	0	0	0	0	0	bta-miR-330	N/A	N/A	N/A	-0.01	-0.14	N/A	2015					ZNRF2
ZNRF2	323037	zinc and ring finger 2	403	Sites in UTR	1	0	1	0	1	0	1	0	0	bta-miR-330	N/A	N/A	N/A	-0.01	-0.11	N/A	2015					PITPNC1
PITPNC1	580974	phosphatidylinositol transfer protein, cytoplasmic 1	797	Sites in UTR	1	1	0	0	1	0	1	0	1	bta-miR-330	N/A	N/A	N/A	-0.01	-0.07	N/A	2015					2007-03-01
2007-03-01	259050	membrane-associated ring finger (C3HC4) 7, E3 ubiquitin protein ligase	537	Sites in UTR	1	1	0	0	0	0	0	0	0	bta-miR-330	N/A	N/A	N/A	0	-0.07	N/A	2015					PDE7B
PDE7B	308192	phosphodiesterase 7B	148	Sites in UTR	1	0	1	0	0	0	0	0	0	bta-miR-330	N/A	N/A	N/A	0	-0.08	N/A	2015					JAKMIP2
JAKMIP2	507386	janus kinase and microtubule interacting protein 2	26	Sites in UTR	1	0	1	0	1	0	1	0	0	bta-miR-330	N/A	N/A	N/A	0	-0.04	N/A	2015					GATA6
GATA6	269216	GATA binding protein 6	691	Sites in UTR	2	1	1	0	2	0	1	1	3	bta-miR-330	N/A	N/A	N/A	0	-0.2	N/A	2015					AP3M2
AP3M2	174653	adaptor-related protein complex 3, mu 2 subunit	792	Sites in UTR	1	0	1	0	0	0	0	0	0	bta-miR-330	N/A	N/A	N/A	0	-0.02	N/A	2015					TRIM24
TRIM24	343526	tripartite motif containing 24	182	Sites in UTR	1	1	0	0	1	0	0	1	0	bta-miR-330	N/A	N/A	N/A	0	-0.04	N/A	2015					SIK3
SIK3	375300	SIK family kinase 3	134	Sites in UTR	1	0	1	0	0	0	0	0	0	bta-miR-330	N/A	N/A	N/A	0	-0.07	N/A	2015					PSD4
PSD4	441564	pleckstrin and Sec7 domain containing 4	72	Sites in UTR	1	1	0	0	1	0	1	0	2	bta-miR-330	N/A	N/A	N/A	0	-0.05	N/A	2015					CNBP
CNBP	502976	CCHC-type zinc finger, nucleic acid binding protein	2257	Sites in UTR	1	0	1	0	0	0	0	0	0	bta-miR-330	N/A	N/A	N/A	0	-0.17	N/A	2015					NAA35
NAA35	361672	N(alpha)-acetyltransferase 35, NatC auxiliary subunit	69	Sites in UTR	1	0	1	0	1	0	1	0	1	bta-miR-330	N/A	N/A	N/A	0	-0.04	N/A	2015					CHST7
CHST7	276055	carbohydrate (N-acetylglucosamine 6-O) sulfotransferase 7	406	Sites in UTR	1	0	0	1	0	0	0	0	0	bta-miR-330	N/A	N/A	N/A	0	-0.11	N/A	2015					RNF214
RNF214	530849	ring finger protein 214	271	Sites in UTR	1	0	1	0	1	0	0	1	0	bta-miR-330	N/A	N/A	N/A	0	-0.08	N/A	2015					ZNF189
ZNF189	374861	zinc finger protein 189	202	Sites in UTR	1	0	1	0	0	0	0	0	0	bta-miR-330	N/A	N/A	N/A	0	-0.05	N/A	2015					NECAB3
NECAB3	246191	N-terminal EF-hand calcium binding protein 3	154	Sites in UTR	1	0	1	0	1	0	0	1	0	bta-miR-330	N/A	N/A	N/A	0	-0.03	N/A	2015					ARL3
ARL3	260746	ADP-ribosylation factor-like 3	1387	Sites in UTR	1	1	0	0	1	1	0	0	1	bta-miR-330	N/A	N/A	N/A	0	-0.2	N/A	2015					FAM49A
FAM49A	381323	family with sequence similarity 49, member A	38	Sites in UTR	1	0	1	0	0	0	0	0	0	bta-miR-330	N/A	N/A	N/A	0	-0.02	N/A	2015					RP11-315D16.2
RP11-315D16.2	562767	Uncharacterized protein	304	Sites in UTR	1	1	0	0	0	0	0	0	2	bta-miR-330	N/A	N/A	N/A	0	-0.07	N/A	2015					IP6K1
IP6K1	468463	inositol hexakisphosphate kinase 1	406	Sites in UTR	1	1	0	0	0	0	0	0	1	bta-miR-330	N/A	N/A	N/A	0	-0.16	N/A	2015					ITPA
ITPA	380113	inosine triphosphatase (nucleoside triphosphate pyrophosphatase)	187	Sites in UTR	1	1	0	0	0	0	0	0	0	bta-miR-330	N/A	N/A	N/A	0	-0.1	N/A	2015					RNF126
RNF126	292364	ring finger protein 126	658	Sites in UTR	1	1	0	0	0	0	0	0	0	bta-miR-330	N/A	N/A	N/A	0	-0.25	N/A	2015					WDR37
WDR37	358220	WD repeat domain 37	107	Sites in UTR	1	0	1	0	1	1	0	0	0	bta-miR-330	N/A	N/A	N/A	0	-0.06	N/A	2015					SETD9
SETD9	285947	SET domain containing 9	45	Sites in UTR	1	1	0	0	0	0	0	0	0	bta-miR-330	N/A	N/A	N/A	0	-0.03	N/A	2015					SUSD1
SUSD1	374263	sushi domain containing 1	68	Sites in UTR	1	0	1	0	0	0	0	0	0	bta-miR-330	N/A	N/A	N/A	0	-0.02	N/A	2015					ESCO1
ESCO1	269214	establishment of sister chromatid cohesion N-acetyltransferase 1	94	Sites in UTR	1	0	1	0	1	0	1	0	0	bta-miR-330	N/A	N/A	N/A	0	-0.04	N/A	2015					NKRF
NKRF	371527	NFKB repressing factor	607	Sites in UTR	1	1	0	0	2	0	1	1	0	bta-miR-330	N/A	N/A	N/A	0	-0.06	N/A	2015					ASPHD2
ASPHD2	215906	aspartate beta-hydroxylase domain containing 2	102	Sites in UTR	1	0	1	0	0	0	0	0	0	bta-miR-330	N/A	N/A	N/A	0	-0.02	N/A	2015					GIGYF2
GIGYF2	373566	GRB10 interacting GYF protein 2	361	Sites in UTR	1	0	1	0	0	0	0	0	1	bta-miR-330	N/A	N/A	N/A	0	-0.02	N/A	2015					ALG9
ALG9	531154	ALG9, alpha-1,2-mannosyltransferase	586	Sites in UTR	1	0	1	0	0	0	0	0	1	bta-miR-330	N/A	N/A	N/A	0	-0.02	N/A	2015					NEK6
NEK6	373603	NIMA-related kinase 6	3449	Sites in UTR	1	0	1	0	0	0	0	0	2	bta-miR-330	N/A	N/A	N/A	0	-0.11	N/A	2015					TRPM7
TRPM7	560955	transient receptor potential cation channel, subfamily M, member 7	281	Sites in UTR	1	1	0	0	1	0	1	0	0	bta-miR-330	N/A	N/A	N/A	0	-0.05	N/A	2015					PAFAH1B2
PAFAH1B2	527958	platelet-activating factor acetylhydrolase 1b, catalytic subunit 2 (30kDa)	180	Sites in UTR	1	0	1	0	0	0	0	0	1	bta-miR-330	N/A	N/A	N/A	0	-0.04	N/A	2015					PXMP4
PXMP4	344022	peroxisomal membrane protein 4, 24kDa	158	Sites in UTR	1	0	1	0	1	1	0	0	1	bta-miR-330	N/A	N/A	N/A	0	-0.06	N/A	2015					RAB11A
RAB11A	569896	RAB11A, member RAS oncogene family	5781	Sites in UTR	1	0	1	0	2	0	1	1	0	bta-miR-330	N/A	N/A	N/A	0	-0.11	N/A	2015					RUVBL1
RUVBL1	417360	RuvB-like AAA ATPase 1	1050	Sites in UTR	1	1	0	0	0	0	0	0	0	bta-miR-330	N/A	N/A	N/A	0	-0.15	N/A	2015					ZDHHC18
ZDHHC18	374142	zinc finger, DHHC-type containing 18	268	Sites in UTR	1	0	1	0	0	0	0	0	0	bta-miR-330	N/A	N/A	N/A	0	-0.02	N/A	2015					TBC1D19
TBC1D19	264866	TBC1 domain family, member 19	77	Sites in UTR	1	0	1	0	0	0	0	0	2	bta-miR-330	N/A	N/A	N/A	0	-0.02	N/A	2015					TMEM194B
TMEM194B	409150	transmembrane protein 194B	271	Sites in UTR	1	0	1	0	1	0	0	1	0	bta-miR-330	N/A	N/A	N/A	0	-0.05	N/A	2015					SIPA1L1
SIPA1L1	555818	signal-induced proliferation-associated 1 like 1	291	Sites in UTR	1	0	1	0	1	0	1	0	1	bta-miR-330	N/A	N/A	N/A	0	-0.06	N/A	2015					ZBTB20
ZBTB20	462705	zinc finger and BTB domain containing 20	5	Sites in UTR	1	0	1	0	3	0	2	1	3	bta-miR-330	N/A	N/A	N/A	0	-0.65	N/A	2015					ARHGAP20
ARHGAP20	260283	Rho GTPase activating protein 20	85	Sites in UTR	1	1	0	0	0	0	0	0	0	bta-miR-330	N/A	N/A	N/A	0	-0.03	N/A	2015					SNX6
SNX6	396526	sorting nexin 6	254	Sites in UTR	1	0	1	0	0	0	0	0	1	bta-miR-330	N/A	N/A	N/A	0	-0.05	N/A	2015					SRD5A1
SRD5A1	274192	steroid-5-alpha-reductase, alpha polypeptide 1 (3-oxo-5 alpha-steroid delta 4-dehydrogenase alpha 1)	2684	Sites in UTR	1	1	0	0	1	0	1	0	0	bta-miR-330	N/A	N/A	N/A	0	-0.22	N/A	2015					DHRS4
DHRS4	558263	dehydrogenase/reductase (SDR family) member 4	5	Sites in UTR	1	1	0	0	0	0	0	0	0	bta-miR-330	N/A	N/A	N/A	0	-0.43	N/A	2015					XPO4
XPO4	400602	exportin 4	718	Sites in UTR	1	1	0	0	1	0	1	0	0	bta-miR-330	N/A	N/A	N/A	0	-0.05	N/A	2015					RBX1
RBX1	216226	ring-box 1, E3 ubiquitin protein ligase	3052	Sites in UTR	1	0	1	0	0	0	0	0	0	bta-miR-330	N/A	N/A	N/A	0	-0.2	N/A	2015					CYB5R4
CYB5R4	369682	cytochrome b5 reductase 4	329	Sites in UTR	1	0	1	0	1	0	1	0	0	bta-miR-330	N/A	N/A	N/A	0	-0.04	N/A	2015					ANKRD52
ANKRD52	267117	ankyrin repeat domain 52	2913	Sites in UTR	1	1	0	0	0	0	0	0	2	bta-miR-330	N/A	N/A	N/A	0	-0.03	N/A	2015					MRPL42
MRPL42	549982	mitochondrial ribosomal protein L42	1172	Sites in UTR	1	0	1	0	0	0	0	0	0	bta-miR-330	N/A	N/A	N/A	0	-0.02	N/A	2015					USP9X
USP9X	324546	ubiquitin specific peptidase 9, X-linked	2433	Sites in UTR	1	1	0	0	0	0	0	0	2	bta-miR-330	N/A	N/A	N/A	0	-0.06	N/A	2015					ORAI2
ORAI2	356387	ORAI calcium release-activated calcium modulator 2	217	Sites in UTR	1	0	1	0	0	0	0	0	1	bta-miR-330	N/A	N/A	N/A	0	-0.02	N/A	2015					NFE2L1
NFE2L1	585291	nuclear factor, erythroid 2-like 1	1605	Sites in UTR	1	0	0	1	0	0	0	0	0	bta-miR-330	N/A	N/A	N/A	0	-0.03	N/A	2015					SSBP2
SSBP2	320672	single-stranded DNA binding protein 2	1996	Sites in UTR	1	0	1	0	0	0	0	0	0	bta-miR-330	N/A	N/A	N/A	0	-0.02	N/A	2015					TRIM41
TRIM41	315074	tripartite motif containing 41	494	Sites in UTR	1	1	0	0	0	0	0	0	0	bta-miR-330	N/A	N/A	N/A	0	-0.05	N/A	2015					CMC1
CMC1	466830	COX assembly mitochondrial protein 1 homolog (S. cerevisiae)	1203	Sites in UTR	1	0	1	0	1	0	1	0	1	bta-miR-330	N/A	N/A	N/A	0	-0.09	N/A	2015					LITAF
LITAF	413364	lipopolysaccharide-induced TNF factor	11008	Sites in UTR	1	0	1	0	1	1	0	0	0	bta-miR-330	N/A	N/A	N/A	0	-0.16	N/A	2015					DHX40
DHX40	251241	DEAH (Asp-Glu-Ala-His) box polypeptide 40	538	Sites in UTR	1	0	1	0	1	0	1	0	1	bta-miR-330	N/A	N/A	N/A	0	-0.05	N/A	2015					E2F1
E2F1	343380	E2F transcription factor 1	479	Sites in UTR	1	0	1	0	0	0	0	0	0	bta-miR-330	N/A	N/A	N/A	0	-0.03	N/A	2015					PPWD1
PPWD1	261308	peptidylprolyl isomerase domain and WD repeat containing 1	1377	Sites in UTR	1	1	0	0	0	0	0	0	0	bta-miR-330	N/A	N/A	N/A	0	-0.14	N/A	2015					NCKAP1
NCKAP1	361354	NCK-associated protein 1	700	Sites in UTR	1	0	1	0	2	0	1	1	2	bta-miR-330	N/A	N/A	N/A	0	-0.05	N/A	2015					PPP2CA
PPP2CA	481195	protein phosphatase 2, catalytic subunit, alpha isozyme	11344	Sites in UTR	1	0	1	0	0	0	0	0	0	bta-miR-330	N/A	N/A	N/A	0	-0.06	N/A	2015					CALCOCO2
CALCOCO2	258947	calcium binding and coiled-coil domain 2	1160	Sites in UTR	1	0	0	1	0	0	0	0	0	bta-miR-330	N/A	N/A	N/A	0	-0.02	N/A	2015					UBE2K
UBE2K	261428	ubiquitin-conjugating enzyme E2K	762	Sites in UTR	1	0	1	0	1	0	1	0	0	bta-miR-330	N/A	N/A	N/A	0	-0.04	N/A	2015					MAPK1
MAPK1	215833	mitogen-activated protein kinase 1	630	Sites in UTR	1	0	1	0	0	0	0	0	1	bta-miR-330	N/A	N/A	N/A	0	-0.02	N/A	2015					AHSA2
AHSA2	394457	AHA1, activator of heat shock 90kDa protein ATPase homolog 2 (yeast)	820	Sites in UTR	1	0	1	0	0	0	0	0	0	bta-miR-330	N/A	N/A	N/A	0	-0.02	N/A	2015					ENPP6
ENPP6	296741	ectonucleotide pyrophosphatase/phosphodiesterase 6	5	Sites in UTR	1	1	0	0	1	0	1	0	0	bta-miR-330	N/A	N/A	N/A	0	-0.09	N/A	2015					DCUN1D5
DCUN1D5	260248	DCN1, defective in cullin neddylation 1, domain containing 5	1486	Sites in UTR	1	1	0	0	1	0	1	0	2	bta-miR-330	N/A	N/A	N/A	0	-0.09	N/A	2015					MRPS23
MRPS23	313609	mitochondrial ribosomal protein S23	7140	Sites in UTR	1	0	1	0	2	0	1	1	0	bta-miR-330	N/A	N/A	N/A	0	-0.07	N/A	2015					KIAA1468
KIAA1468	398130	KIAA1468	756	Sites in UTR	1	1	0	0	0	0	0	0	0	bta-miR-330	N/A	N/A	N/A	0	-0.03	N/A	2015					COL19A1
COL19A1	322773	collagen, type XIX, alpha 1	5	Sites in UTR	1	1	0	0	0	0	0	0	1	bta-miR-330	N/A	N/A	N/A	0	-0.03	N/A	2015					NCKIPSD
NCKIPSD	416649	NCK interacting protein with SH3 domain	4158	Sites in UTR	1	1	0	0	0	0	0	0	0	bta-miR-330	N/A	N/A	N/A	0	-0.03	N/A	2015					SIX1
SIX1	247183	SIX homeobox 1	1264	Sites in UTR	1	0	1	0	0	0	0	0	0	bta-miR-330	N/A	N/A	N/A	0	-0.02	N/A	2015					IL1RAPL1
IL1RAPL1	378993	interleukin 1 receptor accessory protein-like 1	5	Sites in UTR	2	1	1	0	0	0	0	0	1	bta-miR-330	N/A	N/A	N/A	0	-0.05	N/A	2015					RNMTL1
RNMTL1	304478	RNA methyltransferase like 1	1736	Sites in UTR	1	0	1	0	1	0	1	0	0	bta-miR-330	N/A	N/A	N/A	0	-0.04	N/A	2015					ALDH2
ALDH2	261733	aldehyde dehydrogenase 2 family (mitochondrial)	3823	Sites in UTR	1	0	1	0	0	0	0	0	0	bta-miR-330	N/A	N/A	N/A	0	-0.11	N/A	2015					EMC7
EMC7	256545	ER membrane protein complex subunit 7	672	Sites in UTR	1	0	1	0	0	0	0	0	2	bta-miR-330	N/A	N/A	N/A	0	-0.02	N/A	2015					GTF2H5
GTF2H5	607778	general transcription factor IIH, polypeptide 5	4166	Sites in UTR	1	0	1	0	0	0	0	0	1	bta-miR-330	N/A	N/A	N/A	0	-0.02	N/A	2015					GPC5
GPC5	377067	glypican 5	65	Sites in UTR	1	1	0	0	0	0	0	0	0	bta-miR-330	N/A	N/A	N/A	0	-0.07	N/A	2015					ZNF366
ZNF366	318442	zinc finger protein 366	5	Sites in UTR	1	0	1	0	0	0	0	0	0	bta-miR-330	N/A	N/A	N/A	0	-0.02	N/A	2015					HPGD
HPGD	296523	hydroxyprostaglandin dehydrogenase 15-(NAD)	140	Sites in UTR	1	1	0	0	0	0	0	0	0	bta-miR-330	N/A	N/A	N/A	0	-0.26	N/A	2015					FZD8
FZD8	374694	frizzled family receptor 8	791	Sites in UTR	1	0	1	0	0	0	0	0	0	bta-miR-330	N/A	N/A	N/A	0	-0.02	N/A	2015					PTK2B
PTK2B	397501	protein tyrosine kinase 2 beta	163	Sites in UTR	1	0	1	0	0	0	0	0	0	bta-miR-330	N/A	N/A	N/A	0	-0.23	N/A	2015					CIRH1A
CIRH1A	314424	cirrhosis, autosomal recessive 1A (cirhin)	1015	Sites in UTR	1	1	0	0	0	0	0	0	1	bta-miR-330	N/A	N/A	N/A	0	-0.06	N/A	2015					PDHB
PDHB	474765	pyruvate dehydrogenase (lipoamide) beta	1549	Sites in UTR	1	0	1	0	0	0	0	0	0	bta-miR-330	N/A	N/A	N/A	0	-0.02	N/A	2015					HEYL
HEYL	372852	hairy/enhancer-of-split related with YRPW motif-like	37	Sites in UTR	1	0	1	0	0	0	0	0	5	bta-miR-330	N/A	N/A	N/A	0	-0.02	N/A	2015					PCDHB15
PCDHB15	231173	protocadherin beta 15																								FAM27E3
																										FAM27E1
Ortholog of target gene	Represen- tative transcript	Gene name	Number of 3P-seq tags supporting UTR + 5	Link to sites in UTRs	Site counts				6mer sites	Representative miRNA	Predicted occupancy			Cumulative weighted context++ score	Total context++ score	Aggregate PCT										FAM27E2
																										SEC61B
	ENST0000...				total	8mer	7mer-m8	7mer-A1			low miRNA	high miRNA	trans- fected miRNA													OR51Q1
FAM27E3	455764	family with sequence similarity 27, member E3	5	Sites in UTR	1	1	0	0	0	bta-miR-2367-5p	N/A	N/A	N/A	-1.12	-1.12	N/A										MC2R
FAM27E1	377525	family with sequence similarity 27, member E1	5	Sites in UTR	1	1	0	0	0	bta-miR-2367-5p	N/A	N/A	N/A	-1.12	-1.12	N/A										MTHFD2L
FAM27E2	377529	family with sequence similarity 27, member E2	5	Sites in UTR	1	1	0	0	0	bta-miR-2367-5p	N/A	N/A	N/A	-1.11	-1.11	N/A										XRCC6BP1
SEC61B	498603	Sec61 beta subunit	32	Sites in UTR	1	1	0	0	0	bta-miR-2367-5p	N/A	N/A	N/A	-0.89	-0.89	N/A										PANK1
OR51Q1	300778	olfactory receptor, family 51, subfamily Q, member 1	5	Sites in UTR	1	1	0	0	0	bta-miR-2367-5p	N/A	N/A	N/A	-0.85	-0.85	N/A										HIRIP3
MC2R	327606	melanocortin 2 receptor (adrenocorticotropic hormone)	5	Sites in UTR	3	1	1	1	0	bta-miR-2367-5p	N/A	N/A	N/A	-0.83	-0.83	N/A										KIF15
MTHFD2L	433372	methylenetetrahydrofolate dehydrogenase (NADP+ dependent) 2-like	27	Sites in UTR	1	1	0	0	0	bta-miR-2367-5p	N/A	N/A	N/A	-0.79	-0.79	N/A										CHMP1A
XRCC6BP1	300145	XRCC6 binding protein 1	950	Sites in UTR	1	1	0	0	0	bta-miR-2367-5p	N/A	N/A	N/A	-0.77	-0.77	N/A										GDAP1
PANK1	322192	pantothenate kinase 1	435	Sites in UTR	3	1	1	1	1	bta-miR-2367-5p	N/A	N/A	N/A	-0.76	-1.11	N/A										TUBA1A
HIRIP3	564026	HIRA interacting protein 3	4526	Sites in UTR	1	1	0	0	0	bta-miR-2367-5p	N/A	N/A	N/A	-0.74	-0.74	N/A										ELOVL2
KIF15	326047	kinesin family member 15	554	Sites in UTR	3	1	1	1	0	bta-miR-2367-5p	N/A	N/A	N/A	-0.74	-0.77	N/A										MYD88
CHMP1A	397901	charged multivesicular body protein 1A	642	Sites in UTR	2	1	1	0	0	bta-miR-2367-5p	N/A	N/A	N/A	-0.68	-0.68	N/A										CCDC96
AL627171.2	595378	HCG1786899; PRO2610; Uncharacterized protein	5	Sites in UTR	1	1	0	0	0	bta-miR-2367-5p	N/A	N/A	N/A	-0.67	-0.67	N/A										CD44
GDAP1	220823	ganglioside induced differentiation associated protein 1	37	Sites in UTR	2	2	0	0	0	bta-miR-2367-5p	N/A	N/A	N/A	-0.67	-0.67	N/A										NCK2
TUBA1A	301072	tubulin, alpha 1a	22536	Sites in UTR	1	1	0	0	0	bta-miR-2367-5p	N/A	N/A	N/A	-0.67	-0.67	N/A										AIF1L
ELOVL2	354666	ELOVL fatty acid elongase 2	99	Sites in UTR	3	0	2	1	1	bta-miR-2367-5p	N/A	N/A	N/A	-0.66	-0.71	N/A										PPP1R14C
MYD88	495303	myeloid differentiation primary response 88	319	Sites in UTR	2	1	0	1	2	bta-miR-2367-5p	N/A	N/A	N/A	-0.65	-0.66	N/A										B3GAT2
CCDC96	310085	coiled-coil domain containing 96	62	Sites in UTR	2	1	0	1	0	bta-miR-2367-5p	N/A	N/A	N/A	-0.64	-1.03	N/A										JMJD8
CD44	278387	CD44 molecule (Indian blood group)	1543	Sites in UTR	3	1	1	1	1	bta-miR-2367-5p	N/A	N/A	N/A	-0.64	-0.76	N/A										LSMEM1
NCK2	451463	NCK adaptor protein 2	178	Sites in UTR	1	1	0	0	0	bta-miR-2367-5p	N/A	N/A	N/A	-0.63	-0.65	N/A										PAPL
AIF1L	372300	allograft inflammatory factor 1-like	487	Sites in UTR	4	0	0	4	1	bta-miR-2367-5p	N/A	N/A	N/A	-0.63	-0.79	N/A										CEP44
PPP1R14C	361131	protein phosphatase 1, regulatory (inhibitor) subunit 14C	173	Sites in UTR	1	1	0	0	1	bta-miR-2367-5p	N/A	N/A	N/A	-0.63	-0.63	N/A										DPPA2
B3GAT2	230054	beta-1,3-glucuronyltransferase 2 (glucuronosyltransferase S)	39	Sites in UTR	2	2	0	0	1	bta-miR-2367-5p	N/A	N/A	N/A	-0.62	-0.63	N/A										LYRM2
JMJD8	412368	jumonji domain containing 8	164	Sites in UTR	1	1	0	0	2	bta-miR-2367-5p	N/A	N/A	N/A	-0.61	-0.62	N/A										C3orf58
LSMEM1	312849	leucine-rich single-pass membrane protein 1	10	Sites in UTR	1	1	0	0	0	bta-miR-2367-5p	N/A	N/A	N/A	-0.6	-0.6	N/A										FGF5
PAPL	331256	Iron/zinc purple acid phosphatase-like protein	5	Sites in UTR	2	1	0	1	0	bta-miR-2367-5p	N/A	N/A	N/A	-0.6	-0.6	N/A										SIAH3
CEP44	296519	centrosomal protein 44kDa	376	Sites in UTR	1	1	0	0	0	bta-miR-2367-5p	N/A	N/A	N/A	-0.59	-0.59	N/A										CLEC4E
DPPA2	478945	developmental pluripotency associated 2	13	Sites in UTR	1	1	0	0	0	bta-miR-2367-5p	N/A	N/A	N/A	-0.58	-0.58	N/A										NUDT10
LYRM2	520318	LYR motif containing 2	305	Sites in UTR	4	0	0	4	1	bta-miR-2367-5p	N/A	N/A	N/A	-0.56	-0.96	N/A										ABCB11
C3orf58	441925	chromosome 3 open reading frame 58	118	Sites in UTR	1	1	0	0	0	bta-miR-2367-5p	N/A	N/A	N/A	-0.56	-0.56	N/A										CLDN11
FGF5	456523	fibroblast growth factor 5	1478	Sites in UTR	3	1	0	2	0	bta-miR-2367-5p	N/A	N/A	N/A	-0.55	-0.69	N/A										LRRC37A3
SIAH3	400405	siah E3 ubiquitin protein ligase family member 3	5	Sites in UTR	2	0	1	1	2	bta-miR-2367-5p	N/A	N/A	N/A	-0.55	-0.55	N/A										MICA
CLEC4E	299663	C-type lectin domain family 4, member E	5	Sites in UTR	1	1	0	0	0	bta-miR-2367-5p	N/A	N/A	N/A	-0.55	-0.55	N/A										MAMSTR
NUDT10	376006	nudix (nucleoside diphosphate linked moiety X)-type motif 10	9	Sites in UTR	1	1	0	0	0	bta-miR-2367-5p	N/A	N/A	N/A	-0.54	-0.54	N/A										TRPV6
ABCB11	263818	ATP-binding cassette, sub-family B (MDR/TAP), member 11	5	Sites in UTR	1	1	0	0	0	bta-miR-2367-5p	N/A	N/A	N/A	-0.53	-0.53	N/A										FUCA1
CLDN11	64724.3	claudin 11	1116	Sites in UTR	1	1	0	0	0	bta-miR-2367-5p	N/A	N/A	N/A	-0.53	-0.53	N/A										METTL15
LRRC37A3	339474	leucine rich repeat containing 37, member A3	5	Sites in UTR	1	1	0	0	0	bta-miR-2367-5p	N/A	N/A	N/A	-0.52	-0.52	N/A										IL10RA
MICA	449934	MHC class I polypeptide-related sequence A	742	Sites in UTR	1	1	0	0	2	bta-miR-2367-5p	N/A	N/A	N/A	-0.52	-0.64	N/A										PDZK1IP1
MAMSTR	318084	MEF2 activating motif and SAP domain containing transcriptional regulator	100	Sites in UTR	2	2	0	0	0	bta-miR-2367-5p	N/A	N/A	N/A	-0.52	-0.85	N/A										TMEM37
TRPV6	359396	transient receptor potential cation channel, subfamily V, member 6	5	Sites in UTR	1	1	0	0	1	bta-miR-2367-5p	N/A	N/A	N/A	-0.52	-0.52	N/A										CCDC107
FUCA1	374479	fucosidase, alpha-L- 1, tissue	181	Sites in UTR	1	1	0	0	0	bta-miR-2367-5p	N/A	N/A	N/A	-0.52	-0.52	N/A										CELF2
METTL15	342304	methyltransferase like 15	17	Sites in UTR	1	1	0	0	1	bta-miR-2367-5p	N/A	N/A	N/A	-0.5	-0.5	N/A										TRIM2
IL10RA	227752	interleukin 10 receptor, alpha	5	Sites in UTR	2	1	1	0	4	bta-miR-2367-5p	N/A	N/A	N/A	-0.5	-0.52	N/A										SLC23A1
PDZK1IP1	294338	PDZK1 interacting protein 1	37	Sites in UTR	1	1	0	0	0	bta-miR-2367-5p	N/A	N/A	N/A	-0.49	-0.49	N/A										MLKL
TMEM37	306406	transmembrane protein 37	2076	Sites in UTR	4	1	1	2	1	bta-miR-2367-5p	N/A	N/A	N/A	-0.49	-0.85	N/A										FGD4
CCDC107	421582	coiled-coil domain containing 107	2551	Sites in UTR	2	0	1	1	1	bta-miR-2367-5p	N/A	N/A	N/A	-0.49	-0.49	N/A										HOXA11
CELF2	379261	CUGBP, Elav-like family member 2	45	Sites in UTR	4	1	2	1	1	bta-miR-2367-5p	N/A	N/A	N/A	-0.49	-0.49	N/A										DYDC2
TRIM2	338700	tripartite motif containing 2	22	Sites in UTR	3	0	2	1	0	bta-miR-2367-5p	N/A	N/A	N/A	-0.49	-0.49	N/A										TMEM170B
SLC23A1	353963	solute carrier family 23 (ascorbic acid transporter), member 1	19	Sites in UTR	1	1	0	0	0	bta-miR-2367-5p	N/A	N/A	N/A	-0.48	-0.48	N/A										TMUB2
MLKL	306248	mixed lineage kinase domain-like	44	Sites in UTR	2	0	1	1	0	bta-miR-2367-5p	N/A	N/A	N/A	-0.48	-0.48	N/A										SLC5A5
FGD4	427716	FYVE, RhoGEF and PH domain containing 4	38	Sites in UTR	2	1	1	0	0	bta-miR-2367-5p	N/A	N/A	N/A	-0.48	-0.52	N/A										AC069547.2
HOXA11	6015.3	homeobox A11	133	Sites in UTR	1	1	0	0	1	bta-miR-2367-5p	N/A	N/A	N/A	-0.48	-0.53	N/A										CS
DYDC2	372199	DPY30 domain containing 2	5	Sites in UTR	1	1	0	0	0	bta-miR-2367-5p	N/A	N/A	N/A	-0.48	-0.48	N/A										PLA2G2F
TMEM170B	379426	transmembrane protein 170B	489	Sites in UTR	2	1	1	0	1	bta-miR-2367-5p	N/A	N/A	N/A	-0.48	-0.52	N/A										HTR1F
TMUB2	590235	transmembrane and ubiquitin-like domain containing 2	1043	Sites in UTR	2	0	0	2	0	bta-miR-2367-5p	N/A	N/A	N/A	-0.47	-0.48	N/A										NEIL2
SLC5A5	222248	solute carrier family 5 (sodium/iodide cotransporter), member 5	5	Sites in UTR	1	1	0	0	0	bta-miR-2367-5p	N/A	N/A	N/A	-0.47	-0.47	N/A										ZFYVE20
AC069547.2	596442	Uncharacterized protein	5	Sites in UTR	1	0	0	1	1	bta-miR-2367-5p	N/A	N/A	N/A	-0.47	-0.47	N/A										FBXO3
CS	548567	citrate synthase	52	Sites in UTR	2	0	0	2	0	bta-miR-2367-5p	N/A	N/A	N/A	-0.47	-0.47	N/A										PLEKHF2
PLA2G2F	375102	phospholipase A2, group IIF	5	Sites in UTR	2	0	0	2	2	bta-miR-2367-5p	N/A	N/A	N/A	-0.46	-0.46	N/A										CADM4
EFNA3	505139	Ephrin-A3; Uncharacterized protein; cDNA FLJ57652, highly similar to Ephrin-A3	9	Sites in UTR	2	1	0	1	0	bta-miR-2367-5p	N/A	N/A	N/A	-0.46	-0.56	N/A										AKIRIN1
HTR1F	319595	5-hydroxytryptamine (serotonin) receptor 1F, G protein-coupled	5	Sites in UTR	1	1	0	0	0	bta-miR-2367-5p	N/A	N/A	N/A	-0.46	-0.46	N/A										GSTA4
NEIL2	284504	nei endonuclease VIII-like 2 (E. coli)	59	Sites in UTR	1	1	0	0	0	bta-miR-2367-5p	N/A	N/A	N/A	-0.46	-0.46	N/A										HDAC8
ZFYVE20	253699	zinc finger, FYVE domain containing 20	57	Sites in UTR	3	2	0	1	0	bta-miR-2367-5p	N/A	N/A	N/A	-0.46	-0.7	N/A										EMX2
FBXO3	526785	F-box protein 3	813	Sites in UTR	1	1	0	0	0	bta-miR-2367-5p	N/A	N/A	N/A	-0.46	-0.46	N/A										RP11-156E8.1
PLEKHF2	315367	pleckstrin homology domain containing, family F (with FYVE domain) member 2	286	Sites in UTR	1	1	0	0	1	bta-miR-2367-5p	N/A	N/A	N/A	-0.45	-0.47	N/A										PRC1
CADM4	222374	cell adhesion molecule 4	50	Sites in UTR	2	0	0	2	0	bta-miR-2367-5p	N/A	N/A	N/A	-0.45	-0.45	N/A										PTP4A1
AKIRIN1	432648	akirin 1	798	Sites in UTR	1	1	0	0	0	bta-miR-2367-5p	N/A	N/A	N/A	-0.45	-0.45	N/A										DRAXIN
GSTA4	541324	glutathione S-transferase alpha 4	1890	Sites in UTR	1	1	0	0	0	bta-miR-2367-5p	N/A	N/A	N/A	-0.45	-0.45	N/A										FFAR4
HDAC8	439122	histone deacetylase 8	24	Sites in UTR	1	1	0	0	0	bta-miR-2367-5p	N/A	N/A	N/A	-0.45	-0.45	N/A										RP11-181C3.1
EMX2	442245	empty spiracles homeobox 2	54	Sites in UTR	2	0	0	2	0	bta-miR-2367-5p	N/A	N/A	N/A	-0.45	-0.45	N/A										KCNJ9
RP11-156E8.1	607453		51	Sites in UTR	1	1	0	0	0	bta-miR-2367-5p	N/A	N/A	N/A	-0.44	-0.5	N/A										AC079354.1
PRC1	361919	protein regulator of cytokinesis 1	288	Sites in UTR	2	0	1	1	0	bta-miR-2367-5p	N/A	N/A	N/A	-0.44	-0.44	N/A										CACNG8
PTP4A1	370651	protein tyrosine phosphatase type IVA, member 1	5740	Sites in UTR	2	1	0	1	0	bta-miR-2367-5p	N/A	N/A	N/A	-0.44	-0.49	N/A										ELOVL5
DRAXIN	294486	dorsal inhibitory axon guidance protein	5	Sites in UTR	3	0	0	3	0	bta-miR-2367-5p	N/A	N/A	N/A	-0.43	-0.43	N/A										ROM1
FFAR4	371481	free fatty acid receptor 4	5	Sites in UTR	3	0	1	2	0	bta-miR-2367-5p	N/A	N/A	N/A	-0.43	-0.43	N/A										C21orf67
ONECUT2	491143	one cut homeobox 2	847	Sites in UTR	3	0	0	3	4	bta-miR-2367-5p	N/A	N/A	N/A	-0.43	-0.47	N/A										CREB3L3
RP11-181C3.1	501499	Uncharacterized protein	7	Sites in UTR	1	1	0	0	0	bta-miR-2367-5p	N/A	N/A	N/A	-0.43	-0.43	N/A										THEMIS
PHOX2B	226382	paired-like homeobox 2b	5	Sites in UTR	2	0	0	2	0	bta-miR-2367-5p	N/A	N/A	N/A	-0.43	-0.43	N/A										GCH1
KCNJ9	368088	potassium inwardly-rectifying channel, subfamily J, member 9	5	Sites in UTR	3	1	0	2	0	bta-miR-2367-5p	N/A	N/A	N/A	-0.43	-0.43	N/A										TCIRG1
AC079354.1	295844	uncharacterized protein KIAA2012	5	Sites in UTR	2	0	0	2	0	bta-miR-2367-5p	N/A	N/A	N/A	-0.42	-0.42	N/A										LRRC57
CACNG8	270458	calcium channel, voltage-dependent, gamma subunit 8	5	Sites in UTR	2	1	0	1	3	bta-miR-2367-5p	N/A	N/A	N/A	-0.42	-0.42	N/A										PI4KA
ELOVL5	370918	ELOVL fatty acid elongase 5	2233	Sites in UTR	1	1	0	0	0	bta-miR-2367-5p	N/A	N/A	N/A	-0.42	-0.43	N/A										APOPT1
ROM1	534093	retinal outer segment membrane protein 1	116	Sites in UTR	1	1	0	0	0	bta-miR-2367-5p	N/A	N/A	N/A	-0.42	-0.42	N/A										TMEM178B
C21orf67	397841	chromosome 21 open reading frame 67	19	Sites in UTR	1	0	0	1	0	bta-miR-2367-5p	N/A	N/A	N/A	-0.42	-0.42	N/A										CENPBD1
CREB3L3	602147	cAMP responsive element binding protein 3-like 3	42	Sites in UTR	2	0	0	2	0	bta-miR-2367-5p	N/A	N/A	N/A	-0.42	-0.49	N/A										CCR2
THEMIS	368250	thymocyte selection associated	5	Sites in UTR	1	1	0	0	0	bta-miR-2367-5p	N/A	N/A	N/A	-0.42	-0.42	N/A										FAM83F
GCH1	491895	GTP cyclohydrolase 1	502	Sites in UTR	1	1	0	0	0	bta-miR-2367-5p	N/A	N/A	N/A	-0.42	-0.44	N/A										KCTD11
TCIRG1	265686	T-cell, immune regulator 1, ATPase, H+ transporting, lysosomal V0 subunit A3	2756	Sites in UTR	1	1	0	0	3	bta-miR-2367-5p	N/A	N/A	N/A	-0.41	-0.45	N/A										CNNM4
LRRC57	397130	leucine rich repeat containing 57	168	Sites in UTR	1	1	0	0	0	bta-miR-2367-5p	N/A	N/A	N/A	-0.41	-0.41	N/A										CYB5D1
PI4KA	255883	phosphatidylinositol 4-kinase, catalytic, alpha	5	Sites in UTR	1	1	0	0	0	bta-miR-2367-5p	N/A	N/A	N/A	-0.41	-0.41	N/A										TEX22
APOPT1	556253	apoptogenic 1, mitochondrial	242	Sites in UTR	1	0	0	1	0	bta-miR-2367-5p	N/A	N/A	N/A	-0.41	-0.41	N/A										SRP14
TMEM178B	565468	transmembrane protein 178B	129	Sites in UTR	3	0	0	3	5	bta-miR-2367-5p	N/A	N/A	N/A	-0.41	-0.41	N/A										UBE2J1
CENPBD1	314994	CENPB DNA-binding domains containing 1	212	Sites in UTR	1	1	0	0	1	bta-miR-2367-5p	N/A	N/A	N/A	-0.41	-0.41	N/A										FGFBP2
CCR2	400888	chemokine (C-C motif) receptor 2	5	Sites in UTR	2	0	0	2	0	bta-miR-2367-5p	N/A	N/A	N/A	-0.4	-0.4	N/A										GJA5
FAM83F	333408	family with sequence similarity 83, member F	5	Sites in UTR	4	1	1	2	5	bta-miR-2367-5p	N/A	N/A	N/A	-0.4	-0.4	N/A										BZW2
KCTD11	333751	potassium channel tetramerization domain containing 11	42	Sites in UTR	2	1	0	1	0	bta-miR-2367-5p	N/A	N/A	N/A	-0.4	-0.4	N/A										TIFAB
CNNM4	540067	cyclin M4	1249	Sites in UTR	2	0	0	2	2	bta-miR-2367-5p	N/A	N/A	N/A	-0.4	-0.48	N/A										ZNF213
CYB5D1	571846	cytochrome b5 domain containing 1	546	Sites in UTR	2	0	0	2	1	bta-miR-2367-5p	N/A	N/A	N/A	-0.4	-0.42	N/A										RP11-863K10.7
TEX22	451127	testis expressed 22	9	Sites in UTR	2	0	0	2	3	bta-miR-2367-5p	N/A	N/A	N/A	-0.4	-0.42	N/A										SIDT1
SRP14	267885	signal recognition particle 14kDa (homologous Alu RNA binding protein)	1602	Sites in UTR	1	0	1	0	0	bta-miR-2367-5p	N/A	N/A	N/A	-0.4	-0.4	N/A										TMEM130
UBE2J1	435041	ubiquitin-conjugating enzyme E2, J1	1318	Sites in UTR	3	3	0	0	0	bta-miR-2367-5p	N/A	N/A	N/A	-0.39	-1.36	N/A										OLFML1
FGFBP2	259990	fibroblast growth factor binding protein 2	5	Sites in UTR	1	0	0	1	0	bta-miR-2367-5p	N/A	N/A	N/A	-0.39	-0.39	N/A										PAK6
GJA5	271348	gap junction protein, alpha 5, 40kDa	5	Sites in UTR	1	1	0	0	0	bta-miR-2367-5p	N/A	N/A	N/A	-0.39	-0.39	N/A										TMEM185B
BZW2	258761	basic leucine zipper and W2 domains 2	3418	Sites in UTR	2	0	1	1	0	bta-miR-2367-5p	N/A	N/A	N/A	-0.39	-0.39	N/A										LMX1A
TIFAB	537858	TRAF-interacting protein with forkhead-associated domain, family member B	5	Sites in UTR	2	1	1	0	5	bta-miR-2367-5p	N/A	N/A	N/A	-0.39	-0.39	N/A										FAM120AOS
ZNF213	396878	zinc finger protein 213	48	Sites in UTR	2	0	0	2	1	bta-miR-2367-5p	N/A	N/A	N/A	-0.39	-0.39	N/A										TRPA1
RP11-863K10.7	330539	Uncharacterized protein	5	Sites in UTR	1	0	0	1	2	bta-miR-2367-5p	N/A	N/A	N/A	-0.39	-0.39	N/A										LPXN
SIDT1	264852	SID1 transmembrane family, member 1	5	Sites in UTR	2	1	0	1	0	bta-miR-2367-5p	N/A	N/A	N/A	-0.39	-0.39	N/A										B3GNT4
TMEM130	416379	transmembrane protein 130	169	Sites in UTR	1	1	0	0	0	bta-miR-2367-5p	N/A	N/A	N/A	-0.39	-0.39	N/A										PODXL
OLFML1	329293	olfactomedin-like 1	5	Sites in UTR	2	0	0	2	0	bta-miR-2367-5p	N/A	N/A	N/A	-0.38	-0.38	N/A										GPR107
PAK6	260404	p21 protein (Cdc42/Rac)-activated kinase 6	70	Sites in UTR	3	0	1	2	0	bta-miR-2367-5p	N/A	N/A	N/A	-0.38	-0.38	N/A										RNGTT
TMEM185B	426077	transmembrane protein 185B	1146	Sites in UTR	2	1	0	1	1	bta-miR-2367-5p	N/A	N/A	N/A	-0.38	-0.58	N/A										NIPAL1
LMX1A	342310	LIM homeobox transcription factor 1, alpha	5	Sites in UTR	2	0	0	2	1	bta-miR-2367-5p	N/A	N/A	N/A	-0.38	-0.38	N/A										GDF2
FAM120AOS	423591	family with sequence similarity 120A opposite strand	258	Sites in UTR	2	0	0	2	0	bta-miR-2367-5p	N/A	N/A	N/A	-0.38	-0.57	N/A										MUC19
TRPA1	262209	transient receptor potential cation channel, subfamily A, member 1	75	Sites in UTR	1	1	0	0	0	bta-miR-2367-5p	N/A	N/A	N/A	-0.38	-0.38	N/A										MAP6D1
LPXN	395074	leupaxin	1533	Sites in UTR	1	1	0	0	0	bta-miR-2367-5p	N/A	N/A	N/A	-0.38	-0.38	N/A										C14orf132
B3GNT4	546192	UDP-GlcNAc:betaGal beta-1,3-N-acetylglucosaminyltransferase 4	9	Sites in UTR	2	1	1	0	0	bta-miR-2367-5p	N/A	N/A	N/A	-0.37	-0.39	N/A										MYOM3
PODXL	541194	podocalyxin-like	2928	Sites in UTR	2	0	0	2	3	bta-miR-2367-5p	N/A	N/A	N/A	-0.37	-0.38	N/A										MAP2K2
GPR107	372410	G protein-coupled receptor 107	1429	Sites in UTR	4	0	1	3	0	bta-miR-2367-5p	N/A	N/A	N/A	-0.37	-0.41	N/A										MRPL9
RNGTT	369485	RNA guanylyltransferase and 5'-phosphatase	1384	Sites in UTR	2	1	0	1	0	bta-miR-2367-5p	N/A	N/A	N/A	-0.37	-0.4	N/A										GCSAM
NIPAL1	295462	NIPA-like domain containing 1	137	Sites in UTR	1	1	0	0	0	bta-miR-2367-5p	N/A	N/A	N/A	-0.37	-0.37	N/A										SAA4
GDF2	249598	growth differentiation factor 2	5	Sites in UTR	3	0	2	1	0	bta-miR-2367-5p	N/A	N/A	N/A	-0.37	-0.39	N/A										ZNF225
MUC19	454784	mucin 19, oligomeric	5	Sites in UTR	8	1	0	7	9	bta-miR-2367-5p	N/A	N/A	N/A	-0.37	-0.37	N/A										AKAP5
MAP6D1	318631	MAP6 domain containing 1	45	Sites in UTR	1	1	0	0	0	bta-miR-2367-5p	N/A	N/A	N/A	-0.37	-0.37	N/A										PEX5L
C14orf132	555004	chromosome 14 open reading frame 132	217	Sites in UTR	3	1	0	2	0	bta-miR-2367-5p	N/A	N/A	N/A	-0.37	-0.6	N/A										GNAQ
MYOM3	338910	myomesin 3	5	Sites in UTR	1	1	0	0	2	bta-miR-2367-5p	N/A	N/A	N/A	-0.36	-0.36	N/A										RAB3B
MAP2K2	262948	mitogen-activated protein kinase kinase 2	159	Sites in UTR	1	0	0	1	0	bta-miR-2367-5p	N/A	N/A	N/A	-0.36	-0.36	N/A										CCDC179
MRPL9	368830	mitochondrial ribosomal protein L9	1044	Sites in UTR	1	0	0	1	0	bta-miR-2367-5p	N/A	N/A	N/A	-0.36	-0.36	N/A										MAPK13
GCSAM	308910	germinal center-associated, signaling and motility	5	Sites in UTR	2	0	0	2	1	bta-miR-2367-5p	N/A	N/A	N/A	-0.36	-0.36	N/A										CNR1
SAA4	278222	serum amyloid A4, constitutive	5	Sites in UTR	1	0	0	1	0	bta-miR-2367-5p	N/A	N/A	N/A	-0.36	-0.36	N/A										TIA1
PARVA	334957	parvin, alpha	1912	Sites in UTR	3	0	2	1	0	bta-miR-2367-5p	N/A	N/A	N/A	-0.36	-0.47	N/A										CACNB2
ZNF225	592780	zinc finger protein 225	100	Sites in UTR	1	0	1	0	2	bta-miR-2367-5p	N/A	N/A	N/A	-0.36	-0.36	N/A										DNAL4
AKAP5	394718	A kinase (PRKA) anchor protein 5	75	Sites in UTR	3	1	1	1	0	bta-miR-2367-5p	N/A	N/A	N/A	-0.36	-0.38	N/A										SLC6A11
PEX5L	467460	peroxisomal biogenesis factor 5-like	5	Sites in UTR	1	1	0	0	3	bta-miR-2367-5p	N/A	N/A	N/A	-0.36	-0.36	N/A										AQP5
GNAQ	286548	guanine nucleotide binding protein (G protein), q polypeptide	47	Sites in UTR	2	0	0	2	0	bta-miR-2367-5p	N/A	N/A	N/A	-0.36	-0.38	N/A										SERTAD4
RAB3B	371655	RAB3B, member RAS oncogene family	611	Sites in UTR	2	2	0	0	2	bta-miR-2367-5p	N/A	N/A	N/A	-0.36	-0.71	N/A										PROK1
CCDC179	532798	coiled-coil domain containing 179	5	Sites in UTR	1	0	1	0	0	bta-miR-2367-5p	N/A	N/A	N/A	-0.36	-0.36	N/A										SCML1
MAPK13	373766	mitogen-activated protein kinase 13	499	Sites in UTR	1	1	0	0	0	bta-miR-2367-5p	N/A	N/A	N/A	-0.36	-0.38	N/A										TFRC
CNR1	362094	cannabinoid receptor 1 (brain)	40	Sites in UTR	1	1	0	0	1	bta-miR-2367-5p	N/A	N/A	N/A	-0.36	-0.41	N/A										BACH2
TIA1	433529	TIA1 cytotoxic granule-associated RNA binding protein	1370	Sites in UTR	2	1	1	0	0	bta-miR-2367-5p	N/A	N/A	N/A	-0.35	-0.46	N/A										C19orf73
CACNB2	396576	calcium channel, voltage-dependent, beta 2 subunit	52	Sites in UTR	1	1	0	0	0	bta-miR-2367-5p	N/A	N/A	N/A	-0.35	-0.35	N/A										FAXC
DNAL4	216068	dynein, axonemal, light chain 4	9	Sites in UTR	1	0	0	1	1	bta-miR-2367-5p	N/A	N/A	N/A	-0.35	-0.35	N/A										PPBP
SLC6A11	254488	solute carrier family 6 (neurotransmitter transporter), member 11	83	Sites in UTR	1	1	0	0	0	bta-miR-2367-5p	N/A	N/A	N/A	-0.35	-0.35	N/A										CHD1
AQP5	293600	aquaporin 5	10	Sites in UTR	1	0	0	1	1	bta-miR-2367-5p	N/A	N/A	N/A	-0.35	-0.35	N/A										RAB22A
SERTAD4	367012	SERTA domain containing 4	296	Sites in UTR	2	0	1	1	1	bta-miR-2367-5p	N/A	N/A	N/A	-0.35	-0.35	N/A										AC015987.2
PROK1	271331	prokineticin 1	5	Sites in UTR	1	0	0	1	1	bta-miR-2367-5p	N/A	N/A	N/A	-0.35	-0.35	N/A										CD52
SCML1	380045	sex comb on midleg-like 1 (Drosophila)	722	Sites in UTR	1	1	0	0	0	bta-miR-2367-5p	N/A	N/A	N/A	-0.34	-0.34	N/A										EPO
TFRC	540528	transferrin receptor	296	Sites in UTR	1	0	1	0	0	bta-miR-2367-5p	N/A	N/A	N/A	-0.34	-0.35	N/A										HAS3
BACH2	257749	BTB and CNC homology 1, basic leucine zipper transcription factor 2	74	Sites in UTR	2	1	0	1	1	bta-miR-2367-5p	N/A	N/A	N/A	-0.34	-0.36	N/A										COQ9
C19orf73	408991	chromosome 19 open reading frame 73	40	Sites in UTR	1	0	1	0	0	bta-miR-2367-5p	N/A	N/A	N/A	-0.34	-0.37	N/A										E2F2
FAXC	389678	failed axon connections homolog (Drosophila)	95	Sites in UTR	4	1	0	3	2	bta-miR-2367-5p	N/A	N/A	N/A	-0.34	-0.56	N/A										AMDHD1
PPBP	296028	pro-platelet basic protein (chemokine (C-X-C motif) ligand 7)	5	Sites in UTR	1	0	0	1	0	bta-miR-2367-5p	N/A	N/A	N/A	-0.34	-0.34	N/A										SMAP1
CHD1	284049	chromodomain helicase DNA binding protein 1	35	Sites in UTR	1	1	0	0	0	bta-miR-2367-5p	N/A	N/A	N/A	-0.34	-0.34	N/A										POLD4
RAB22A	244040	RAB22A, member RAS oncogene family	484	Sites in UTR	4	0	0	4	0	bta-miR-2367-5p	N/A	N/A	N/A	-0.34	-0.49	N/A										C16orf92
AC015987.2	416501		5	Sites in UTR	1	0	0	1	0	bta-miR-2367-5p	N/A	N/A	N/A	-0.34	-0.34	N/A										GZMH
CD52	374213	CD52 molecule	5	Sites in UTR	1	0	0	1	0	bta-miR-2367-5p	N/A	N/A	N/A	-0.34	-0.34	N/A										GABRB2
EPO	252723	erythropoietin	181	Sites in UTR	1	0	0	1	1	bta-miR-2367-5p	N/A	N/A	N/A	-0.34	-0.34	N/A										IDE
ABHD17B	333422	abhydrolase domain containing 17B	104	Sites in UTR	1	1	0	0	0	bta-miR-2367-5p	N/A	N/A	N/A	-0.34	-0.34	N/A										NEUROD2
HAS3	306560	hyaluronan synthase 3	15	Sites in UTR	1	1	0	0	2	bta-miR-2367-5p	N/A	N/A	N/A	-0.34	-0.34	N/A										KLRG1
COQ9	262508	coenzyme Q9 homolog (S. cerevisiae)	1097	Sites in UTR	1	0	1	0	2	bta-miR-2367-5p	N/A	N/A	N/A	-0.33	-0.33	N/A										PDE4A
E2F2	361729	E2F transcription factor 2	96	Sites in UTR	3	0	1	2	4	bta-miR-2367-5p	N/A	N/A	N/A	-0.33	-0.33	N/A										FBXL8
AMDHD1	266736	amidohydrolase domain containing 1	16	Sites in UTR	1	1	0	0	0	bta-miR-2367-5p	N/A	N/A	N/A	-0.33	-0.42	N/A										MRPL45
SMAP1	370452	small ArfGAP 1	64	Sites in UTR	1	0	0	1	2	bta-miR-2367-5p	N/A	N/A	N/A	-0.33	-0.37	N/A										SLC9A1
POLD4	312419	polymerase (DNA-directed), delta 4, accessory subunit	6724	Sites in UTR	1	0	0	1	1	bta-miR-2367-5p	N/A	N/A	N/A	-0.33	-0.44	N/A										B4GALNT1
C16orf92	300575	chromosome 16 open reading frame 92	5	Sites in UTR	1	0	0	1	1	bta-miR-2367-5p	N/A	N/A	N/A	-0.33	-0.33	N/A										MAGEA3
GZMH	216338	granzyme H (cathepsin G-like 2, protein h-CCPX)	5	Sites in UTR	1	0	0	1	1	bta-miR-2367-5p	N/A	N/A	N/A	-0.33	-0.33	N/A										HAGHL
GABRB2	393959	gamma-aminobutyric acid (GABA) A receptor, beta 2	5	Sites in UTR	2	0	1	1	0	bta-miR-2367-5p	N/A	N/A	N/A	-0.33	-0.33	N/A										BACE1
IDE	265987	insulin-degrading enzyme	446	Sites in UTR	2	2	0	0	1	bta-miR-2367-5p	N/A	N/A	N/A	-0.33	-0.7	N/A										PRR13
NEUROD2	302584	neuronal differentiation 2	5	Sites in UTR	1	1	0	0	0	bta-miR-2367-5p	N/A	N/A	N/A	-0.33	-0.33	N/A										PARD6G
KLRG1	356986	killer cell lectin-like receptor subfamily G, member 1	15	Sites in UTR	1	0	1	0	0	bta-miR-2367-5p	N/A	N/A	N/A	-0.33	-0.33	N/A										TMEM181
PDE4A	380702	phosphodiesterase 4A, cAMP-specific	48	Sites in UTR	2	0	1	1	0	bta-miR-2367-5p	N/A	N/A	N/A	-0.33	-0.33	N/A										YWHAZ
FBXL8	258200	F-box and leucine-rich repeat protein 8	5	Sites in UTR	1	1	0	0	0	bta-miR-2367-5p	N/A	N/A	N/A	-0.33	-0.33	N/A										RP11-366L20.2
MRPL45	312514	mitochondrial ribosomal protein L45	49	Sites in UTR	3	0	1	2	0	bta-miR-2367-5p	N/A	N/A	N/A	-0.33	-0.66	N/A										FBXO10
SLC9A1	263980	solute carrier family 9, subfamily A (NHE1, cation proton antiporter 1), member 1	147	Sites in UTR	1	0	0	1	1	bta-miR-2367-5p	N/A	N/A	N/A	-0.32	-0.33	N/A										AL354898.1
B4GALNT1	341156	beta-1,4-N-acetyl-galactosaminyl transferase 1	23	Sites in UTR	2	0	1	1	1	bta-miR-2367-5p	N/A	N/A	N/A	-0.32	-0.53	N/A										COPZ1
MAGEA3	370278	melanoma antigen family A, 3	5	Sites in UTR	1	1	0	0	0	bta-miR-2367-5p	N/A	N/A	N/A	-0.32	-0.32	N/A										AL136115.1
HAGHL	549114	hydroxyacylglutathione hydrolase-like	102	Sites in UTR	1	0	0	1	2	bta-miR-2367-5p	N/A	N/A	N/A	-0.32	-0.32	N/A										SLC23A2
BACE1	313006	beta-site APP-cleaving enzyme 1	486	Sites in UTR	2	0	0	2	1	bta-miR-2367-5p	N/A	N/A	N/A	-0.32	-0.37	N/A										TMOD3
PRR13	549068	proline rich 13	387	Sites in UTR	1	0	1	0	1	bta-miR-2367-5p	N/A	N/A	N/A	-0.32	-0.39	N/A										DDX3Y
PARD6G	353265	par-6 family cell polarity regulator gamma	172	Sites in UTR	1	1	0	0	0	bta-miR-2367-5p	N/A	N/A	N/A	-0.32	-0.41	N/A										RGL1
TMEM181	367090	transmembrane protein 181	924	Sites in UTR	3	0	0	3	1	bta-miR-2367-5p	N/A	N/A	N/A	-0.32	-0.32	N/A										MOB3C
YWHAZ	395957	tyrosine 3-monooxygenase/tryptophan 5-monooxygenase activation protein, zeta polypeptide	184	Sites in UTR	2	1	0	1	0	bta-miR-2367-5p	N/A	N/A	N/A	-0.32	-0.51	N/A										ADAMTS20
RP11-366L20.2	356215	Uncharacterized protein	5	Sites in UTR	1	0	1	0	1	bta-miR-2367-5p	N/A	N/A	N/A	-0.32	-0.32	N/A										SLURP1
FBXO10	432825	F-box protein 10	14	Sites in UTR	2	1	0	1	1	bta-miR-2367-5p	N/A	N/A	N/A	-0.32	-0.32	N/A										ARSJ
ZNF367	375256	zinc finger protein 367	325	Sites in UTR	2	0	2	0	0	bta-miR-2367-5p	N/A	N/A	N/A	-0.32	-0.32	N/A										ITFG2
AL354898.1	277492		5	Sites in UTR	1	0	0	1	1	bta-miR-2367-5p	N/A	N/A	N/A	-0.32	-0.32	N/A										BHMT2
COPZ1	551779	coatomer protein complex, subunit zeta 1	2623	Sites in UTR	3	0	0	3	1	bta-miR-2367-5p	N/A	N/A	N/A	-0.32	-0.54	N/A										KRT77
AL136115.1	391369	HCG2032337; PRO1848; Uncharacterized protein	5	Sites in UTR	1	0	1	0	0	bta-miR-2367-5p	N/A	N/A	N/A	-0.32	-0.32	N/A										C10orf105
SLC23A2	338244	solute carrier family 23 (ascorbic acid transporter), member 2	121	Sites in UTR	2	0	1	1	1	bta-miR-2367-5p	N/A	N/A	N/A	-0.32	-0.33	N/A										TNNI1
TMOD3	308581	tropomodulin 3 (ubiquitous)	1533	Sites in UTR	1	1	0	0	1	bta-miR-2367-5p	N/A	N/A	N/A	-0.32	-0.36	N/A										RTP1
DDX3Y	336079	DEAD (Asp-Glu-Ala-Asp) box helicase 3, Y-linked	5	Sites in UTR	1	1	0	0	0	bta-miR-2367-5p	N/A	N/A	N/A	-0.32	-0.32	N/A										SAMD13
RGL1	304685	ral guanine nucleotide dissociation stimulator-like 1	188	Sites in UTR	1	1	0	0	1	bta-miR-2367-5p	N/A	N/A	N/A	-0.32	-0.32	N/A										SLC35A2
MOB3C	319928	MOB kinase activator 3C	141	Sites in UTR	2	0	0	2	1	bta-miR-2367-5p	N/A	N/A	N/A	-0.32	-0.32	N/A										LRP10
ADAMTS20	389420	ADAM metallopeptidase with thrombospondin type 1 motif, 20	22	Sites in UTR	1	1	0	0	0	bta-miR-2367-5p	N/A	N/A	N/A	-0.31	-0.31	N/A										MED29
SLURP1	246515	secreted LY6/PLAUR domain containing 1	5	Sites in UTR	1	0	1	0	0	bta-miR-2367-5p	N/A	N/A	N/A	-0.31	-0.31	N/A										ENDOU
ARSJ	315367	arylsulfatase family, member J	386	Sites in UTR	1	0	1	0	0	bta-miR-2367-5p	N/A	N/A	N/A	-0.31	-0.31	N/A										TMEFF2
ITFG2	228799	integrin alpha FG-GAP repeat containing 2	27	Sites in UTR	1	0	0	1	1	bta-miR-2367-5p	N/A	N/A	N/A	-0.31	-0.31	N/A										MYOZ3
BHMT2	255192	betaine--homocysteine S-methyltransferase 2	297	Sites in UTR	1	0	1	0	0	bta-miR-2367-5p	N/A	N/A	N/A	-0.31	-0.31	N/A										ZBTB2
KRT77	341809	keratin 77	5	Sites in UTR	2	0	0	2	0	bta-miR-2367-5p	N/A	N/A	N/A	-0.31	-0.31	N/A										NEDD4
C10orf105	441508	chromosome 10 open reading frame 105	5	Sites in UTR	2	1	0	1	2	bta-miR-2367-5p	N/A	N/A	N/A	-0.31	-0.31	N/A										RPP14
TNNI1	361379	troponin I type 1 (skeletal, slow)	5	Sites in UTR	2	0	0	2	0	bta-miR-2367-5p	N/A	N/A	N/A	-0.31	-0.31	N/A										COPS6
RTP1	312295	receptor (chemosensory) transporter protein 1	5	Sites in UTR	2	0	1	1	0	bta-miR-2367-5p	N/A	N/A	N/A	-0.31	-0.31	N/A										STC2
OLIG1	382348	oligodendrocyte transcription factor 1	34	Sites in UTR	2	0	0	2	0	bta-miR-2367-5p	N/A	N/A	N/A	-0.31	-0.31	N/A										SH2D6
SAMD13	370667	sterile alpha motif domain containing 13	253	Sites in UTR	1	0	0	1	0	bta-miR-2367-5p	N/A	N/A	N/A	-0.31	-0.31	N/A										LRRC19
SLC35A2	376521	solute carrier family 35 (UDP-galactose transporter), member A2	2121	Sites in UTR	2	0	0	2	0	bta-miR-2367-5p	N/A	N/A	N/A	-0.31	-0.31	N/A										CERS3
LRP10	359591	low density lipoprotein receptor-related protein 10	939	Sites in UTR	2	0	0	2	1	bta-miR-2367-5p	N/A	N/A	N/A	-0.31	-0.33	N/A										HOXA1
MED29	315588	mediator complex subunit 29	2453	Sites in UTR	2	0	0	2	1	bta-miR-2367-5p	N/A	N/A	N/A	-0.31	-0.41	N/A										POU4F1
YPEL2	312655	yippee-like 2 (Drosophila)	62	Sites in UTR	1	0	0	1	2	bta-miR-2367-5p	N/A	N/A	N/A	-0.31	-0.31	N/A										PPARA
ENDOU	229003	endonuclease, polyU-specific	9	Sites in UTR	1	0	0	1	1	bta-miR-2367-5p	N/A	N/A	N/A	-0.31	-0.31	N/A										BRMS1L
TMEFF2	392314	transmembrane protein with EGF-like and two follistatin-like domains 2	179	Sites in UTR	1	0	1	0	0	bta-miR-2367-5p	N/A	N/A	N/A	-0.31	-0.31	N/A										SYTL5
MYOZ3	297130	myozenin 3	8	Sites in UTR	2	1	0	1	0	bta-miR-2367-5p	N/A	N/A	N/A	-0.31	-0.31	N/A										TCP11X1
ZBTB2	325144	zinc finger and BTB domain containing 2	832	Sites in UTR	1	1	0	0	0	bta-miR-2367-5p	N/A	N/A	N/A	-0.31	-0.32	N/A										DYNLL1
NEDD4	338963	neural precursor cell expressed, developmentally down-regulated 4, E3 ubiquitin protein ligase	289	Sites in UTR	2	0	1	1	0	bta-miR-2367-5p	N/A	N/A	N/A	-0.31	-0.33	N/A										SOGA3
RPP14	445193	ribonuclease P/MRP 14kDa subunit	1612	Sites in UTR	2	0	0	2	1	bta-miR-2367-5p	N/A	N/A	N/A	-0.31	-0.58	N/A										PSME1
SERINC5	512721	serine incorporator 5	175	Sites in UTR	2	0	0	2	1	bta-miR-2367-5p	N/A	N/A	N/A	-0.31	-0.32	N/A										C10orf76
COPS6	303904	COP9 signalosome subunit 6	4881	Sites in UTR	1	0	1	0	0	bta-miR-2367-5p	N/A	N/A	N/A	-0.31	-0.31	N/A										CCNE1
STC2	265087	stanniocalcin 2	1112	Sites in UTR	1	1	0	0	2	bta-miR-2367-5p	N/A	N/A	N/A	-0.31	-0.37	N/A										CT62
SH2D6	389938	SH2 domain containing 6	51	Sites in UTR	1	0	0	1	0	bta-miR-2367-5p	N/A	N/A	N/A	-0.31	-0.31	N/A										LARS2
LRRC19	380056	leucine rich repeat containing 19	5	Sites in UTR	1	0	1	0	0	bta-miR-2367-5p	N/A	N/A	N/A	-0.3	-0.3	N/A										U2AF1L4
CERS3	284382	ceramide synthase 3	5	Sites in UTR	3	0	1	2	1	bta-miR-2367-5p	N/A	N/A	N/A	-0.3	-0.3	N/A										LILRB1
HOXA1	355634	homeobox A1	157	Sites in UTR	1	0	0	1	1	bta-miR-2367-5p	N/A	N/A	N/A	-0.3	-0.3	N/A										CD274
POU4F1	377208	POU class 4 homeobox 1	61	Sites in UTR	1	1	0	0	0	bta-miR-2367-5p	N/A	N/A	N/A	-0.3	-0.34	N/A										CXCL14
PPARA	396000	peroxisome proliferator-activated receptor alpha	82	Sites in UTR	2	0	0	2	1	bta-miR-2367-5p	N/A	N/A	N/A	-0.3	-0.41	N/A										EHD4
BRMS1L	216808	breast cancer metastasis-suppressor 1-like	230	Sites in UTR	1	0	0	1	0	bta-miR-2367-5p	N/A	N/A	N/A	-0.3	-0.31	N/A										TCP11X2
SYTL5	357972	synaptotagmin-like 5	37	Sites in UTR	2	0	1	1	0	bta-miR-2367-5p	N/A	N/A	N/A	-0.3	-0.3	N/A										SNX30
TCP11X1	333110	t-complex 11 family, X-linked 1	5	Sites in UTR	1	0	0	1	0	bta-miR-2367-5p	N/A	N/A	N/A	-0.3	-0.3	N/A										SRSF4
DYNLL1	552870	dynein, light chain, LC8-type 1	1461	Sites in UTR	1	0	1	0	0	bta-miR-2367-5p	N/A	N/A	N/A	-0.3	-0.3	N/A										ZNF593
SOGA3	556132	SOGA family member 3	95	Sites in UTR	1	1	0	0	0	bta-miR-2367-5p	N/A	N/A	N/A	-0.3	-0.3	N/A										IRF2
PSME1	382708	proteasome (prosome, macropain) activator subunit 1 (PA28 alpha)	1179	Sites in UTR	1	0	1	0	0	bta-miR-2367-5p	N/A	N/A	N/A	-0.3	-0.3	N/A										GRM8
C10orf76	370033	chromosome 10 open reading frame 76	273	Sites in UTR	2	0	1	1	0	bta-miR-2367-5p	N/A	N/A	N/A	-0.3	-0.3	N/A										MTA3
CCNE1	262643	cyclin E1	954	Sites in UTR	1	0	0	1	0	bta-miR-2367-5p	N/A	N/A	N/A	-0.3	-0.3	N/A										MTSS1L
CT62	566432	cancer/testis antigen 62	5	Sites in UTR	1	0	0	1	1	bta-miR-2367-5p	N/A	N/A	N/A	-0.3	-0.3	N/A										TWISTNB
LARS2	415258	leucyl-tRNA synthetase 2, mitochondrial	316	Sites in UTR	1	1	0	0	0	bta-miR-2367-5p	N/A	N/A	N/A	-0.3	-0.3	N/A										UNC5C
U2AF1L4	378975	U2 small nuclear RNA auxiliary factor 1-like 4	59	Sites in UTR	1	0	0	1	0	bta-miR-2367-5p	N/A	N/A	N/A	-0.3	-0.3	N/A										SRSF11
LILRB1	396331	leukocyte immunoglobulin-like receptor, subfamily B (with TM and ITIM domains), member 1	5	Sites in UTR	1	0	0	1	0	bta-miR-2367-5p	N/A	N/A	N/A	-0.3	-0.3	N/A										DGAT2L6
CD274	381573	CD274 molecule	351	Sites in UTR	1	0	0	1	0	bta-miR-2367-5p	N/A	N/A	N/A	-0.3	-0.3	N/A										GLIS3
CXCL14	337226	chemokine (C-X-C motif) ligand 14	5	Sites in UTR	1	0	0	1	2	bta-miR-2367-5p	N/A	N/A	N/A	-0.3	-0.3	N/A										THUMPD1
EHD4	220325	EH-domain containing 4	515	Sites in UTR	3	0	0	3	0	bta-miR-2367-5p	N/A	N/A	N/A	-0.3	-0.3	N/A										IL11
TCP11X2	453326	t-complex 11 family, X-linked 2	5	Sites in UTR	1	0	0	1	0	bta-miR-2367-5p	N/A	N/A	N/A	-0.3	-0.3	N/A										PPIB
SNX30	374232	sorting nexin family member 30	33	Sites in UTR	3	1	2	0	2	bta-miR-2367-5p	N/A	N/A	N/A	-0.3	-0.34	N/A										UNC13B
SRSF4	546138	serine/arginine-rich splicing factor 4	2524	Sites in UTR	1	1	0	0	0	bta-miR-2367-5p	N/A	N/A	N/A	-0.3	-0.3	N/A										DUSP11
ZNF593	270812	zinc finger protein 593	3221	Sites in UTR	2	0	1	1	0	bta-miR-2367-5p	N/A	N/A	N/A	-0.3	-0.52	N/A										MED19
IRF2	393593	interferon regulatory factor 2	420	Sites in UTR	1	0	1	0	0	bta-miR-2367-5p	N/A	N/A	N/A	-0.29	-0.29	N/A										CASP1
GRM8	358373	glutamate receptor, metabotropic 8	26	Sites in UTR	1	0	0	1	0	bta-miR-2367-5p	N/A	N/A	N/A	-0.29	-0.29	N/A										AKAP4
TRPM7	560955	transient receptor potential cation channel, subfamily M, member 7	281	Sites in UTR	1	1	0	0	0	bta-miR-2367-5p	N/A	N/A	N/A	-0.29	-0.33	N/A										SH2D5
MTA3	405592	metastasis associated 1 family, member 3	194	Sites in UTR	3	0	1	2	0	bta-miR-2367-5p	N/A	N/A	N/A	-0.29	-0.31	N/A										KIAA1147
MTSS1L	338780	metastasis suppressor 1-like	2982	Sites in UTR	3	0	1	2	1	bta-miR-2367-5p	N/A	N/A	N/A	-0.29	-0.29	N/A										DDTL
TWISTNB	222568	TWIST neighbor	133	Sites in UTR	2	0	1	1	0	bta-miR-2367-5p	N/A	N/A	N/A	-0.29	-0.46	N/A										CDADC1
UNC5C	453304	unc-5 homolog C (C. elegans)	60	Sites in UTR	2	0	0	2	1	bta-miR-2367-5p	N/A	N/A	N/A	-0.29	-0.3	N/A										RNF25
SRSF11	370950	serine/arginine-rich splicing factor 11	1201	Sites in UTR	1	0	1	0	1	bta-miR-2367-5p	N/A	N/A	N/A	-0.29	-0.29	N/A										CCNG1
DGAT2L6	333026	diacylglycerol O-acyltransferase 2-like 6	5	Sites in UTR	1	0	0	1	0	bta-miR-2367-5p	N/A	N/A	N/A	-0.29	-0.29	N/A										IL17RB
GLIS3	324333	GLIS family zinc finger 3	47	Sites in UTR	3	1	0	2	0	bta-miR-2367-5p	N/A	N/A	N/A	-0.29	-0.29	N/A										SNX27
THUMPD1	381337	THUMP domain containing 1	39	Sites in UTR	1	1	0	0	0	bta-miR-2367-5p	N/A	N/A	N/A	-0.29	-0.29	N/A										EML5
IL11	264563	interleukin 11	483	Sites in UTR	1	0	1	0	2	bta-miR-2367-5p	N/A	N/A	N/A	-0.29	-0.41	N/A										PIM1
PPIB	300026	peptidylprolyl isomerase B (cyclophilin B)	116	Sites in UTR	1	0	1	0	1	bta-miR-2367-5p	N/A	N/A	N/A	-0.29	-0.31	N/A										NANP
UNC13B	378495	unc-13 homolog B (C. elegans)	1019	Sites in UTR	2	0	1	1	0	bta-miR-2367-5p	N/A	N/A	N/A	-0.29	-0.29	N/A										SLC6A5
DUSP11	272444	dual specificity phosphatase 11 (RNA/RNP complex 1-interacting)	539	Sites in UTR	1	0	0	1	1	bta-miR-2367-5p	N/A	N/A	N/A	-0.29	-0.36	N/A										FAM135B
MED19	337672	mediator complex subunit 19	25	Sites in UTR	1	1	0	0	0	bta-miR-2367-5p	N/A	N/A	N/A	-0.29	-0.29	N/A										FBP1
CASP1	533400	caspase 1, apoptosis-related cysteine peptidase	5	Sites in UTR	1	0	1	0	1	bta-miR-2367-5p	N/A	N/A	N/A	-0.29	-0.29	N/A										ACSS1
AKAP4	376056	A kinase (PRKA) anchor protein 4	5	Sites in UTR	1	0	1	0	0	bta-miR-2367-5p	N/A	N/A	N/A	-0.29	-0.29	N/A										LAMTOR5
SH2D5	375031	SH2 domain containing 5	7	Sites in UTR	1	0	0	1	2	bta-miR-2367-5p	N/A	N/A	N/A	-0.29	-0.29	N/A										HDHD3
KIAA1147	536163	KIAA1147	73	Sites in UTR	2	1	0	1	1	bta-miR-2367-5p	N/A	N/A	N/A	-0.29	-0.38	N/A										FAM189A1
DDTL	215770	D-dopachrome tautomerase-like	7	Sites in UTR	1	0	0	1	2	bta-miR-2367-5p	N/A	N/A	N/A	-0.29	-0.39	N/A										JHDM1D
CDADC1	251109	cytidine and dCMP deaminase domain containing 1	14	Sites in UTR	1	1	0	0	1	bta-miR-2367-5p	N/A	N/A	N/A	-0.29	-0.3	N/A										SGOL2
RNF25	295704	ring finger protein 25	217	Sites in UTR	1	0	0	1	0	bta-miR-2367-5p	N/A	N/A	N/A	-0.29	-0.35	N/A										RSPO1
CCNG1	340828	cyclin G1	1547	Sites in UTR	1	0	1	0	0	bta-miR-2367-5p	N/A	N/A	N/A	-0.29	-0.29	N/A										MAFB
IL17RB	288167	interleukin 17 receptor B	573	Sites in UTR	1	0	0	1	0	bta-miR-2367-5p	N/A	N/A	N/A	-0.29	-0.29	N/A										PP13004
SNX27	368843	sorting nexin family member 27	46	Sites in UTR	1	1	0	0	1	bta-miR-2367-5p	N/A	N/A	N/A	-0.29	-0.29	N/A										BEND3
EML5	554922	echinoderm microtubule associated protein like 5	60	Sites in UTR	1	0	0	1	0	bta-miR-2367-5p	N/A	N/A	N/A	-0.29	-0.29	N/A										RDH12
PIM1	373510	pim-1 oncogene	2041	Sites in UTR	2	0	2	0	0	bta-miR-2367-5p	N/A	N/A	N/A	-0.29	-0.29	N/A										FDXACB1
NANP	304788	N-acetylneuraminic acid phosphatase	78	Sites in UTR	1	0	0	1	1	bta-miR-2367-5p	N/A	N/A	N/A	-0.28	-0.28	N/A										LIMD2
SLC6A5	525748	solute carrier family 6 (neurotransmitter transporter), member 5	5	Sites in UTR	1	0	1	0	1	bta-miR-2367-5p	N/A	N/A	N/A	-0.28	-0.28	N/A										MUM1L1
FAM135B	395297	family with sequence similarity 135, member B	5	Sites in UTR	2	0	0	2	0	bta-miR-2367-5p	N/A	N/A	N/A	-0.28	-0.28	N/A										CD160
FBP1	375326	fructose-1,6-bisphosphatase 1	5	Sites in UTR	1	0	1	0	0	bta-miR-2367-5p	N/A	N/A	N/A	-0.28	-0.28	N/A										CCDC178
ACSS1	323482	acyl-CoA synthetase short-chain family member 1	12	Sites in UTR	1	0	0	1	1	bta-miR-2367-5p	N/A	N/A	N/A	-0.28	-0.28	N/A										LCE1E
LAMTOR5	483260	late endosomal/lysosomal adaptor, MAPK and MTOR activator 5	3679	Sites in UTR	1	0	0	1	0	bta-miR-2367-5p	N/A	N/A	N/A	-0.28	-0.28	N/A										GLB1L3
HDHD3	238380	haloacid dehalogenase-like hydrolase domain containing 3	829	Sites in UTR	1	0	0	1	0	bta-miR-2367-5p	N/A	N/A	N/A	-0.28	-0.28	N/A										KRTAP4-7
ASB7	332784	ankyrin repeat and SOCS box containing 7	95	Sites in UTR	1	1	0	0	1	bta-miR-2367-5p	N/A	N/A	N/A	-0.28	-0.33	N/A										SLC8A1
FAM189A1	261275	family with sequence similarity 189, member A1	12	Sites in UTR	6	0	1	5	2	bta-miR-2367-5p	N/A	N/A	N/A	-0.28	-0.28	N/A										NDUFA11
JHDM1D	397560	jumonji C domain containing histone demethylase 1 homolog D (S. cerevisiae)	470	Sites in UTR	2	0	0	2	1	bta-miR-2367-5p	N/A	N/A	N/A	-0.28	-0.29	N/A										KLF5
SGOL2	357799	shugoshin-like 2 (S. pombe)	245	Sites in UTR	1	0	0	1	0	bta-miR-2367-5p	N/A	N/A	N/A	-0.28	-0.28	N/A										RAX2
RSPO1	373059	R-spondin 1	5	Sites in UTR	1	0	1	0	2	bta-miR-2367-5p	N/A	N/A	N/A	-0.28	-0.28	N/A										GOLM1
MAFB	373313	v-maf avian musculoaponeurotic fibrosarcoma oncogene homolog B	333	Sites in UTR	1	1	0	0	0	bta-miR-2367-5p	N/A	N/A	N/A	-0.28	-0.29	N/A										EIF4EBP3
PP13004	381493		5	Sites in UTR	1	0	0	1	1	bta-miR-2367-5p	N/A	N/A	N/A	-0.28	-0.28	N/A										NOP2
BEND3	369042	BEN domain containing 3	13	Sites in UTR	2	0	0	2	1	bta-miR-2367-5p	N/A	N/A	N/A	-0.28	-0.28	N/A										FGR
RDH12	551171	retinol dehydrogenase 12 (all-trans/9-cis/11-cis)	20	Sites in UTR	1	0	0	1	0	bta-miR-2367-5p	N/A	N/A	N/A	-0.28	-0.28	N/A										MAP3K7
FDXACB1	260257	ferredoxin-fold anticodon binding domain containing 1	60	Sites in UTR	1	0	0	1	0	bta-miR-2367-5p	N/A	N/A	N/A	-0.28	-0.28	N/A										CADM2
LIMD2	259006	LIM domain containing 2	90	Sites in UTR	1	0	0	1	1	bta-miR-2367-5p	N/A	N/A	N/A	-0.28	-0.31	N/A										UBE2I
MUM1L1	357175	melanoma associated antigen (mutated) 1-like 1	50	Sites in UTR	1	0	0	1	0	bta-miR-2367-5p	N/A	N/A	N/A	-0.28	-0.28	N/A										DCAF12
CD160	369290	CD160 molecule	5	Sites in UTR	1	0	0	1	0	bta-miR-2367-5p	N/A	N/A	N/A	-0.28	-0.28	N/A										DIS3L2
CCDC178	581852	coiled-coil domain containing 178	7	Sites in UTR	1	0	0	1	0	bta-miR-2367-5p	N/A	N/A	N/A	-0.28	-0.28	N/A										LAMP5
LCE1E	368770	late cornified envelope 1E	5	Sites in UTR	1	0	0	1	0	bta-miR-2367-5p	N/A	N/A	N/A	-0.28	-0.28	N/A										CDC42SE2
GLB1L3	431683	galactosidase, beta 1-like 3	7	Sites in UTR	1	0	0	1	0	bta-miR-2367-5p	N/A	N/A	N/A	-0.28	-0.28	N/A										AC006946.15
KRTAP4-7	391417	keratin associated protein 4-7	5	Sites in UTR	1	0	0	1	0	bta-miR-2367-5p	N/A	N/A	N/A	-0.28	-0.28	N/A										TNFSF13
SLC8A1	406785	solute carrier family 8 (sodium/calcium exchanger), member 1	61	Sites in UTR	1	1	0	0	2	bta-miR-2367-5p	N/A	N/A	N/A	-0.28	-0.28	N/A										TBCA
NDUFA11	592634	NADH dehydrogenase (ubiquinone) 1 alpha subcomplex, 11, 14.7kDa	32826	Sites in UTR	1	0	0	1	2	bta-miR-2367-5p	N/A	N/A	N/A	-0.27	-0.27	N/A										DGCR6
KLF5	377687	Kruppel-like factor 5 (intestinal)	161	Sites in UTR	1	0	0	1	0	bta-miR-2367-5p	N/A	N/A	N/A	-0.27	-0.27	N/A										GLTPD1
RAX2	555978	retina and anterior neural fold homeobox 2	5	Sites in UTR	1	0	0	1	1	bta-miR-2367-5p	N/A	N/A	N/A	-0.27	-0.27	N/A										BCL6
GOLM1	388712	golgi membrane protein 1	4212	Sites in UTR	2	0	2	0	2	bta-miR-2367-5p	N/A	N/A	N/A	-0.27	-0.34	N/A										KDM3B
EIF4EBP3	310331	eukaryotic translation initiation factor 4E binding protein 3	54	Sites in UTR	1	0	1	0	0	bta-miR-2367-5p	N/A	N/A	N/A	-0.27	-0.27	N/A										TMEM213
NOP2	545200	NOP2 nucleolar protein	27	Sites in UTR	1	0	1	0	1	bta-miR-2367-5p	N/A	N/A	N/A	-0.27	-0.27	N/A										TDRD10
FGR	374005	feline Gardner-Rasheed sarcoma viral oncogene homolog	5	Sites in UTR	1	0	0	1	1	bta-miR-2367-5p	N/A	N/A	N/A	-0.27	-0.27	N/A										AL590452.1
MAP3K7	369325	mitogen-activated protein kinase kinase kinase 7	1172	Sites in UTR	1	1	0	0	2	bta-miR-2367-5p	N/A	N/A	N/A	-0.27	-0.42	N/A										SEPN1
CADM2	383699	cell adhesion molecule 2	5	Sites in UTR	2	0	2	0	0	bta-miR-2367-5p	N/A	N/A	N/A	-0.27	-0.27	N/A										ZNF396
UBE2I	355803	ubiquitin-conjugating enzyme E2I	291	Sites in UTR	1	0	1	0	1	bta-miR-2367-5p	N/A	N/A	N/A	-0.27	-0.3	N/A										CHTF8
DCAF12	361264	DDB1 and CUL4 associated factor 12	2075	Sites in UTR	1	0	0	1	0	bta-miR-2367-5p	N/A	N/A	N/A	-0.27	-0.27	N/A										GTF2I
DIS3L2	325386	DIS3 mitotic control homolog (S. cerevisiae)-like 2	45	Sites in UTR	1	0	0	1	0	bta-miR-2367-5p	N/A	N/A	N/A	-0.27	-0.27	N/A										C12orf52
LAMP5	246070	lysosomal-associated membrane protein family, member 5	26	Sites in UTR	1	0	0	1	0	bta-miR-2367-5p	N/A	N/A	N/A	-0.27	-0.27	N/A										NR2C2AP
CDC42SE2	505065	CDC42 small effector 2	1057	Sites in UTR	1	1	0	0	0	bta-miR-2367-5p	N/A	N/A	N/A	-0.27	-0.32	N/A										POM121
AC006946.15	441544	Uncharacterized protein	5	Sites in UTR	1	0	0	1	0	bta-miR-2367-5p	N/A	N/A	N/A	-0.27	-0.27	N/A										CETN2
TNFSF13	338784	tumor necrosis factor (ligand) superfamily, member 13	5	Sites in UTR	1	0	0	1	0	bta-miR-2367-5p	N/A	N/A	N/A	-0.27	-0.27	N/A										DQX1
TBCA	306389	tubulin folding cofactor A	3605	Sites in UTR	1	0	1	0	0	bta-miR-2367-5p	N/A	N/A	N/A	-0.27	-0.27	N/A										RNF144A
DGCR6	608842	DiGeorge syndrome critical region gene 6	5	Sites in UTR	1	0	0	1	0	bta-miR-2367-5p	N/A	N/A	N/A	-0.27	-0.27	N/A										SLC5A7
GLTPD1	343938	glycolipid transfer protein domain containing 1	4136	Sites in UTR	1	0	0	1	1	bta-miR-2367-5p	N/A	N/A	N/A	-0.27	-0.27	N/A										GLYCTK
BCL6	406870	B-cell CLL/lymphoma 6	20	Sites in UTR	1	0	0	1	2	bta-miR-2367-5p	N/A	N/A	N/A	-0.27	-0.27	N/A										CDK14
KDM3B	314358	lysine (K)-specific demethylase 3B	1589	Sites in UTR	1	1	0	0	1	bta-miR-2367-5p	N/A	N/A	N/A	-0.27	-0.27	N/A										HECTD2
TMEM213	442682	transmembrane protein 213	5	Sites in UTR	1	0	0	1	1	bta-miR-2367-5p	N/A	N/A	N/A	-0.27	-0.27	N/A										TNFSF12-TNFSF13
TDRD10	368480	tudor domain containing 10	14	Sites in UTR	1	0	0	1	0	bta-miR-2367-5p	N/A	N/A	N/A	-0.27	-0.27	N/A										TNFAIP8L2
AL590452.1	596396	Uncharacterized protein	5	Sites in UTR	1	0	0	1	1	bta-miR-2367-5p	N/A	N/A	N/A	-0.27	-0.27	N/A										SUPT20H
SEPN1	361547	selenoprotein N, 1	104	Sites in UTR	2	1	0	1	1	bta-miR-2367-5p	N/A	N/A	N/A	-0.27	-0.28	N/A										FBXL22
ZNF396	589332	zinc finger protein 396	5	Sites in UTR	1	0	1	0	0	bta-miR-2367-5p	N/A	N/A	N/A	-0.27	-0.27	N/A										DCTN5
CHTF8	448552	CTF8, chromosome transmission fidelity factor 8 homolog (S. cerevisiae)	13	Sites in UTR	2	0	1	1	0	bta-miR-2367-5p	N/A	N/A	N/A	-0.27	-0.27	N/A										ALKBH1
ANKRD52	267117	ankyrin repeat domain 52	2913	Sites in UTR	3	0	1	2	1	bta-miR-2367-5p	N/A	N/A	N/A	-0.27	-0.27	N/A										LMOD3
GTF2I	416070	general transcription factor IIi	5	Sites in UTR	1	0	0	1	1	bta-miR-2367-5p	N/A	N/A	N/A	-0.27	-0.27	N/A										OPALIN
C12orf52	548278	chromosome 12 open reading frame 52	1319	Sites in UTR	1	0	0	1	0	bta-miR-2367-5p	N/A	N/A	N/A	-0.27	-0.27	N/A										IL18BP
NR2C2AP	331553	nuclear receptor 2C2-associated protein	8	Sites in UTR	1	0	0	1	0	bta-miR-2367-5p	N/A	N/A	N/A	-0.27	-0.27	N/A										ANKRD33
POM121	395270	POM121 transmembrane nucleoporin	5	Sites in UTR	2	1	0	1	1	bta-miR-2367-5p	N/A	N/A	N/A	-0.27	-0.27	N/A										ZSCAN21
CETN2	370277	centrin, EF-hand protein, 2	514	Sites in UTR	1	0	0	1	0	bta-miR-2367-5p	N/A	N/A	N/A	-0.27	-0.27	N/A										SLC30A6
DQX1	393951	DEAQ box RNA-dependent ATPase 1	5	Sites in UTR	1	0	1	0	0	bta-miR-2367-5p	N/A	N/A	N/A	-0.26	-0.26	N/A										KRT6A
RNF144A	320893	ring finger protein 144A	124	Sites in UTR	1	1	0	0	2	bta-miR-2367-5p	N/A	N/A	N/A	-0.26	-0.26	N/A										ENDOV
SLC5A7	264047	solute carrier family 5 (sodium/choline cotransporter), member 7	5	Sites in UTR	2	0	2	0	0	bta-miR-2367-5p	N/A	N/A	N/A	-0.26	-0.26	N/A										THADA
MEX3C	592416	mex-3 RNA binding family member C	5	Sites in UTR	1	0	0	1	1	bta-miR-2367-5p	N/A	N/A	N/A	-0.26	-0.26	N/A										TMEM257
GLYCTK	354773	glycerate kinase	3833	Sites in UTR	3	0	2	1	0	bta-miR-2367-5p	N/A	N/A	N/A	-0.26	-0.43	N/A										CREG1
CDK14	380050	cyclin-dependent kinase 14	226	Sites in UTR	2	0	0	2	1	bta-miR-2367-5p	N/A	N/A	N/A	-0.26	-0.27	N/A										PIFO
HECTD2	371667	HECT domain containing E3 ubiquitin protein ligase 2	1514	Sites in UTR	1	0	1	0	1	bta-miR-2367-5p	N/A	N/A	N/A	-0.26	-0.26	N/A										GGCT
TNFSF12-TNFSF13	293826	TNFSF12-TNFSF13 readthrough	5	Sites in UTR	1	0	0	1	0	bta-miR-2367-5p	N/A	N/A	N/A	-0.26	-0.26	N/A										PDZD4
TNFAIP8L2	368910	tumor necrosis factor, alpha-induced protein 8-like 2	5	Sites in UTR	1	0	0	1	0	bta-miR-2367-5p	N/A	N/A	N/A	-0.26	-0.26	N/A										JUNB
SUPT20H	360252	suppressor of Ty 20 homolog (S. cerevisiae)	53	Sites in UTR	1	0	0	1	0	bta-miR-2367-5p	N/A	N/A	N/A	-0.26	-0.29	N/A										HABP4
FBXL22	360587	F-box and leucine-rich repeat protein 22	65	Sites in UTR	1	0	1	0	0	bta-miR-2367-5p	N/A	N/A	N/A	-0.26	-0.28	N/A										ZNF154
DCTN5	300087	dynactin 5 (p25)	764	Sites in UTR	3	0	0	3	2	bta-miR-2367-5p	N/A	N/A	N/A	-0.26	-0.5	N/A										PGRMC2
ALKBH1	216489	alkB, alkylation repair homolog 1 (E. coli)	223	Sites in UTR	1	0	0	1	0	bta-miR-2367-5p	N/A	N/A	N/A	-0.26	-0.26	N/A										AHCY
LMOD3	420581	leiomodin 3 (fetal)	5	Sites in UTR	1	0	0	1	0	bta-miR-2367-5p	N/A	N/A	N/A	-0.26	-0.26	N/A										IFFO2
OPALIN	371172	oligodendrocytic myelin paranodal and inner loop protein	5	Sites in UTR	1	0	0	1	1	bta-miR-2367-5p	N/A	N/A	N/A	-0.26	-0.26	N/A										PANK4
IL18BP	497194	interleukin 18 binding protein	41	Sites in UTR	1	0	0	1	0	bta-miR-2367-5p	N/A	N/A	N/A	-0.26	-0.26	N/A										KEAP1
ANKRD33	301191	ankyrin repeat domain 33	5	Sites in UTR	1	0	1	0	0	bta-miR-2367-5p	N/A	N/A	N/A	-0.26	-0.26	N/A										SH3BP5L
ZSCAN21	292450	zinc finger and SCAN domain containing 21	291	Sites in UTR	1	0	0	1	1	bta-miR-2367-5p	N/A	N/A	N/A	-0.26	-0.26	N/A										ELAVL3
SLC30A6	282588	solute carrier family 30 (zinc transporter), member 6	711	Sites in UTR	1	0	1	0	2	bta-miR-2367-5p	N/A	N/A	N/A	-0.26	-0.33	N/A										KLHDC1
KRT6A	330723	keratin 6A	5	Sites in UTR	1	0	1	0	0	bta-miR-2367-5p	N/A	N/A	N/A	-0.26	-0.26	N/A										DUSP27
ENDOV	323854	endonuclease V	79	Sites in UTR	1	0	0	1	0	bta-miR-2367-5p	N/A	N/A	N/A	-0.26	-0.26	N/A										GIMAP4
THADA	405975	thyroid adenoma associated	52	Sites in UTR	1	0	0	1	0	bta-miR-2367-5p	N/A	N/A	N/A	-0.26	-0.26	N/A										TRIM23
TMEM257	408967	transmembrane protein 257	5	Sites in UTR	1	0	0	1	0	bta-miR-2367-5p	N/A	N/A	N/A	-0.26	-0.26	N/A										CA3
CREG1	370509	cellular repressor of E1A-stimulated genes 1	318	Sites in UTR	1	0	1	0	0	bta-miR-2367-5p	N/A	N/A	N/A	-0.26	-0.26	N/A										KLF16
PIFO	369738	primary cilia formation	21	Sites in UTR	1	0	0	1	1	bta-miR-2367-5p	N/A	N/A	N/A	-0.26	-0.31	N/A										ACTL7A
GGCT	5374.6	gamma-glutamylcyclotransferase	117	Sites in UTR	1	0	0	1	0	bta-miR-2367-5p	N/A	N/A	N/A	-0.26	-0.26	N/A										TFAP2E
PDZD4	164640	PDZ domain containing 4	7	Sites in UTR	2	0	0	2	0	bta-miR-2367-5p	N/A	N/A	N/A	-0.26	-0.26	N/A										SH2D4A
JUNB	302754	jun B proto-oncogene	1055	Sites in UTR	1	0	0	1	0	bta-miR-2367-5p	N/A	N/A	N/A	-0.26	-0.26	N/A										NAALADL1
HABP4	375251	hyaluronan binding protein 4	467	Sites in UTR	1	0	0	1	0	bta-miR-2367-5p	N/A	N/A	N/A	-0.26	-0.29	N/A										STK32A
ZNF154	512439	zinc finger protein 154	5	Sites in UTR	2	0	1	1	0	bta-miR-2367-5p	N/A	N/A	N/A	-0.26	-0.26	N/A										TDP2
DHRS4L2	335126	dehydrogenase/reductase (SDR family) member 4 like 2	5	Sites in UTR	1	0	1	0	1	bta-miR-2367-5p	N/A	N/A	N/A	-0.26	-0.26	N/A										CNR2
PGRMC2	296426	progesterone receptor membrane component 2	2089	Sites in UTR	1	0	0	1	0	bta-miR-2367-5p	N/A	N/A	N/A	-0.26	-0.26	N/A										CDC40
AHCY	217426	adenosylhomocysteinase	27	Sites in UTR	2	0	1	1	1	bta-miR-2367-5p	N/A	N/A	N/A	-0.26	-0.44	N/A										TFAP4
IFFO2	455833	intermediate filament family orphan 2	139	Sites in UTR	2	0	1	1	0	bta-miR-2367-5p	N/A	N/A	N/A	-0.26	-0.31	N/A										ATP5D
PABPN1	397276	poly(A) binding protein, nuclear 1	110	Sites in UTR	1	0	0	1	1	bta-miR-2367-5p	N/A	N/A	N/A	-0.26	-0.26	N/A										ZDHHC21
PANK4	378466	pantothenate kinase 4	72	Sites in UTR	1	0	0	1	0	bta-miR-2367-5p	N/A	N/A	N/A	-0.26	-0.26	N/A										GNAI2
KEAP1	171112	kelch-like ECH-associated protein 1	2169	Sites in UTR	1	0	0	1	0	bta-miR-2367-5p	N/A	N/A	N/A	-0.25	-0.26	N/A										C10orf99
SH3BP5L	366472	SH3-binding domain protein 5-like	379	Sites in UTR	2	0	1	1	1	bta-miR-2367-5p	N/A	N/A	N/A	-0.25	-0.27	N/A										TRIM39
ELAVL3	359227	ELAV like neuron-specific RNA binding protein 3	5	Sites in UTR	1	0	0	1	3	bta-miR-2367-5p	N/A	N/A	N/A	-0.25	-0.25	N/A										ATF5
KLHDC1	359332	kelch domain containing 1	5	Sites in UTR	1	0	1	0	0	bta-miR-2367-5p	N/A	N/A	N/A	-0.25	-0.25	N/A										RCC1
DUSP27	443333	dual specificity phosphatase 27 (putative)	16	Sites in UTR	1	0	0	1	0	bta-miR-2367-5p	N/A	N/A	N/A	-0.25	-0.25	N/A										SPIN2A
GIMAP4	255945	GTPase, IMAP family member 4	5	Sites in UTR	2	0	0	2	0	bta-miR-2367-5p	N/A	N/A	N/A	-0.25	-0.45	N/A										ACSS2
TRIM23	231525	tripartite motif containing 23	247	Sites in UTR	1	0	0	1	0	bta-miR-2367-5p	N/A	N/A	N/A	-0.25	-0.25	N/A										CLDN14
CA3	285381	carbonic anhydrase III, muscle specific	5	Sites in UTR	1	0	0	1	0	bta-miR-2367-5p	N/A	N/A	N/A	-0.25	-0.25	N/A										LRP5
KLF16	250916	Kruppel-like factor 16	5	Sites in UTR	1	0	0	1	1	bta-miR-2367-5p	N/A	N/A	N/A	-0.25	-0.25	N/A										GLTP
ACTL7A	333999	actin-like 7A	5	Sites in UTR	1	0	0	1	0	bta-miR-2367-5p	N/A	N/A	N/A	-0.25	-0.25	N/A										RNF144B
TFAP2E	373235	transcription factor AP-2 epsilon (activating enhancer binding protein 2 epsilon)	7	Sites in UTR	1	0	0	1	0	bta-miR-2367-5p	N/A	N/A	N/A	-0.25	-0.25	N/A										SNN
SH2D4A	265807	SH2 domain containing 4A	131	Sites in UTR	3	0	0	3	1	bta-miR-2367-5p	N/A	N/A	N/A	-0.25	-0.41	N/A										GDE1
NAALADL1	339885	N-acetylated alpha-linked acidic dipeptidase-like 1	5	Sites in UTR	1	0	0	1	1	bta-miR-2367-5p	N/A	N/A	N/A	-0.25	-0.25	N/A										AP000322.54
STK32A	397936	serine/threonine kinase 32A	8	Sites in UTR	2	0	0	2	2	bta-miR-2367-5p	N/A	N/A	N/A	-0.25	-0.25	N/A										CSF2
TDP2	378198	tyrosyl-DNA phosphodiesterase 2	140	Sites in UTR	1	0	1	0	0	bta-miR-2367-5p	N/A	N/A	N/A	-0.25	-0.25	N/A										COLGALT2
CNR2	374472	cannabinoid receptor 2 (macrophage)	5	Sites in UTR	1	1	0	0	0	bta-miR-2367-5p	N/A	N/A	N/A	-0.25	-0.25	N/A										TMEM256-PLSCR3
CDC40	368932	cell division cycle 40	741	Sites in UTR	1	0	0	1	0	bta-miR-2367-5p	N/A	N/A	N/A	-0.25	-0.25	N/A										MED1
TFAP4	204518	transcription factor AP-4 (activating enhancer binding protein 4)	13	Sites in UTR	1	0	0	1	0	bta-miR-2367-5p	N/A	N/A	N/A	-0.25	-0.25	N/A										HNRNPA1
ATP5D	215375	ATP synthase, H+ transporting, mitochondrial F1 complex, delta subunit	5503	Sites in UTR	1	0	0	1	0	bta-miR-2367-5p	N/A	N/A	N/A	-0.25	-0.25	N/A										HAVCR2
ZDHHC21	380916	zinc finger, DHHC-type containing 21	196	Sites in UTR	2	0	1	1	0	bta-miR-2367-5p	N/A	N/A	N/A	-0.25	-0.35	N/A										VPS33B
DCTN2	548249	dynactin 2 (p50)	1748	Sites in UTR	1	0	0	1	2	bta-miR-2367-5p	N/A	N/A	N/A	-0.25	-0.31	N/A										ATMIN
GNAI2	313602	guanine nucleotide binding protein (G protein), alpha inhibiting activity polypeptide 2	27	Sites in UTR	1	1	0	0	0	bta-miR-2367-5p	N/A	N/A	N/A	-0.25	-0.25	N/A										RP11-297M9.1
C10orf99	372126	chromosome 10 open reading frame 99	5	Sites in UTR	1	0	0	1	0	bta-miR-2367-5p	N/A	N/A	N/A	-0.25	-0.25	N/A										SLC35E1
TRIM39	396551	tripartite motif containing 39	840	Sites in UTR	1	0	0	1	2	bta-miR-2367-5p	N/A	N/A	N/A	-0.25	-0.25	N/A										SLAMF8
ATF5	423777	activating transcription factor 5	1363	Sites in UTR	1	0	0	1	0	bta-miR-2367-5p	N/A	N/A	N/A	-0.25	-0.25	N/A										SLC2A4
RCC1	373834	regulator of chromosome condensation 1	1156	Sites in UTR	1	0	0	1	1	bta-miR-2367-5p	N/A	N/A	N/A	-0.25	-0.26	N/A										PEX11A
SPIN2A	374908	spindlin family, member 2A	5	Sites in UTR	1	0	0	1	0	bta-miR-2367-5p	N/A	N/A	N/A	-0.25	-0.25	N/A										WDR55
ACSS2	336325	acyl-CoA synthetase short-chain family member 2	4548	Sites in UTR	1	0	0	1	0	bta-miR-2367-5p	N/A	N/A	N/A	-0.25	-0.25	N/A										PHYHD1
CLDN14	399139	claudin 14	121	Sites in UTR	1	0	0	1	0	bta-miR-2367-5p	N/A	N/A	N/A	-0.25	-0.25	N/A										BAZ2B
LRP5	294305	low density lipoprotein receptor-related protein 5	397	Sites in UTR	1	0	0	1	0	bta-miR-2367-5p	N/A	N/A	N/A	-0.25	-0.28	N/A										NMNAT2
GLTP	318348	glycolipid transfer protein	5	Sites in UTR	1	0	1	0	1	bta-miR-2367-5p	N/A	N/A	N/A	-0.25	-0.25	N/A										ADPRH
RNF144B	259939	ring finger protein 144B	17	Sites in UTR	2	0	1	1	2	bta-miR-2367-5p	N/A	N/A	N/A	-0.25	-0.25	N/A										N4BP2L1
SNN	329566	stannin	663	Sites in UTR	1	0	0	1	1	bta-miR-2367-5p	N/A	N/A	N/A	-0.25	-0.26	N/A										SRM
GDE1	353258	glycerophosphodiester phosphodiesterase 1	2741	Sites in UTR	2	0	0	2	0	bta-miR-2367-5p	N/A	N/A	N/A	-0.25	-0.37	N/A										ZNF285
AP000322.54	410005	Homo sapiens uncharacterized protein ENSP00000386791 (LOC101928147), mRNA.	0	Sites in UTR	1	0	0	1	0	bta-miR-2367-5p	N/A	N/A	N/A	-0.25	-0.25	N/A										BCAS1
CSF2	296871	colony stimulating factor 2 (granulocyte-macrophage)	103	Sites in UTR	1	0	0	1	0	bta-miR-2367-5p	N/A	N/A	N/A	-0.25	-0.25	N/A										RP11-17M16.1
COLGALT2	367521	collagen beta(1-O)galactosyltransferase 2	70	Sites in UTR	1	0	0	1	1	bta-miR-2367-5p	N/A	N/A	N/A	-0.25	-0.25	N/A										C3orf52
NUDT5	491614	nudix (nucleoside diphosphate linked moiety X)-type motif 5	808	Sites in UTR	1	0	1	0	0	bta-miR-2367-5p	N/A	N/A	N/A	-0.25	-0.26	N/A										CYB5B
TMEM256-PLSCR3	324822	TMEM256-PLSCR3 readthrough (NMD candidate)	976	Sites in UTR	1	0	0	1	1	bta-miR-2367-5p	N/A	N/A	N/A	-0.25	-0.25	N/A										BOC
B4GALT5	371711	UDP-Gal:betaGlcNAc beta 1,4- galactosyltransferase, polypeptide 5	1000	Sites in UTR	1	0	0	1	2	bta-miR-2367-5p	N/A	N/A	N/A	-0.25	-0.25	N/A										LILRB4
MED1	300652	mediator complex subunit 1	87	Sites in UTR	2	0	1	1	1	bta-miR-2367-5p	N/A	N/A	N/A	-0.25	-0.3	N/A										LRRC8D
HNRNPA1	546500	heterogeneous nuclear ribonucleoprotein A1	2079	Sites in UTR	1	0	0	1	0	bta-miR-2367-5p	N/A	N/A	N/A	-0.24	-0.24	N/A										ACHE
HAVCR2	307851	hepatitis A virus cellular receptor 2	5	Sites in UTR	1	0	1	0	0	bta-miR-2367-5p	N/A	N/A	N/A	-0.24	-0.24	N/A										CSF3
VPS33B	333371	vacuolar protein sorting 33 homolog B (yeast)	7	Sites in UTR	1	0	0	1	0	bta-miR-2367-5p	N/A	N/A	N/A	-0.24	-0.24	N/A										ZNF134
ATMIN	299575	ATM interactor	129	Sites in UTR	1	0	0	1	0	bta-miR-2367-5p	N/A	N/A	N/A	-0.24	-0.24	N/A										ZNF616
RP11-297M9.1	561538	Uncharacterized protein	5	Sites in UTR	1	0	1	0	0	bta-miR-2367-5p	N/A	N/A	N/A	-0.24	-0.24	N/A										FSTL3
SLC35E1	595753	solute carrier family 35, member E1	4273	Sites in UTR	1	1	0	0	1	bta-miR-2367-5p	N/A	N/A	N/A	-0.24	-0.24	N/A										DSN1
SLAMF8	289708	SLAM family member 8	5	Sites in UTR	1	0	0	1	0	bta-miR-2367-5p	N/A	N/A	N/A	-0.24	-0.24	N/A										UQCRFS1
SLC2A4	317371	solute carrier family 2 (facilitated glucose transporter), member 4	233	Sites in UTR	1	1	0	0	1	bta-miR-2367-5p	N/A	N/A	N/A	-0.24	-0.24	N/A										AC005008.2
PEX11A	300056	peroxisomal biogenesis factor 11 alpha	82	Sites in UTR	1	0	0	1	0	bta-miR-2367-5p	N/A	N/A	N/A	-0.24	-0.24	N/A										BCL2L1
WDR55	358338	WD repeat domain 55	251	Sites in UTR	1	0	0	1	1	bta-miR-2367-5p	N/A	N/A	N/A	-0.24	-0.26	N/A										ZNF768
PHYHD1	421063	phytanoyl-CoA dioxygenase domain containing 1	87	Sites in UTR	1	0	0	1	0	bta-miR-2367-5p	N/A	N/A	N/A	-0.24	-0.24	N/A										TNFSF12
BAZ2B	392782	bromodomain adjacent to zinc finger domain, 2B	25	Sites in UTR	2	0	1	1	1	bta-miR-2367-5p	N/A	N/A	N/A	-0.24	-0.26	N/A										PSMB11
NMNAT2	294868	nicotinamide nucleotide adenylyltransferase 2	18	Sites in UTR	2	1	0	1	2	bta-miR-2367-5p	N/A	N/A	N/A	-0.24	-0.24	N/A										AEBP1
ADPRH	478399	ADP-ribosylarginine hydrolase	5	Sites in UTR	1	0	0	1	0	bta-miR-2367-5p	N/A	N/A	N/A	-0.24	-0.24	N/A										TSC22D2
N4BP2L1	380139	NEDD4 binding protein 2-like 1	92	Sites in UTR	1	0	0	1	2	bta-miR-2367-5p	N/A	N/A	N/A	-0.24	-0.32	N/A										TAF4B
SRM	376957	spermidine synthase	46	Sites in UTR	1	0	0	1	1	bta-miR-2367-5p	N/A	N/A	N/A	-0.24	-0.29	N/A										SLC6A4
ZNF285	330997	zinc finger protein 285	31	Sites in UTR	1	0	0	1	0	bta-miR-2367-5p	N/A	N/A	N/A	-0.24	-0.24	N/A										DUSP2
BCAS1	371440	breast carcinoma amplified sequence 1	0	Sites in UTR	1	0	0	1	1	bta-miR-2367-5p	N/A	N/A	N/A	-0.24	-0.24	N/A										EIF2AK4
RP11-17M16.1	532511	Homo sapiens FLJ44313 protein (FLJ44313), mRNA.	9	Sites in UTR	1	0	0	1	0	bta-miR-2367-5p	N/A	N/A	N/A	-0.24	-0.24	N/A										PGAM1
C3orf52	264848	chromosome 3 open reading frame 52	402	Sites in UTR	1	0	0	1	1	bta-miR-2367-5p	N/A	N/A	N/A	-0.24	-0.24	N/A										KRT6C
CYB5B	512062	cytochrome b5 type B (outer mitochondrial membrane)	2472	Sites in UTR	1	0	0	1	1	bta-miR-2367-5p	N/A	N/A	N/A	-0.24	-0.31	N/A										SATB2
BOC	485230	BOC cell adhesion associated, oncogene regulated	159	Sites in UTR	1	0	1	0	0	bta-miR-2367-5p	N/A	N/A	N/A	-0.24	-0.24	N/A										AVPR1B
LILRB4	391736	leukocyte immunoglobulin-like receptor, subfamily B (with TM and ITIM domains), member 4	5	Sites in UTR	1	0	0	1	0	bta-miR-2367-5p	N/A	N/A	N/A	-0.24	-0.24	N/A										CCRL2
LRRC8D	337338	leucine rich repeat containing 8 family, member D	96	Sites in UTR	1	0	0	1	0	bta-miR-2367-5p	N/A	N/A	N/A	-0.24	-0.24	N/A										PUS1
ACHE	302913	acetylcholinesterase	14	Sites in UTR	1	0	0	1	0	bta-miR-2367-5p	N/A	N/A	N/A	-0.24	-0.24	N/A										HINFP
CSF3	394149	colony stimulating factor 3 (granulocyte)	5	Sites in UTR	1	0	0	1	0	bta-miR-2367-5p	N/A	N/A	N/A	-0.24	-0.24	N/A										DCUN1D4
ZNF134	396162	zinc finger protein 134	184	Sites in UTR	1	0	1	0	0	bta-miR-2367-5p	N/A	N/A	N/A	-0.24	-0.24	N/A										RHOU
ZNF616	330124	zinc finger protein 616	45	Sites in UTR	1	0	1	0	0	bta-miR-2367-5p	N/A	N/A	N/A	-0.24	-0.24	N/A										TTLL5
FSTL3	166139	follistatin-like 3 (secreted glycoprotein)	207	Sites in UTR	2	0	0	2	1	bta-miR-2367-5p	N/A	N/A	N/A	-0.24	-0.48	N/A										TMEM248
DSN1	426836	DSN1, MIS12 kinetochore complex component	350	Sites in UTR	1	0	0	1	0	bta-miR-2367-5p	N/A	N/A	N/A	-0.24	-0.26	N/A										TIGD5
UQCRFS1	304863	ubiquinol-cytochrome c reductase, Rieske iron-sulfur polypeptide 1	59	Sites in UTR	1	1	0	0	0	bta-miR-2367-5p	N/A	N/A	N/A	-0.24	-0.36	N/A										ELMOD3
AC005008.2	431501	Uncharacterized protein	5	Sites in UTR	1	0	0	1	0	bta-miR-2367-5p	N/A	N/A	N/A	-0.24	-0.24	N/A										UBQLN4
BCL2L1	376062	BCL2-like 1	7726	Sites in UTR	1	1	0	0	1	bta-miR-2367-5p	N/A	N/A	N/A	-0.24	-0.24	N/A										THTPA
ZNF768	380412	zinc finger protein 768	1297	Sites in UTR	1	0	0	1	0	bta-miR-2367-5p	N/A	N/A	N/A	-0.24	-0.24	N/A										RAP1B
TNFSF12	293826	tumor necrosis factor (ligand) superfamily, member 12	1087	Sites in UTR	1	0	0	1	0	bta-miR-2367-5p	N/A	N/A	N/A	-0.24	-0.24	N/A										KRT80
PSMB11	408907	proteasome (prosome, macropain) subunit, beta type, 11	5	Sites in UTR	1	0	0	1	0	bta-miR-2367-5p	N/A	N/A	N/A	-0.24	-0.24	N/A										ACPL2
AEBP1	450684	AE binding protein 1	246	Sites in UTR	1	0	0	1	0	bta-miR-2367-5p	N/A	N/A	N/A	-0.24	-0.24	N/A										WDFY4
TSC22D2	361875	TSC22 domain family, member 2	1062	Sites in UTR	1	0	1	0	0	bta-miR-2367-5p	N/A	N/A	N/A	-0.24	-0.24	N/A										AP001579.1
TAF4B	269142	TAF4b RNA polymerase II, TATA box binding protein (TBP)-associated factor, 105kDa	52	Sites in UTR	2	0	0	2	0	bta-miR-2367-5p	N/A	N/A	N/A	-0.24	-0.24	N/A										SCAMP2
SLC6A4	401766	solute carrier family 6 (neurotransmitter transporter), member 4	73	Sites in UTR	2	0	1	1	0	bta-miR-2367-5p	N/A	N/A	N/A	-0.24	-0.36	N/A										FYTTD1
DUSP2	288943	dual specificity phosphatase 2	41	Sites in UTR	1	0	0	1	1	bta-miR-2367-5p	N/A	N/A	N/A	-0.24	-0.27	N/A										BRICD5
EIF2AK4	382727	eukaryotic translation initiation factor 2 alpha kinase 4	805	Sites in UTR	1	0	1	0	1	bta-miR-2367-5p	N/A	N/A	N/A	-0.24	-0.28	N/A										CTNND2
PGAM1	334828	phosphoglycerate mutase 1 (brain)	927	Sites in UTR	1	0	0	1	0	bta-miR-2367-5p	N/A	N/A	N/A	-0.24	-0.24	N/A										SRD5A3
KRT6C	252251	keratin 6C	5	Sites in UTR	1	0	1	0	0	bta-miR-2367-5p	N/A	N/A	N/A	-0.24	-0.24	N/A										SLC16A14
SATB2	417098	SATB homeobox 2	820	Sites in UTR	1	1	0	0	0	bta-miR-2367-5p	N/A	N/A	N/A	-0.24	-0.27	N/A										KSR2
AVPR1B	367126	arginine vasopressin receptor 1B	5	Sites in UTR	1	0	0	1	0	bta-miR-2367-5p	N/A	N/A	N/A	-0.24	-0.24	N/A										KCNA6
CCRL2	399036	chemokine (C-C motif) receptor-like 2	5	Sites in UTR	1	0	0	1	0	bta-miR-2367-5p	N/A	N/A	N/A	-0.24	-0.24	N/A										ASCL1
PUS1	440818	pseudouridylate synthase 1	1162	Sites in UTR	1	0	0	1	0	bta-miR-2367-5p	N/A	N/A	N/A	-0.24	-0.24	N/A										FUT2
HINFP	350777	histone H4 transcription factor	410	Sites in UTR	1	0	0	1	0	bta-miR-2367-5p	N/A	N/A	N/A	-0.24	-0.24	N/A										GAB3
DCUN1D4	334636	DCN1, defective in cullin neddylation 1, domain containing 4	1118	Sites in UTR	1	1	0	0	1	bta-miR-2367-5p	N/A	N/A	N/A	-0.24	-0.27	N/A										H3F3B
RHOU	366691	ras homolog family member U	3519	Sites in UTR	1	0	1	0	1	bta-miR-2367-5p	N/A	N/A	N/A	-0.24	-0.24	N/A										FOXO4
TTLL5	298833	tubulin tyrosine ligase-like family, member 5	180	Sites in UTR	1	0	0	1	0	bta-miR-2367-5p	N/A	N/A	N/A	-0.24	-0.24	N/A										JRKL
TMEM248	341567	transmembrane protein 248	3207	Sites in UTR	1	1	0	0	1	bta-miR-2367-5p	N/A	N/A	N/A	-0.24	-0.27	N/A										PRNP
TIGD5	504548	tigger transposable element derived 5	823	Sites in UTR	1	0	0	1	0	bta-miR-2367-5p	N/A	N/A	N/A	-0.24	-0.24	N/A										SHF
ELMOD3	315659	ELMO/CED-12 domain containing 3	31	Sites in UTR	1	0	0	1	3	bta-miR-2367-5p	N/A	N/A	N/A	-0.23	-0.23	N/A										KXD1
UBQLN4	368309	ubiquilin 4	5	Sites in UTR	1	0	0	1	1	bta-miR-2367-5p	N/A	N/A	N/A	-0.23	-0.23	N/A										SKP2
THTPA	288015	thiamine triphosphatase	14	Sites in UTR	1	1	0	0	0	bta-miR-2367-5p	N/A	N/A	N/A	-0.23	-0.23	N/A										CD300E
RAP1B	250560	RAP1B, member of RAS oncogene family	3599	Sites in UTR	1	0	0	1	0	bta-miR-2367-5p	N/A	N/A	N/A	-0.23	-0.23	N/A										MFGE8
KRT80	313234	keratin 80	617	Sites in UTR	1	1	0	0	1	bta-miR-2367-5p	N/A	N/A	N/A	-0.23	-0.23	N/A										AATK
ACPL2	286353	acid phosphatase-like 2	72	Sites in UTR	1	0	0	1	0	bta-miR-2367-5p	N/A	N/A	N/A	-0.23	-0.23	N/A										INHBE
WDFY4	413659	WDFY family member 4	5	Sites in UTR	3	0	0	3	0	bta-miR-2367-5p	N/A	N/A	N/A	-0.23	-0.23	N/A										RERG
AP001579.1	599569	Uncharacterized protein	47	Sites in UTR	1	0	0	1	0	bta-miR-2367-5p	N/A	N/A	N/A	-0.23	-0.23	N/A										NODAL
SCAMP2	268100	secretory carrier membrane protein 2	101	Sites in UTR	1	0	0	1	0	bta-miR-2367-5p	N/A	N/A	N/A	-0.23	-0.23	N/A										ANKRD1
FYTTD1	241502	forty-two-three domain containing 1	891	Sites in UTR	2	0	0	2	0	bta-miR-2367-5p	N/A	N/A	N/A	-0.23	-0.42	N/A										TSPAN17
BRICD5	328540	BRICHOS domain containing 5	9	Sites in UTR	1	0	0	1	0	bta-miR-2367-5p	N/A	N/A	N/A	-0.23	-0.23	N/A										EFCC1
CTNND2	304624	catenin (cadherin-associated protein), delta 2	25	Sites in UTR	1	0	0	1	0	bta-miR-2367-5p	N/A	N/A	N/A	-0.23	-0.23	N/A										CRLF3
SRD5A3	264228	steroid 5 alpha-reductase 3	402	Sites in UTR	1	0	0	1	0	bta-miR-2367-5p	N/A	N/A	N/A	-0.23	-0.23	N/A										KL
SLC16A14	295190	solute carrier family 16, member 14	34	Sites in UTR	1	1	0	0	0	bta-miR-2367-5p	N/A	N/A	N/A	-0.23	-0.23	N/A										KLKB1
KSR2	425217	kinase suppressor of ras 2	22	Sites in UTR	3	0	1	2	5	bta-miR-2367-5p	N/A	N/A	N/A	-0.23	-0.23	N/A										SV2C
KCNA6	433855	potassium voltage-gated channel, shaker-related subfamily, member 6	5	Sites in UTR	2	0	1	1	0	bta-miR-2367-5p	N/A	N/A	N/A	-0.23	-0.23	N/A										ANTXR1
ASCL1	266744	achaete-scute complex homolog 1 (Drosophila)	5	Sites in UTR	1	0	0	1	0	bta-miR-2367-5p	N/A	N/A	N/A	-0.23	-0.23	N/A										BTAF1
FUT2	425340	fucosyltransferase 2 (secretor status included)	10	Sites in UTR	1	0	0	1	0	bta-miR-2367-5p	N/A	N/A	N/A	-0.23	-0.23	N/A										ZNF512
GAB3	369575	GRB2-associated binding protein 3	39	Sites in UTR	1	0	1	0	2	bta-miR-2367-5p	N/A	N/A	N/A	-0.23	-0.23	N/A										IKBKB
H3F3B	591890	H3 histone, family 3B (H3.3B)	336	Sites in UTR	1	0	1	0	0	bta-miR-2367-5p	N/A	N/A	N/A	-0.23	-0.28	N/A										YKT6
FOXO4	374259	forkhead box O4	48	Sites in UTR	1	0	0	1	1	bta-miR-2367-5p	N/A	N/A	N/A	-0.23	-0.23	N/A										PIM2
JRKL	458427	jerky homolog-like (mouse)	116	Sites in UTR	1	0	0	1	0	bta-miR-2367-5p	N/A	N/A	N/A	-0.23	-0.23	N/A										ATCAY
PRNP	379440	prion protein	1136	Sites in UTR	1	0	0	1	0	bta-miR-2367-5p	N/A	N/A	N/A	-0.23	-0.23	N/A										TEPP
SHF	560540	Src homology 2 domain containing F	112	Sites in UTR	1	1	0	0	1	bta-miR-2367-5p	N/A	N/A	N/A	-0.23	-0.31	N/A										PITX3
KXD1	540691	KxDL motif containing 1	117	Sites in UTR	2	0	0	2	0	bta-miR-2367-5p	N/A	N/A	N/A	-0.23	-0.39	N/A										RAN
SKP2	274256	S-phase kinase-associated protein 2, E3 ubiquitin protein ligase	340	Sites in UTR	1	0	0	1	0	bta-miR-2367-5p	N/A	N/A	N/A	-0.23	-0.23	N/A										DSC3
CD300E	392619	CD300e molecule	5	Sites in UTR	1	0	1	0	0	bta-miR-2367-5p	N/A	N/A	N/A	-0.23	-0.23	N/A										SPATA18
MFGE8	539437	milk fat globule-EGF factor 8 protein	404	Sites in UTR	1	0	0	1	0	bta-miR-2367-5p	N/A	N/A	N/A	-0.23	-0.23	N/A										CDK15
AATK	326724	apoptosis-associated tyrosine kinase	307	Sites in UTR	2	0	1	1	0	bta-miR-2367-5p	N/A	N/A	N/A	-0.23	-0.23	N/A										RNASE7
INHBE	266646	inhibin, beta E	268	Sites in UTR	1	0	0	1	0	bta-miR-2367-5p	N/A	N/A	N/A	-0.23	-0.23	N/A										FAM167A
RERG	256953	RAS-like, estrogen-regulated, growth inhibitor	162	Sites in UTR	1	0	0	1	1	bta-miR-2367-5p	N/A	N/A	N/A	-0.23	-0.24	N/A										FZD4
NODAL	287139	nodal growth differentiation factor	5	Sites in UTR	1	0	0	1	0	bta-miR-2367-5p	N/A	N/A	N/A	-0.23	-0.23	N/A										C10orf55
ANKRD1	371697	ankyrin repeat domain 1 (cardiac muscle)	8	Sites in UTR	1	0	0	1	0	bta-miR-2367-5p	N/A	N/A	N/A	-0.23	-0.23	N/A										METTL9
TSPAN17	298564	tetraspanin 17	849	Sites in UTR	2	0	0	2	0	bta-miR-2367-5p	N/A	N/A	N/A	-0.23	-0.23	N/A										PAPD7
EFCC1	436022	EF-hand and coiled-coil domain containing 1	5	Sites in UTR	1	0	0	1	0	bta-miR-2367-5p	N/A	N/A	N/A	-0.23	-0.23	N/A										RORA
LDLRAD4	399848	low density lipoprotein receptor class A domain containing 4	314	Sites in UTR	3	1	0	2	4	bta-miR-2367-5p	N/A	N/A	N/A	-0.23	-0.47	N/A										GCN1L1
CRLF3	324239	cytokine receptor-like factor 3	5	Sites in UTR	1	0	1	0	0	bta-miR-2367-5p	N/A	N/A	N/A	-0.23	-0.23	N/A										ITK
KL	380099	klotho	5	Sites in UTR	1	0	0	1	1	bta-miR-2367-5p	N/A	N/A	N/A	-0.23	-0.23	N/A										KIAA1217
KLKB1	513864	kallikrein B, plasma (Fletcher factor) 1	5	Sites in UTR	1	0	0	1	0	bta-miR-2367-5p	N/A	N/A	N/A	-0.23	-0.23	N/A										ABCD3
SV2C	502798	synaptic vesicle glycoprotein 2C	30	Sites in UTR	3	0	0	3	0	bta-miR-2367-5p	N/A	N/A	N/A	-0.23	-0.26	N/A										SPAG9
ANTXR1	409829	anthrax toxin receptor 1	571	Sites in UTR	1	0	0	1	1	bta-miR-2367-5p	N/A	N/A	N/A	-0.23	-0.26	N/A										RBBP4
BTAF1	265991	BTAF1 RNA polymerase II, B-TFIID transcription factor-associated, 170kDa	917	Sites in UTR	1	1	0	0	0	bta-miR-2367-5p	N/A	N/A	N/A	-0.23	-0.23	N/A										NR6A1
ZNF512	355467	zinc finger protein 512	189	Sites in UTR	1	1	0	0	0	bta-miR-2367-5p	N/A	N/A	N/A	-0.23	-0.23	N/A										ST7L
IKBKB	379708	inhibitor of kappa light polypeptide gene enhancer in B-cells, kinase beta	806	Sites in UTR	1	0	0	1	0	bta-miR-2367-5p	N/A	N/A	N/A	-0.23	-0.23	N/A										PHF7
BCL2L2-PABPN1	553781	BCL2L2-PABPN1 readthrough	110	Sites in UTR	1	0	0	1	0	bta-miR-2367-5p	N/A	N/A	N/A	-0.22	-0.25	N/A										ZNF284
YKT6	223369	YKT6 v-SNARE homolog (S. cerevisiae)	2409	Sites in UTR	1	0	1	0	0	bta-miR-2367-5p	N/A	N/A	N/A	-0.22	-0.23	N/A										TMEM86A
PIM2	376509	pim-2 oncogene	77	Sites in UTR	1	0	0	1	0	bta-miR-2367-5p	N/A	N/A	N/A	-0.22	-0.22	N/A										MGEA5
ATCAY	450849	ataxia, cerebellar, Cayman type	5	Sites in UTR	1	0	1	0	1	bta-miR-2367-5p	N/A	N/A	N/A	-0.22	-0.22	N/A										UAP1L1
TEPP	290872	testis, prostate and placenta expressed	5	Sites in UTR	1	0	0	1	0	bta-miR-2367-5p	N/A	N/A	N/A	-0.22	-0.22	N/A										hsa-mir-1199
ZBTB4	380599	zinc finger and BTB domain containing 4	1039	Sites in UTR	2	1	0	1	0	bta-miR-2367-5p	N/A	N/A	N/A	-0.22	-0.22	N/A										PTCHD2
PITX3	370002	paired-like homeodomain 3	8	Sites in UTR	1	0	0	1	0	bta-miR-2367-5p	N/A	N/A	N/A	-0.22	-0.22	N/A										ECHDC2
RAN	543796	RAN, member RAS oncogene family	1418	Sites in UTR	1	0	0	1	0	bta-miR-2367-5p	N/A	N/A	N/A	-0.22	-0.26	N/A										PATL2
DSC3	434452	desmocollin 3	390	Sites in UTR	2	0	1	1	0	bta-miR-2367-5p	N/A	N/A	N/A	-0.22	-0.23	N/A										CCNF
SPATA18	295213	spermatogenesis associated 18	19	Sites in UTR	1	0	0	1	0	bta-miR-2367-5p	N/A	N/A	N/A	-0.22	-0.22	N/A										RHOBTB2
CDK15	450471	cyclin-dependent kinase 15	7	Sites in UTR	1	0	0	1	0	bta-miR-2367-5p	N/A	N/A	N/A	-0.22	-0.22	N/A										ACSL4
RNASE7	298690	ribonuclease, RNase A family, 7	5	Sites in UTR	1	0	0	1	0	bta-miR-2367-5p	N/A	N/A	N/A	-0.22	-0.22	N/A										KBTBD2
FAM167A	284486	family with sequence similarity 167, member A	85	Sites in UTR	1	0	0	1	1	bta-miR-2367-5p	N/A	N/A	N/A	-0.22	-0.22	N/A										CORO1C
FZD4	531380	frizzled family receptor 4	5	Sites in UTR	2	1	0	1	0	bta-miR-2367-5p	N/A	N/A	N/A	-0.22	-0.22	N/A										WNT2B
C10orf55	409178	chromosome 10 open reading frame 55	5	Sites in UTR	1	0	0	1	0	bta-miR-2367-5p	N/A	N/A	N/A	-0.22	-0.22	N/A										ACTR1A
METTL9	358154	methyltransferase like 9	220	Sites in UTR	1	0	0	1	0	bta-miR-2367-5p	N/A	N/A	N/A	-0.22	-0.22	N/A										CNNM2
PAPD7	230860	PAP associated domain containing 7	3195	Sites in UTR	1	1	0	0	0	bta-miR-2367-5p	N/A	N/A	N/A	-0.22	-0.23	N/A										CNOT6
RORA	335671	RAR-related orphan receptor A	102	Sites in UTR	2	1	1	0	2	bta-miR-2367-5p	N/A	N/A	N/A	-0.22	-0.26	N/A										LOXL1
GCN1L1	300649	GCN1 general control of amino-acid synthesis 1-like 1 (yeast)	1283	Sites in UTR	1	0	0	1	0	bta-miR-2367-5p	N/A	N/A	N/A	-0.22	-0.23	N/A										CD86
ITK	422843	IL2-inducible T-cell kinase	5	Sites in UTR	1	1	0	0	0	bta-miR-2367-5p	N/A	N/A	N/A	-0.22	-0.22	N/A										MYBL2
KIAA1217	396445	KIAA1217	320	Sites in UTR	1	1	0	0	0	bta-miR-2367-5p	N/A	N/A	N/A	-0.22	-0.22	N/A										PNLDC1
ABCD3	394233	ATP-binding cassette, sub-family D (ALD), member 3	53	Sites in UTR	2	0	1	1	0	bta-miR-2367-5p	N/A	N/A	N/A	-0.22	-0.22	N/A										UCP3
SPAG9	262014	sperm associated antigen 9	509	Sites in UTR	1	0	0	1	1	bta-miR-2367-5p	N/A	N/A	N/A	-0.22	-0.24	N/A										NEU1
RBBP4	373494	retinoblastoma binding protein 4	486	Sites in UTR	2	0	0	2	0	bta-miR-2367-5p	N/A	N/A	N/A	-0.22	-0.26	N/A										BTLA
NR6A1	487099	nuclear receptor subfamily 6, group A, member 1	1082	Sites in UTR	2	0	1	1	1	bta-miR-2367-5p	N/A	N/A	N/A	-0.22	-0.22	N/A										S1PR3
ST7L	360743	suppression of tumorigenicity 7 like	45	Sites in UTR	2	0	0	2	1	bta-miR-2367-5p	N/A	N/A	N/A	-0.22	-0.56	N/A										NOD2
HRK	257572	harakiri, BCL2 interacting protein (contains only BH3 domain)	19	Sites in UTR	2	0	1	1	1	bta-miR-2367-5p	N/A	N/A	N/A	-0.22	-0.27	N/A										ZNF200
PHF7	327906	PHD finger protein 7	38	Sites in UTR	1	1	0	0	0	bta-miR-2367-5p	N/A	N/A	N/A	-0.22	-0.42	N/A										NRXN1
ZNF284	421176	zinc finger protein 284	42	Sites in UTR	1	0	1	0	0	bta-miR-2367-5p	N/A	N/A	N/A	-0.22	-0.22	N/A										ETV3
TMEM86A	280734	transmembrane protein 86A	5	Sites in UTR	1	1	0	0	0	bta-miR-2367-5p	N/A	N/A	N/A	-0.22	-0.22	N/A										ATXN7L3B
MGEA5	439817	meningioma expressed antigen 5 (hyaluronidase)	1253	Sites in UTR	1	1	0	0	0	bta-miR-2367-5p	N/A	N/A	N/A	-0.22	-0.22	N/A										FAM155B
UAP1L1	360271	UDP-N-acteylglucosamine pyrophosphorylase 1-like 1	398	Sites in UTR	2	1	1	0	1	bta-miR-2367-5p	N/A	N/A	N/A	-0.22	-0.22	N/A										IL20RB
hsa-mir-1199	587086	hsa-mir-1199	45	Sites in UTR	1	0	0	1	0	bta-miR-2367-5p	N/A	N/A	N/A	-0.22	-0.22	N/A										BCKDHB
PTCHD2	304392	patched domain containing 2	7	Sites in UTR	1	0	1	0	0	bta-miR-2367-5p	N/A	N/A	N/A	-0.22	-0.22	N/A										CDC7
ECHDC2	371522	enoyl CoA hydratase domain containing 2	172	Sites in UTR	1	0	1	0	0	bta-miR-2367-5p	N/A	N/A	N/A	-0.22	-0.22	N/A										UBE2H
PATL2	560775	protein associated with topoisomerase II homolog 2 (yeast)	9	Sites in UTR	1	0	0	1	0	bta-miR-2367-5p	N/A	N/A	N/A	-0.22	-0.22	N/A										CREG2
CCNF	397066	cyclin F	1432	Sites in UTR	1	1	0	0	1	bta-miR-2367-5p	N/A	N/A	N/A	-0.22	-0.22	N/A										CDC25A
RHOBTB2	251823	Rho-related BTB domain containing 2	32	Sites in UTR	1	0	0	1	3	bta-miR-2367-5p	N/A	N/A	N/A	-0.22	-0.29	N/A										CLCN2
ACSL4	469796	acyl-CoA synthetase long-chain family member 4	229	Sites in UTR	1	0	0	1	0	bta-miR-2367-5p	N/A	N/A	N/A	-0.22	-0.22	N/A										LIN54
KBTBD2	304056	kelch repeat and BTB (POZ) domain containing 2	2559	Sites in UTR	1	0	0	1	0	bta-miR-2367-5p	N/A	N/A	N/A	-0.22	-0.23	N/A										SPOCD1
CORO1C	261401	coronin, actin binding protein, 1C	1970	Sites in UTR	1	0	0	1	0	bta-miR-2367-5p	N/A	N/A	N/A	-0.22	-0.22	N/A										ATOH8
WNT2B	369686	wingless-type MMTV integration site family, member 2B	5	Sites in UTR	1	0	0	1	2	bta-miR-2367-5p	N/A	N/A	N/A	-0.22	-0.22	N/A										ZC3H11A
ACTR1A	487599	ARP1 actin-related protein 1 homolog A, centractin alpha (yeast)	190	Sites in UTR	2	0	0	2	0	bta-miR-2367-5p	N/A	N/A	N/A	-0.22	-0.28	N/A										C6orf47
CNNM2	369878	cyclin M2	517	Sites in UTR	7	1	0	6	2	bta-miR-2367-5p	N/A	N/A	N/A	-0.22	-0.48	N/A										PBOV1
CNOT6	393356	CCR4-NOT transcription complex, subunit 6	300	Sites in UTR	2	0	1	1	1	bta-miR-2367-5p	N/A	N/A	N/A	-0.22	-0.36	N/A										LOXL3
C1orf115	294890	chromosome 1 open reading frame 115	180	Sites in UTR	1	0	0	1	1	bta-miR-2367-5p	N/A	N/A	N/A	-0.22	-0.24	N/A										SLC25A44
LOXL1	261922	lysyl oxidase-like 1	1361	Sites in UTR	1	0	0	1	0	bta-miR-2367-5p	N/A	N/A	N/A	-0.22	-0.22	N/A										SAMD12
CD86	330540	CD86 molecule	5	Sites in UTR	1	0	0	1	0	bta-miR-2367-5p	N/A	N/A	N/A	-0.22	-0.22	N/A										STOML2
MYBL2	217026	v-myb avian myeloblastosis viral oncogene homolog-like 2	71	Sites in UTR	1	0	1	0	1	bta-miR-2367-5p	N/A	N/A	N/A	-0.22	-0.22	N/A										FAM161B
PNLDC1	610273	poly(A)-specific ribonuclease (PARN)-like domain containing 1	5	Sites in UTR	1	0	0	1	0	bta-miR-2367-5p	N/A	N/A	N/A	-0.22	-0.22	N/A										2001-03-01
UCP3	314032	uncoupling protein 3 (mitochondrial, proton carrier)	10	Sites in UTR	1	0	0	1	1	bta-miR-2367-5p	N/A	N/A	N/A	-0.22	-0.22	N/A										SORCS3
NEU1	375631	sialidase 1 (lysosomal sialidase)	6000	Sites in UTR	1	0	0	1	0	bta-miR-2367-5p	N/A	N/A	N/A	-0.22	-0.22	N/A										C17orf103
BTLA	334530	B and T lymphocyte associated	5	Sites in UTR	1	0	1	0	0	bta-miR-2367-5p	N/A	N/A	N/A	-0.21	-0.21	N/A										GABRA6
S1PR3	358157	sphingosine-1-phosphate receptor 3	70	Sites in UTR	1	0	0	1	0	bta-miR-2367-5p	N/A	N/A	N/A	-0.21	-0.21	N/A										KITLG
NOD2	300589	nucleotide-binding oligomerization domain containing 2	8	Sites in UTR	1	0	1	0	0	bta-miR-2367-5p	N/A	N/A	N/A	-0.21	-0.21	N/A										KBTBD13
ZNF200	396868	zinc finger protein 200	269	Sites in UTR	1	0	0	1	0	bta-miR-2367-5p	N/A	N/A	N/A	-0.21	-0.21	N/A										FAM92B
NRXN1	342184	neurexin 1	5	Sites in UTR	1	0	0	1	1	bta-miR-2367-5p	N/A	N/A	N/A	-0.21	-0.21	N/A										ZNF713
ETV3	368192	ets variant 3	37	Sites in UTR	2	0	0	2	1	bta-miR-2367-5p	N/A	N/A	N/A	-0.21	-0.21	N/A										UBAC2
ATXN7L3B	519948	ataxin 7-like 3B	55	Sites in UTR	1	0	1	0	2	bta-miR-2367-5p	N/A	N/A	N/A	-0.21	-0.21	N/A										PPP1R12C
FAM155B	252338	family with sequence similarity 155, member B	21	Sites in UTR	2	0	0	2	0	bta-miR-2367-5p	N/A	N/A	N/A	-0.21	-0.21	N/A										MIP
IL20RB	309742	interleukin 20 receptor beta	16	Sites in UTR	1	0	0	1	0	bta-miR-2367-5p	N/A	N/A	N/A	-0.21	-0.21	N/A										NCF2
BCKDHB	545529	branched chain keto acid dehydrogenase E1, beta polypeptide	143	Sites in UTR	1	0	1	0	1	bta-miR-2367-5p	N/A	N/A	N/A	-0.21	-0.21	N/A										PEAR1
CDC7	234627	cell division cycle 7	416	Sites in UTR	1	0	0	1	0	bta-miR-2367-5p	N/A	N/A	N/A	-0.21	-0.22	N/A										EFNA5
UBE2H	355621	ubiquitin-conjugating enzyme E2H	855	Sites in UTR	1	0	0	1	0	bta-miR-2367-5p	N/A	N/A	N/A	-0.21	-0.22	N/A										PELI3
CREG2	324768	cellular repressor of E1A-stimulated genes 2	38	Sites in UTR	2	0	0	2	0	bta-miR-2367-5p	N/A	N/A	N/A	-0.21	-0.24	N/A										SLC44A1
CDC25A	302506	cell division cycle 25A	5	Sites in UTR	1	0	0	1	1	bta-miR-2367-5p	N/A	N/A	N/A	-0.21	-0.21	N/A										S1PR4
CLCN2	423355	chloride channel, voltage-sensitive 2	44	Sites in UTR	1	0	0	1	1	bta-miR-2367-5p	N/A	N/A	N/A	-0.21	-0.21	N/A										FNBP1L
LIN54	395282	lin-54 homolog (C. elegans)	228	Sites in UTR	1	0	0	1	0	bta-miR-2367-5p	N/A	N/A	N/A	-0.21	-0.21	N/A										FAM221B
SPOCD1	373648	SPOC domain containing 1	755	Sites in UTR	1	0	0	1	1	bta-miR-2367-5p	N/A	N/A	N/A	-0.21	-0.21	N/A										TMEM62
ATOH8	306279	atonal homolog 8 (Drosophila)	21	Sites in UTR	2	0	0	2	2	bta-miR-2367-5p	N/A	N/A	N/A	-0.21	-0.32	N/A										PCYT1A
ZC3H11A	332127	zinc finger CCCH-type containing 11A	71	Sites in UTR	1	0	0	1	0	bta-miR-2367-5p	N/A	N/A	N/A	-0.21	-0.21	N/A										ITGB3
C6orf47	375911	chromosome 6 open reading frame 47	38	Sites in UTR	1	0	0	1	0	bta-miR-2367-5p	N/A	N/A	N/A	-0.21	-0.21	N/A										RFC3
PBOV1	527246	prostate and breast cancer overexpressed 1	5	Sites in UTR	1	0	0	1	0	bta-miR-2367-5p	N/A	N/A	N/A	-0.21	-0.21	N/A										CD300LG
LOXL3	264094	lysyl oxidase-like 3	235	Sites in UTR	1	0	0	1	3	bta-miR-2367-5p	N/A	N/A	N/A	-0.21	-0.38	N/A										SERINC4
SLC25A44	359511	solute carrier family 25, member 44	760	Sites in UTR	1	0	0	1	1	bta-miR-2367-5p	N/A	N/A	N/A	-0.21	-0.21	N/A										KCND3
SAMD12	409003	sterile alpha motif domain containing 12	57	Sites in UTR	1	0	0	1	1	bta-miR-2367-5p	N/A	N/A	N/A	-0.21	-0.21	N/A										ANKIB1
STOML2	356494	stomatin (EPB72)-like 2	11262	Sites in UTR	1	0	0	1	0	bta-miR-2367-5p	N/A	N/A	N/A	-0.21	-0.21	N/A										CCDC170
FAM161B	286544	family with sequence similarity 161, member B	10	Sites in UTR	1	0	1	0	0	bta-miR-2367-5p	N/A	N/A	N/A	-0.21	-0.21	N/A										FAM110C
2001-03-01	274057	membrane-associated ring finger (C3HC4) 1, E3 ubiquitin protein ligase	5	Sites in UTR	1	1	0	0	0	bta-miR-2367-5p	N/A	N/A	N/A	-0.21	-0.21	N/A										TBKBP1
SORCS3	369701	sortilin-related VPS10 domain containing receptor 3	5	Sites in UTR	1	1	0	0	0	bta-miR-2367-5p	N/A	N/A	N/A	-0.21	-0.21	N/A										ITIH6
C17orf103	468196	chromosome 17 open reading frame 103	54	Sites in UTR	1	0	1	0	3	bta-miR-2367-5p	N/A	N/A	N/A	-0.21	-0.21	N/A										RGS20
GABRA6	523217	gamma-aminobutyric acid (GABA) A receptor, alpha 6	5	Sites in UTR	1	0	1	0	0	bta-miR-2367-5p	N/A	N/A	N/A	-0.21	-0.21	N/A										RPL12
KITLG	228280	KIT ligand	100	Sites in UTR	1	1	0	0	0	bta-miR-2367-5p	N/A	N/A	N/A	-0.21	-0.21	N/A										APLN
KBTBD13	432196	kelch repeat and BTB (POZ) domain containing 13	5	Sites in UTR	1	0	0	1	1	bta-miR-2367-5p	N/A	N/A	N/A	-0.21	-0.21	N/A										H1F0
FAM92B	539556	family with sequence similarity 92, member B	5	Sites in UTR	1	0	0	1	0	bta-miR-2367-5p	N/A	N/A	N/A	-0.21	-0.21	N/A										GPR133
ZNF713	429591	zinc finger protein 713	5	Sites in UTR	1	0	0	1	0	bta-miR-2367-5p	N/A	N/A	N/A	-0.21	-0.21	N/A										WNT4
UBAC2	376440	UBA domain containing 2	902	Sites in UTR	1	0	0	1	1	bta-miR-2367-5p	N/A	N/A	N/A	-0.21	-0.21	N/A										CTSK
PPP1R12C	263433	protein phosphatase 1, regulatory subunit 12C	505	Sites in UTR	1	0	0	1	1	bta-miR-2367-5p	N/A	N/A	N/A	-0.21	-0.21	N/A										HMX2
MIP	257979	major intrinsic protein of lens fiber	5	Sites in UTR	1	1	0	0	0	bta-miR-2367-5p	N/A	N/A	N/A	-0.21	-0.21	N/A										PIGH
NCF2	367536	neutrophil cytosolic factor 2	12	Sites in UTR	1	0	0	1	0	bta-miR-2367-5p	N/A	N/A	N/A	-0.21	-0.21	N/A										PNRC2
PEAR1	292358	platelet endothelial aggregation receptor 1	160	Sites in UTR	1	0	0	1	2	bta-miR-2367-5p	N/A	N/A	N/A	-0.21	-0.29	N/A										C8orf58
EFNA5	333275	ephrin-A5	225	Sites in UTR	1	0	0	1	0	bta-miR-2367-5p	N/A	N/A	N/A	-0.21	-0.21	N/A										METTL7B
PELI3	320741	pellino E3 ubiquitin protein ligase family member 3	257	Sites in UTR	2	1	0	1	1	bta-miR-2367-5p	N/A	N/A	N/A	-0.21	-0.43	N/A										AL391421.1
EEF2K	263026	eukaryotic elongation factor-2 kinase	115	Sites in UTR	2	0	1	1	1	bta-miR-2367-5p	N/A	N/A	N/A	-0.21	-0.29	N/A										POR
SLC44A1	374720	solute carrier family 44 (choline transporter), member 1	407	Sites in UTR	1	0	0	1	1	bta-miR-2367-5p	N/A	N/A	N/A	-0.21	-0.24	N/A										INSRR
S1PR4	246115	sphingosine-1-phosphate receptor 4	5	Sites in UTR	1	0	0	1	0	bta-miR-2367-5p	N/A	N/A	N/A	-0.21	-0.21	N/A										AC011484.1
PTPN11	351677	protein tyrosine phosphatase, non-receptor type 11	52	Sites in UTR	1	0	0	1	1	bta-miR-2367-5p	N/A	N/A	N/A	-0.21	-0.21	N/A										FBXL3
FNBP1L	370253	formin binding protein 1-like	219	Sites in UTR	1	0	1	0	0	bta-miR-2367-5p	N/A	N/A	N/A	-0.21	-0.21	N/A										PNMA1
FAM221B	423537	family with sequence similarity 221, member B	5	Sites in UTR	1	0	1	0	1	bta-miR-2367-5p	N/A	N/A	N/A	-0.21	-0.21	N/A										DPYSL4
LHX6	373755	LIM homeobox 6	196	Sites in UTR	1	0	0	1	1	bta-miR-2367-5p	N/A	N/A	N/A	-0.21	-0.21	N/A										CYP39A1
TMEM62	260403	transmembrane protein 62	9	Sites in UTR	1	0	0	1	0	bta-miR-2367-5p	N/A	N/A	N/A	-0.21	-0.21	N/A										BHLHA15
PCYT1A	292823	phosphate cytidylyltransferase 1, choline, alpha	731	Sites in UTR	1	0	0	1	0	bta-miR-2367-5p	N/A	N/A	N/A	-0.21	-0.22	N/A										GPR124
ITGB3	559488	integrin, beta 3 (platelet glycoprotein IIIa, antigen CD61)	176	Sites in UTR	2	0	1	1	1	bta-miR-2367-5p	N/A	N/A	N/A	-0.21	-0.21	N/A										TRPM5
RFC3	380071	replication factor C (activator 1) 3, 38kDa	150	Sites in UTR	1	0	1	0	0	bta-miR-2367-5p	N/A	N/A	N/A	-0.21	-0.26	N/A										ANXA13
CD300LG	317310	CD300 molecule-like family member g	5	Sites in UTR	1	0	0	1	0	bta-miR-2367-5p	N/A	N/A	N/A	-0.21	-0.21	N/A										ANK1
SERINC4	299970	serine incorporator 4	9	Sites in UTR	1	1	0	0	0	bta-miR-2367-5p	N/A	N/A	N/A	-0.21	-0.21	N/A										FSTL1
KCND3	369697	potassium voltage-gated channel, Shal-related subfamily, member 3	23	Sites in UTR	1	0	0	1	2	bta-miR-2367-5p	N/A	N/A	N/A	-0.21	-0.21	N/A										DOCK11
ANKIB1	265742	ankyrin repeat and IBR domain containing 1	127	Sites in UTR	1	0	0	1	0	bta-miR-2367-5p	N/A	N/A	N/A	-0.21	-0.21	N/A										C9orf116
CCDC170	239375	coiled-coil domain containing 170	15	Sites in UTR	1	0	0	1	0	bta-miR-2367-5p	N/A	N/A	N/A	-0.21	-0.21	N/A										BTBD18
FAM110C	327669	family with sequence similarity 110, member C	29	Sites in UTR	1	0	0	1	0	bta-miR-2367-5p	N/A	N/A	N/A	-0.21	-0.21	N/A										MYO1B
TBKBP1	361722	TBK1 binding protein 1	173	Sites in UTR	1	0	0	1	0	bta-miR-2367-5p	N/A	N/A	N/A	-0.21	-0.21	N/A										TGFA
ITIH6	218437	inter-alpha-trypsin inhibitor heavy chain family, member 6	5	Sites in UTR	1	0	0	1	0	bta-miR-2367-5p	N/A	N/A	N/A	-0.21	-0.21	N/A										NME3
RGS20	297313	regulator of G-protein signaling 20	77	Sites in UTR	1	0	0	1	0	bta-miR-2367-5p	N/A	N/A	N/A	-0.21	-0.23	N/A										RBBP9
RPL12	361436	ribosomal protein L12	30	Sites in UTR	1	1	0	0	0	bta-miR-2367-5p	N/A	N/A	N/A	-0.21	-0.4	N/A										FKBP4
APLN	307485	apelin	48	Sites in UTR	2	0	0	2	1	bta-miR-2367-5p	N/A	N/A	N/A	-0.21	-0.3	N/A										KCNN2
H1F0	340857	H1 histone family, member 0	234	Sites in UTR	1	0	0	1	0	bta-miR-2367-5p	N/A	N/A	N/A	-0.21	-0.23	N/A										ERLIN1
GPR133	376682	G protein-coupled receptor 133	57	Sites in UTR	1	0	0	1	2	bta-miR-2367-5p	N/A	N/A	N/A	-0.21	-0.21	N/A										MTF1
WNT4	290168	wingless-type MMTV integration site family, member 4	5	Sites in UTR	1	0	0	1	2	bta-miR-2367-5p	N/A	N/A	N/A	-0.21	-0.21	N/A										ZBTB37
CTSK	271651	cathepsin K	10	Sites in UTR	1	0	0	1	0	bta-miR-2367-5p	N/A	N/A	N/A	-0.21	-0.21	N/A										SOS1
HNRNPK	376281	heterogeneous nuclear ribonucleoprotein K	124	Sites in UTR	1	0	0	1	1	bta-miR-2367-5p	N/A	N/A	N/A	-0.21	-0.21	N/A										MYCL
HMX2	339992	H6 family homeobox 2	8	Sites in UTR	2	0	1	1	1	bta-miR-2367-5p	N/A	N/A	N/A	-0.21	-0.24	N/A										DAAM2
PIGH	216452	phosphatidylinositol glycan anchor biosynthesis, class H	107	Sites in UTR	3	0	3	0	1	bta-miR-2367-5p	N/A	N/A	N/A	-0.21	-0.52	N/A										GALM
PNRC2	334352	proline-rich nuclear receptor coactivator 2	100	Sites in UTR	1	0	1	0	0	bta-miR-2367-5p	N/A	N/A	N/A	-0.2	-0.2	N/A										KCNJ14
C8orf58	289990	chromosome 8 open reading frame 58	619	Sites in UTR	1	0	0	1	0	bta-miR-2367-5p	N/A	N/A	N/A	-0.2	-0.2	N/A										TMEM260
METTL7B	394252	methyltransferase like 7B	58	Sites in UTR	1	0	0	1	0	bta-miR-2367-5p	N/A	N/A	N/A	-0.2	-0.2	N/A										GDF11
AL391421.1	372387	Uncharacterized protein; cDNA FLJ43696 fis, clone TBAES2007964	5	Sites in UTR	1	0	0	1	1	bta-miR-2367-5p	N/A	N/A	N/A	-0.2	-0.2	N/A										LINGO1
FRMPD2	474573	FERM and PDZ domain containing 2	5	Sites in UTR	1	0	0	1	0	bta-miR-2367-5p	N/A	N/A	N/A	-0.2	-0.2	N/A										LSM1
POR	394893	P450 (cytochrome) oxidoreductase	3417	Sites in UTR	1	0	0	1	1	bta-miR-2367-5p	N/A	N/A	N/A	-0.2	-0.2	N/A										ZBTB8B
INSRR	368195	insulin receptor-related receptor	5	Sites in UTR	1	0	0	1	0	bta-miR-2367-5p	N/A	N/A	N/A	-0.2	-0.2	N/A										RRP7A
AC011484.1	377652	Uncharacterized protein; cDNA FLJ42076 fis, clone SYNOV2018921	5	Sites in UTR	1	0	0	1	1	bta-miR-2367-5p	N/A	N/A	N/A	-0.2	-0.2	N/A										GPATCH2L
FBXL3	355620	F-box and leucine-rich repeat protein 3	842	Sites in UTR	1	0	0	1	0	bta-miR-2367-5p	N/A	N/A	N/A	-0.2	-0.22	N/A										FAM98A
PNMA1	316836	paraneoplastic Ma antigen 1	70	Sites in UTR	1	0	0	1	0	bta-miR-2367-5p	N/A	N/A	N/A	-0.2	-0.24	N/A										PRRT3
VAPB	395802	VAMP (vesicle-associated membrane protein)-associated protein B and C	391	Sites in UTR	1	0	0	1	1	bta-miR-2367-5p	N/A	N/A	N/A	-0.2	-0.23	N/A										CYYR1
DPYSL4	338492	dihydropyrimidinase-like 4	248	Sites in UTR	1	1	0	0	0	bta-miR-2367-5p	N/A	N/A	N/A	-0.2	-0.2	N/A										C4orf3
CYP39A1	275016	cytochrome P450, family 39, subfamily A, polypeptide 1	152	Sites in UTR	1	0	1	0	0	bta-miR-2367-5p	N/A	N/A	N/A	-0.2	-0.2	N/A										DFNA5
BHLHA15	609256	basic helix-loop-helix family, member a15	136	Sites in UTR	1	0	1	0	3	bta-miR-2367-5p	N/A	N/A	N/A	-0.2	-0.21	N/A										GTPBP1
GPR124	315216	G protein-coupled receptor 124	72	Sites in UTR	1	0	0	1	4	bta-miR-2367-5p	N/A	N/A	N/A	-0.2	-0.22	N/A										GUCD1
SHISA9	558583	shisa family member 9	5	Sites in UTR	1	0	0	1	0	bta-miR-2367-5p	N/A	N/A	N/A	-0.2	-0.2	N/A										RIPPLY3
PFKFB3	536985	6-phosphofructo-2-kinase/fructose-2,6-biphosphatase 3	29	Sites in UTR	1	0	0	1	0	bta-miR-2367-5p	N/A	N/A	N/A	-0.2	-0.2	N/A										PHOSPHO1
TRPM5	155859	transient receptor potential cation channel, subfamily M, member 5	5	Sites in UTR	1	0	0	1	0	bta-miR-2367-5p	N/A	N/A	N/A	-0.2	-0.2	N/A										PAK4
ANXA13	262220	annexin A13	5	Sites in UTR	1	0	1	0	0	bta-miR-2367-5p	N/A	N/A	N/A	-0.2	-0.2	N/A										NR4A3
CXADR	356276	coxsackie virus and adenovirus receptor	56	Sites in UTR	1	0	1	0	0	bta-miR-2367-5p	N/A	N/A	N/A	-0.2	-0.2	N/A										RTN4R
ANK1	289735	ankyrin 1, erythrocytic	5	Sites in UTR	1	0	1	0	1	bta-miR-2367-5p	N/A	N/A	N/A	-0.2	-0.2	N/A										CRYBG3
FSTL1	295633	follistatin-like 1	6788	Sites in UTR	1	0	0	1	1	bta-miR-2367-5p	N/A	N/A	N/A	-0.2	-0.25	N/A										ZNF558
DOCK11	276205	dedicator of cytokinesis 11	40	Sites in UTR	1	0	1	0	0	bta-miR-2367-5p	N/A	N/A	N/A	-0.2	-0.25	N/A										YWHAQ
C9orf116	371789	chromosome 9 open reading frame 116	206	Sites in UTR	1	0	1	0	0	bta-miR-2367-5p	N/A	N/A	N/A	-0.2	-0.2	N/A										TREH
BTBD18	436147	BTB (POZ) domain containing 18	5	Sites in UTR	1	0	0	1	0	bta-miR-2367-5p	N/A	N/A	N/A	-0.2	-0.2	N/A										CDK2
MYO1B	339514	myosin IB	3042	Sites in UTR	1	0	1	0	0	bta-miR-2367-5p	N/A	N/A	N/A	-0.2	-0.21	N/A										CECR6
TGFA	295401	transforming growth factor, alpha	36	Sites in UTR	1	0	0	1	0	bta-miR-2367-5p	N/A	N/A	N/A	-0.2	-0.2	N/A										ZBTB9
NME3	219302	NME/NM23 nucleoside diphosphate kinase 3	3070	Sites in UTR	1	0	0	1	0	bta-miR-2367-5p	N/A	N/A	N/A	-0.2	-0.2	N/A										GABRG1
RBBP9	337227	retinoblastoma binding protein 9	102	Sites in UTR	1	0	0	1	1	bta-miR-2367-5p	N/A	N/A	N/A	-0.2	-0.21	N/A										RBM14
FKBP4	1008.4	FK506 binding protein 4, 59kDa	727	Sites in UTR	1	0	0	1	0	bta-miR-2367-5p	N/A	N/A	N/A	-0.2	-0.2	N/A										TRMT61A
KCNN2	512097	potassium intermediate/small conductance calcium-activated channel, subfamily N, member 2	5	Sites in UTR	1	0	0	1	0	bta-miR-2367-5p	N/A	N/A	N/A	-0.2	-0.2	N/A										CA13
ERLIN1	421367	ER lipid raft associated 1	86	Sites in UTR	1	0	0	1	0	bta-miR-2367-5p	N/A	N/A	N/A	-0.2	-0.21	N/A										ANKAR
MTF1	373036	metal-regulatory transcription factor 1	98	Sites in UTR	2	0	1	1	3	bta-miR-2367-5p	N/A	N/A	N/A	-0.2	-0.2	N/A										G3BP2
ZBTB37	367702	zinc finger and BTB domain containing 37	213	Sites in UTR	3	0	1	2	3	bta-miR-2367-5p	N/A	N/A	N/A	-0.2	-0.21	N/A										PIP4K2A
SOS1	426016	son of sevenless homolog 1 (Drosophila)	189	Sites in UTR	1	0	0	1	1	bta-miR-2367-5p	N/A	N/A	N/A	-0.2	-0.23	N/A										GPR158
MYCL	397332	v-myc avian myelocytomatosis viral oncogene lung carcinoma derived homolog	10	Sites in UTR	1	0	0	1	1	bta-miR-2367-5p	N/A	N/A	N/A	-0.2	-0.2	N/A										GRIK4
DAAM2	538976	dishevelled associated activator of morphogenesis 2	5	Sites in UTR	2	0	0	2	3	bta-miR-2367-5p	N/A	N/A	N/A	-0.2	-0.2	N/A										ZNF286B
GALM	272252	galactose mutarotase (aldose 1-epimerase)	963	Sites in UTR	1	0	1	0	0	bta-miR-2367-5p	N/A	N/A	N/A	-0.2	-0.25	N/A										GREB1
KCNJ14	391884	potassium inwardly-rectifying channel, subfamily J, member 14	29	Sites in UTR	1	0	0	1	2	bta-miR-2367-5p	N/A	N/A	N/A	-0.2	-0.24	N/A										NPAP1
TMEM260	261557	transmembrane protein 260	44	Sites in UTR	1	0	0	1	3	bta-miR-2367-5p	N/A	N/A	N/A	-0.2	-0.2	N/A										DTNA
GDF11	257868	growth differentiation factor 11	847	Sites in UTR	1	0	1	0	2	bta-miR-2367-5p	N/A	N/A	N/A	-0.2	-0.27	N/A										GDPD1
LINGO1	355301	leucine rich repeat and Ig domain containing 1	42	Sites in UTR	1	0	0	1	4	bta-miR-2367-5p	N/A	N/A	N/A	-0.2	-0.32	N/A										GPX3
LSM1	520755	LSM1 homolog, U6 small nuclear RNA associated (S. cerevisiae)	920	Sites in UTR	1	0	1	0	0	bta-miR-2367-5p	N/A	N/A	N/A	-0.2	-0.2	N/A										NFIB
ZBTB8B	609129	zinc finger and BTB domain containing 8B	18	Sites in UTR	1	0	0	1	3	bta-miR-2367-5p	N/A	N/A	N/A	-0.2	-0.28	N/A										NOVA1
GABPB2	368918	GA binding protein transcription factor, beta subunit 2	35	Sites in UTR	1	0	0	1	3	bta-miR-2367-5p	N/A	N/A	N/A	-0.2	-0.29	N/A										SLC30A8
RRP7A	323014	ribosomal RNA processing 7 homolog A (S. cerevisiae)	522	Sites in UTR	1	1	0	0	1	bta-miR-2367-5p	N/A	N/A	N/A	-0.2	-0.2	N/A										PUS7L
GPATCH2L	553588	G patch domain containing 2-like	96	Sites in UTR	2	0	0	2	0	bta-miR-2367-5p	N/A	N/A	N/A	-0.2	-0.23	N/A										TCTA
FAM98A	403368	family with sequence similarity 98, member A	89	Sites in UTR	1	0	0	1	0	bta-miR-2367-5p	N/A	N/A	N/A	-0.2	-0.2	N/A										SPRY4
PRRT3	412055	proline-rich transmembrane protein 3	17	Sites in UTR	1	0	1	0	0	bta-miR-2367-5p	N/A	N/A	N/A	-0.2	-0.2	N/A										RP11-644F5.10
CYYR1	299340	cysteine/tyrosine-rich 1	5	Sites in UTR	1	0	0	1	1	bta-miR-2367-5p	N/A	N/A	N/A	-0.2	-0.2	N/A										CCNYL1
C4orf3	399075	chromosome 4 open reading frame 3	2330	Sites in UTR	1	0	1	0	0	bta-miR-2367-5p	N/A	N/A	N/A	-0.2	-0.32	N/A										DAP
DFNA5	342947	deafness, autosomal dominant 5	1467	Sites in UTR	1	0	1	0	0	bta-miR-2367-5p	N/A	N/A	N/A	-0.2	-0.2	N/A										FLVCR1
GTPBP1	216044	GTP binding protein 1	1765	Sites in UTR	2	1	0	1	0	bta-miR-2367-5p	N/A	N/A	N/A	-0.2	-0.2	N/A										ARID5A
GUCD1	447813	guanylyl cyclase domain containing 1	2990	Sites in UTR	1	0	0	1	0	bta-miR-2367-5p	N/A	N/A	N/A	-0.2	-0.2	N/A										BTG2
RIPPLY3	329553	ripply transcriptional repressor 3	16	Sites in UTR	1	0	0	1	0	bta-miR-2367-5p	N/A	N/A	N/A	-0.2	-0.22	N/A										IMPG2
PHOSPHO1	310544	phosphatase, orphan 1	7	Sites in UTR	1	0	0	1	0	bta-miR-2367-5p	N/A	N/A	N/A	-0.2	-0.2	N/A										GIMAP5
PAK4	599386	p21 protein (Cdc42/Rac)-activated kinase 4	130	Sites in UTR	1	0	0	1	0	bta-miR-2367-5p	N/A	N/A	N/A	-0.2	-0.2	N/A										DMRTA2
NR4A3	330847	nuclear receptor subfamily 4, group A, member 3	244	Sites in UTR	2*	0	1	0	1	bta-miR-2367-5p	N/A	N/A	N/A	-0.2	-0.2	N/A										NLRP5
RTN4R	43402.7	reticulon 4 receptor	55	Sites in UTR	1	0	1	0	0	bta-miR-2367-5p	N/A	N/A	N/A	-0.2	-0.2	N/A										NAA11
CRYBG3	389622	beta-gamma crystallin domain containing 3	46	Sites in UTR	1	0	0	1	0	bta-miR-2367-5p	N/A	N/A	N/A	-0.2	-0.2	N/A										HMGCS1
ZNF558	601372	zinc finger protein 558	24	Sites in UTR	1	0	1	0	1	bta-miR-2367-5p	N/A	N/A	N/A	-0.2	-0.2	N/A										ZBTB47
YWHAQ	381844	tyrosine 3-monooxygenase/tryptophan 5-monooxygenase activation protein, theta polypeptide	473	Sites in UTR	1	0	0	1	0	bta-miR-2367-5p	N/A	N/A	N/A	-0.2	-0.2	N/A										SLC22A11
TREH	529101	trehalase (brush-border membrane glycoprotein)	5	Sites in UTR	1	0	0	1	0	bta-miR-2367-5p	N/A	N/A	N/A	-0.2	-0.2	N/A										BAX
CDK2	266970	cyclin-dependent kinase 2	6789	Sites in UTR	1	0	0	1	0	bta-miR-2367-5p	N/A	N/A	N/A	-0.2	-0.2	N/A										CYBB
CECR6	399875	cat eye syndrome chromosome region, candidate 6	5	Sites in UTR	1	0	1	0	0	bta-miR-2367-5p	N/A	N/A	N/A	-0.2	-0.2	N/A										CPXM2
ZBTB9	395064	zinc finger and BTB domain containing 9	1148	Sites in UTR	1	0	0	1	0	bta-miR-2367-5p	N/A	N/A	N/A	-0.2	-0.2	N/A										WNT16
GABRG1	295452	gamma-aminobutyric acid (GABA) A receptor, gamma 1	5	Sites in UTR	1	1	0	0	1	bta-miR-2367-5p	N/A	N/A	N/A	-0.2	-0.2	N/A										ADAMTS18
RBM14	393979	RNA binding motif protein 14	3993	Sites in UTR	1	0	0	1	2	bta-miR-2367-5p	N/A	N/A	N/A	-0.2	-0.29	N/A										LDLRAD3
TRMT61A	389749	tRNA methyltransferase 61 homolog A (S. cerevisiae)	296	Sites in UTR	1	0	0	1	1	bta-miR-2367-5p	N/A	N/A	N/A	-0.2	-0.24	N/A										PDE4DIP
CA13	321764	carbonic anhydrase XIII	42	Sites in UTR	1	0	0	1	0	bta-miR-2367-5p	N/A	N/A	N/A	-0.2	-0.2	N/A										SNX29
ANKAR	438402	ankyrin and armadillo repeat containing	5	Sites in UTR	1	0	0	1	0	bta-miR-2367-5p	N/A	N/A	N/A	-0.2	-0.2	N/A										KIF27
G3BP2	395719	GTPase activating protein (SH3 domain) binding protein 2	4413	Sites in UTR	2	1	0	1	1	bta-miR-2367-5p	N/A	N/A	N/A	-0.19	-0.37	N/A										MPZL1
PIP4K2A	376573	phosphatidylinositol-5-phosphate 4-kinase, type II, alpha	632	Sites in UTR	1	0	0	1	0	bta-miR-2367-5p	N/A	N/A	N/A	-0.19	-0.2	N/A										BEST2
GPR158	376351	G protein-coupled receptor 158	5	Sites in UTR	2	0	1	1	0	bta-miR-2367-5p	N/A	N/A	N/A	-0.19	-0.19	N/A										C12orf79
GRIK4	527524	glutamate receptor, ionotropic, kainate 4	5	Sites in UTR	1	0	0	1	1	bta-miR-2367-5p	N/A	N/A	N/A	-0.19	-0.19	N/A										BBX
GLTSCR1L	314074	GLTSCR1-like	59	Sites in UTR	2	1	1	0	0	bta-miR-2367-5p	N/A	N/A	N/A	-0.19	-0.19	N/A										COA5
ZNF286B	285274	zinc finger protein 286B	5	Sites in UTR	1	0	1	0	1	bta-miR-2367-5p	N/A	N/A	N/A	-0.19	-0.19	N/A										APH1A
GREB1	381486	growth regulation by estrogen in breast cancer 1	40	Sites in UTR	2	0	1	1	0	bta-miR-2367-5p	N/A	N/A	N/A	-0.19	-0.21	N/A										SNURF
MICALCL	256186	MICAL C-terminal like	62	Sites in UTR	3	0	2	1	0	bta-miR-2367-5p	N/A	N/A	N/A	-0.19	-0.22	N/A										RFX1
NPAP1	329468	nuclear pore associated protein 1	5	Sites in UTR	1	0	0	1	1	bta-miR-2367-5p	N/A	N/A	N/A	-0.19	-0.19	N/A										TRPV3
MYOD1	250003	myogenic differentiation 1	5	Sites in UTR	1	0	0	1	0	bta-miR-2367-5p	N/A	N/A	N/A	-0.19	-0.19	N/A										TRPC3
DTNA	283366	dystrobrevin, alpha	144	Sites in UTR	1	0	0	1	0	bta-miR-2367-5p	N/A	N/A	N/A	-0.19	-0.2	N/A										GPC2
GDPD1	284116	glycerophosphodiester phosphodiesterase domain containing 1	138	Sites in UTR	1	0	1	0	0	bta-miR-2367-5p	N/A	N/A	N/A	-0.19	-0.2	N/A										SERTM1
GPX3	517973	glutathione peroxidase 3 (plasma)	1142	Sites in UTR	1	0	1	0	0	bta-miR-2367-5p	N/A	N/A	N/A	-0.19	-0.19	N/A										SLC11A1
NFIB	397575	nuclear factor I/B	1149	Sites in UTR	3	1	0	2	2	bta-miR-2367-5p	N/A	N/A	N/A	-0.19	-0.27	N/A										TMOD1
NOVA1	465357	neuro-oncological ventral antigen 1	5	Sites in UTR	1	0	0	1	0	bta-miR-2367-5p	N/A	N/A	N/A	-0.19	-0.19	N/A										COL4A1
SLC30A8	427715	solute carrier family 30 (zinc transporter), member 8	5	Sites in UTR	1	0	0	1	2	bta-miR-2367-5p	N/A	N/A	N/A	-0.19	-0.19	N/A										RPRD1A
PUS7L	416848	pseudouridylate synthase 7 homolog (S. cerevisiae)-like	67	Sites in UTR	1	0	0	1	0	bta-miR-2367-5p	N/A	N/A	N/A	-0.19	-0.19	N/A										ILF3
TCTA	273590	T-cell leukemia translocation altered	204	Sites in UTR	1	0	0	1	1	bta-miR-2367-5p	N/A	N/A	N/A	-0.19	-0.23	N/A										CLDN8
ETV5	306376	ets variant 5	1085	Sites in UTR	1	0	0	1	1	bta-miR-2367-5p	N/A	N/A	N/A	-0.19	-0.19	N/A										IGDCC4
SPRY4	344120	sprouty homolog 4 (Drosophila)	110	Sites in UTR	1	0	0	1	1	bta-miR-2367-5p	N/A	N/A	N/A	-0.19	-0.2	N/A										2009-09-01
RP11-644F5.10	550412	Uncharacterized protein	265	Sites in UTR	1	0	0	1	1	bta-miR-2367-5p	N/A	N/A	N/A	-0.19	-0.21	N/A										MSH3
CCNYL1	295414	cyclin Y-like 1	111	Sites in UTR	1	0	0	1	1	bta-miR-2367-5p	N/A	N/A	N/A	-0.19	-0.23	N/A										ASB10
DAP	230896	death-associated protein	8552	Sites in UTR	3	0	1	2	2	bta-miR-2367-5p	N/A	N/A	N/A	-0.19	-0.66	N/A										C10orf137
FLVCR1	366971	feline leukemia virus subgroup C cellular receptor 1	322	Sites in UTR	1	1	0	0	0	bta-miR-2367-5p	N/A	N/A	N/A	-0.19	-0.27	N/A										THRA
ARID5A	357485	AT rich interactive domain 5A (MRF1-like)	124	Sites in UTR	1	0	0	1	0	bta-miR-2367-5p	N/A	N/A	N/A	-0.19	-0.19	N/A										PROSC
BTG2	290551	BTG family, member 2	758	Sites in UTR	1	0	0	1	0	bta-miR-2367-5p	N/A	N/A	N/A	-0.19	-0.19	N/A										RCC2
IMPG2	193392	interphotoreceptor matrix proteoglycan 2	5	Sites in UTR	1	0	0	1	1	bta-miR-2367-5p	N/A	N/A	N/A	-0.19	-0.19	N/A										HKDC1
GIMAP5	358647	GTPase, IMAP family member 5	5	Sites in UTR	1	0	0	1	0	bta-miR-2367-5p	N/A	N/A	N/A	-0.19	-0.19	N/A										TNFRSF13C
DMRTA2	418121	DMRT-like family A2	9	Sites in UTR	1	0	0	1	0	bta-miR-2367-5p	N/A	N/A	N/A	-0.19	-0.19	N/A										VEZF1
NLRP5	390649	NLR family, pyrin domain containing 5	5	Sites in UTR	1	0	0	1	0	bta-miR-2367-5p	N/A	N/A	N/A	-0.19	-0.19	N/A										URM1
NAA11	286794	N(alpha)-acetyltransferase 11, NatA catalytic subunit	66	Sites in UTR	1	0	0	1	0	bta-miR-2367-5p	N/A	N/A	N/A	-0.19	-0.19	N/A										CNOT11
HMGCS1	325111	3-hydroxy-3-methylglutaryl-CoA synthase 1 (soluble)	3730	Sites in UTR	1	0	0	1	1	bta-miR-2367-5p	N/A	N/A	N/A	-0.19	-0.2	N/A										RGS16
ZBTB47	457842	zinc finger and BTB domain containing 47	81	Sites in UTR	3	1	1	1	1	bta-miR-2367-5p	N/A	N/A	N/A	-0.19	-0.23	N/A										MRPL10
SLC22A11	301891	solute carrier family 22 (organic anion/urate transporter), member 11	7	Sites in UTR	1	1	0	0	2	bta-miR-2367-5p	N/A	N/A	N/A	-0.19	-0.25	N/A										NKAIN2
BAX	293289	BCL2-associated X protein	3455	Sites in UTR	1	0	0	1	0	bta-miR-2367-5p	N/A	N/A	N/A	-0.19	-0.19	N/A										MYZAP
KIF1B	377086	kinesin family member 1B	234	Sites in UTR	1	1	0	0	0	bta-miR-2367-5p	N/A	N/A	N/A	-0.19	-0.19	N/A										NOX5
CYBB	378588	cytochrome b-245, beta polypeptide	12	Sites in UTR	1	1	0	0	1	bta-miR-2367-5p	N/A	N/A	N/A	-0.19	-0.19	N/A										VWC2
ZNRF2	323037	zinc and ring finger 2	403	Sites in UTR	1	0	0	1	0	bta-miR-2367-5p	N/A	N/A	N/A	-0.19	-0.19	N/A										KIAA1009
CPXM2	241305	carboxypeptidase X (M14 family), member 2	5	Sites in UTR	1	0	0	1	0	bta-miR-2367-5p	N/A	N/A	N/A	-0.19	-0.19	N/A										PDK1
WNT16	222462	wingless-type MMTV integration site family, member 16	153	Sites in UTR	1	0	1	0	0	bta-miR-2367-5p	N/A	N/A	N/A	-0.19	-0.2	N/A										FADS6
ADAMTS18	282850	ADAM metallopeptidase with thrombospondin type 1 motif, 18	7	Sites in UTR	1	0	0	1	1	bta-miR-2367-5p	N/A	N/A	N/A	-0.19	-0.19	N/A										NCOR2
LDLRAD3	315572	low density lipoprotein receptor class A domain containing 3	90	Sites in UTR	1	0	0	1	0	bta-miR-2367-5p	N/A	N/A	N/A	-0.19	-0.19	N/A										EIF3A
PDE4DIP	369345	phosphodiesterase 4D interacting protein	36	Sites in UTR	2	0	1	1	0	bta-miR-2367-5p	N/A	N/A	N/A	-0.19	-0.43	N/A										SEC22A
SNX29	566228	sorting nexin 29	266	Sites in UTR	2	0	0	2	2	bta-miR-2367-5p	N/A	N/A	N/A	-0.19	-0.2	N/A										MOCS1
KIF27	297814	kinesin family member 27	18	Sites in UTR	1	0	0	1	0	bta-miR-2367-5p	N/A	N/A	N/A	-0.19	-0.27	N/A										ADPGK
MPZL1	474859	myelin protein zero-like 1	3146	Sites in UTR	1	0	1	0	1	bta-miR-2367-5p	N/A	N/A	N/A	-0.19	-0.22	N/A										EIF4B
BEST2	553030	bestrophin 2	5	Sites in UTR	1	0	0	1	0	bta-miR-2367-5p	N/A	N/A	N/A	-0.19	-0.19	N/A										DMTN
C12orf79	549802	chromosome 12 open reading frame 79	5	Sites in UTR	1	0	0	1	0	bta-miR-2367-5p	N/A	N/A	N/A	-0.19	-0.19	N/A										SEPHS2
BBX	415149	bobby sox homolog (Drosophila)	141	Sites in UTR	1	0	1	0	2	bta-miR-2367-5p	N/A	N/A	N/A	-0.19	-0.21	N/A										AC105020.1
COA5	328709	cytochrome c oxidase assembly factor 5	72	Sites in UTR	1	0	0	1	0	bta-miR-2367-5p	N/A	N/A	N/A	-0.19	-0.27	N/A										ABCA10
APH1A	360244	APH1A gamma secretase subunit	475	Sites in UTR	1	0	0	1	0	bta-miR-2367-5p	N/A	N/A	N/A	-0.19	-0.21	N/A										VDR
SNURF	338095	SNRPN upstream reading frame protein	114	Sites in UTR	1	0	0	1	0	bta-miR-2367-5p	N/A	N/A	N/A	-0.19	-0.19	N/A										MAB21L3
RFX1	254325	regulatory factor X, 1 (influences HLA class II expression)	44	Sites in UTR	1	0	0	1	1	bta-miR-2367-5p	N/A	N/A	N/A	-0.19	-0.19	N/A										ZNF502
TRPV3	301365	transient receptor potential cation channel, subfamily V, member 3	13	Sites in UTR	1	0	1	0	2	bta-miR-2367-5p	N/A	N/A	N/A	-0.19	-0.19	N/A										INO80E
TRPC3	264812	transient receptor potential cation channel, subfamily C, member 3	37	Sites in UTR	2	0	1	1	0	bta-miR-2367-5p	N/A	N/A	N/A	-0.19	-0.24	N/A										TMEM169
GPC2	292377	glypican 2	52	Sites in UTR	1	0	0	1	0	bta-miR-2367-5p	N/A	N/A	N/A	-0.19	-0.19	N/A										SLC14A2
SERTM1	315190	serine-rich and transmembrane domain containing 1	12	Sites in UTR	1	0	1	0	0	bta-miR-2367-5p	N/A	N/A	N/A	-0.19	-0.19	N/A										SLC4A10
SLC11A1	233203	solute carrier family 11 (proton-coupled divalent metal ion transporter), member 1	33	Sites in UTR	1	0	0	1	0	bta-miR-2367-5p	N/A	N/A	N/A	-0.19	-0.19	N/A										NNAT
TMOD1	259365	tropomodulin 1	115	Sites in UTR	2	1	1	0	0	bta-miR-2367-5p	N/A	N/A	N/A	-0.19	-0.55	N/A										POLR3G
COL4A1	375820	collagen, type IV, alpha 1	6549	Sites in UTR	1	1	0	0	0	bta-miR-2367-5p	N/A	N/A	N/A	-0.19	-0.21	N/A										MAP4
RPRD1A	399022	regulation of nuclear pre-mRNA domain containing 1A	333	Sites in UTR	1	0	1	0	0	bta-miR-2367-5p	N/A	N/A	N/A	-0.19	-0.2	N/A										CEP76
ILF3	449870	interleukin enhancer binding factor 3, 90kDa	1758	Sites in UTR	2	0	0	2	4	bta-miR-2367-5p	N/A	N/A	N/A	-0.19	-0.31	N/A										CASZ1
CLDN8	399899	claudin 8	5	Sites in UTR	1	0	0	1	0	bta-miR-2367-5p	N/A	N/A	N/A	-0.19	-0.19	N/A										SNRPB
IGDCC4	352385	immunoglobulin superfamily, DCC subclass, member 4	12	Sites in UTR	2	0	1	1	0	bta-miR-2367-5p	N/A	N/A	N/A	-0.19	-0.19	N/A										FGFR3
2009-09-01	431235	septin 9	7738	Sites in UTR	1	0	0	1	0	bta-miR-2367-5p	N/A	N/A	N/A	-0.19	-0.19	N/A										CCR4
MSH3	265082	mutS homolog 3	443	Sites in UTR	1	0	0	1	0	bta-miR-2367-5p	N/A	N/A	N/A	-0.19	-0.19	N/A										PAQR7
ASB10	275838	ankyrin repeat and SOCS box containing 10	5	Sites in UTR	1	0	0	1	0	bta-miR-2367-5p	N/A	N/A	N/A	-0.18	-0.18	N/A										GSTCD
C10orf137	337623	chromosome 10 open reading frame 137	157	Sites in UTR	1	0	1	0	0	bta-miR-2367-5p	N/A	N/A	N/A	-0.18	-0.18	N/A										TRPM8
THRA	450525	thyroid hormone receptor, alpha	547	Sites in UTR	2	0	1	1	2	bta-miR-2367-5p	N/A	N/A	N/A	-0.18	-0.18	N/A										COPS7B
PROSC	328195	proline synthetase co-transcribed homolog (bacterial)	414	Sites in UTR	1	0	1	0	0	bta-miR-2367-5p	N/A	N/A	N/A	-0.18	-0.18	N/A										SCARA3
RCC2	375436	regulator of chromosome condensation 2	180	Sites in UTR	1	0	0	1	0	bta-miR-2367-5p	N/A	N/A	N/A	-0.18	-0.18	N/A										HIF1AN
HKDC1	354624	hexokinase domain containing 1	16	Sites in UTR	1	0	0	1	0	bta-miR-2367-5p	N/A	N/A	N/A	-0.18	-0.18	N/A										TRIM66
TNFRSF13C	291232	tumor necrosis factor receptor superfamily, member 13C	36	Sites in UTR	2	0	1	1	2	bta-miR-2367-5p	N/A	N/A	N/A	-0.18	-0.39	N/A										AP2A1
VEZF1	584396	vascular endothelial zinc finger 1	209	Sites in UTR	1	0	0	1	0	bta-miR-2367-5p	N/A	N/A	N/A	-0.18	-0.19	N/A										PCDH12
URM1	372850	ubiquitin related modifier 1	345	Sites in UTR	1	0	1	0	1	bta-miR-2367-5p	N/A	N/A	N/A	-0.18	-0.19	N/A										TBX5
CNOT11	289382	CCR4-NOT transcription complex, subunit 11	830	Sites in UTR	1	0	0	1	0	bta-miR-2367-5p	N/A	N/A	N/A	-0.18	-0.22	N/A										C10orf25
RGS16	367558	regulator of G-protein signaling 16	7	Sites in UTR	1	0	0	1	0	bta-miR-2367-5p	N/A	N/A	N/A	-0.18	-0.24	N/A										EVX2
MRPL10	351111	mitochondrial ribosomal protein L10	356	Sites in UTR	1	0	0	1	0	bta-miR-2367-5p	N/A	N/A	N/A	-0.18	-0.18	N/A										CLEC5A
NKAIN2	368417	Na+/K+ transporting ATPase interacting 2	34	Sites in UTR	1	0	0	1	0	bta-miR-2367-5p	N/A	N/A	N/A	-0.18	-0.18	N/A										ASNA1
MYZAP	267854	myocardial zonula adherens protein	10	Sites in UTR	1	1	0	0	0	bta-miR-2367-5p	N/A	N/A	N/A	-0.18	-0.18	N/A										MAGEB18
NOX5	260364	NADPH oxidase, EF-hand calcium binding domain 5	5	Sites in UTR	1	1	0	0	1	bta-miR-2367-5p	N/A	N/A	N/A	-0.18	-0.18	N/A										TSKU
VWC2	340652	von Willebrand factor C domain containing 2	5	Sites in UTR	1	1	0	0	2	bta-miR-2367-5p	N/A	N/A	N/A	-0.18	-0.18	N/A										ACER3
KIAA1009	257766	KIAA1009	7	Sites in UTR	1	0	0	1	0	bta-miR-2367-5p	N/A	N/A	N/A	-0.18	-0.18	N/A										ZNF260
PDK1	282077	pyruvate dehydrogenase kinase, isozyme 1	637	Sites in UTR	1	0	0	1	0	bta-miR-2367-5p	N/A	N/A	N/A	-0.18	-0.22	N/A										SERTAD3
FADS6	310227	fatty acid desaturase 6	12	Sites in UTR	1	0	0	1	2	bta-miR-2367-5p	N/A	N/A	N/A	-0.18	-0.21	N/A										ZADH2
NCOR2	405201	nuclear receptor corepressor 2	200	Sites in UTR	1	0	1	0	1	bta-miR-2367-5p	N/A	N/A	N/A	-0.18	-0.19	N/A										C8orf37
EIF3A	369144	eukaryotic translation initiation factor 3, subunit A	638	Sites in UTR	1	0	0	1	1	bta-miR-2367-5p	N/A	N/A	N/A	-0.18	-0.2	N/A										HIP1R
SEC22A	481965	SEC22 vesicle trafficking protein homolog A (S. cerevisiae)	294	Sites in UTR	1	0	1	0	0	bta-miR-2367-5p	N/A	N/A	N/A	-0.18	-0.19	N/A										HHAT
MOCS1	373186	molybdenum cofactor synthesis 1	179	Sites in UTR	2	0	1	1	0	bta-miR-2367-5p	N/A	N/A	N/A	-0.18	-0.18	N/A										KSR1
ADPGK	311670	ADP-dependent glucokinase	1938	Sites in UTR	1	0	1	0	0	bta-miR-2367-5p	N/A	N/A	N/A	-0.18	-0.18	N/A										C12orf43
EIF4B	262057	eukaryotic translation initiation factor 4B	37	Sites in UTR	1	0	0	1	0	bta-miR-2367-5p	N/A	N/A	N/A	-0.18	-0.18	N/A										FABP2
DMTN	265800	dematin actin binding protein	333	Sites in UTR	1	0	1	0	1	bta-miR-2367-5p	N/A	N/A	N/A	-0.18	-0.18	N/A										DOCK2
SEPHS2	542752	selenophosphate synthetase 2	62	Sites in UTR	1	0	0	1	0	bta-miR-2367-5p	N/A	N/A	N/A	-0.18	-0.18	N/A										KPNA6
KLHL32	369261	kelch-like family member 32	11	Sites in UTR	1	0	0	1	0	bta-miR-2367-5p	N/A	N/A	N/A	-0.18	-0.18	N/A										SERPINB2
AC105020.1	435356	Uncharacterized protein; cDNA FLJ12988 fis, clone NT2RP3000080	5	Sites in UTR	1	0	0	1	0	bta-miR-2367-5p	N/A	N/A	N/A	-0.18	-0.18	N/A										F11R
ABCA10	416101	ATP-binding cassette, sub-family A (ABC1), member 10	7	Sites in UTR	2	0	0	2	1	bta-miR-2367-5p	N/A	N/A	N/A	-0.18	-0.18	N/A										ZNF488
VDR	395324	vitamin D (1,25- dihydroxyvitamin D3) receptor	416	Sites in UTR	1	0	0	1	0	bta-miR-2367-5p	N/A	N/A	N/A	-0.18	-0.18	N/A										KIAA1432
MAB21L3	369500	mab-21-like 3 (C. elegans)	5	Sites in UTR	1	0	0	1	0	bta-miR-2367-5p	N/A	N/A	N/A	-0.18	-0.18	N/A										ITGA10
ZNF502	296091	zinc finger protein 502	18	Sites in UTR	1	0	0	1	0	bta-miR-2367-5p	N/A	N/A	N/A	-0.18	-0.18	N/A										SH3RF2
INO80E	563197	INO80 complex subunit E	3687	Sites in UTR	1	0	1	0	0	bta-miR-2367-5p	N/A	N/A	N/A	-0.18	-0.18	N/A										BTN1A1
TMEM169	295658	transmembrane protein 169	5	Sites in UTR	1	0	0	1	1	bta-miR-2367-5p	N/A	N/A	N/A	-0.18	-0.18	N/A										ATXN2
SLC14A2	255227	solute carrier family 14 (urea transporter), member 2	5	Sites in UTR	1	0	0	1	0	bta-miR-2367-5p	N/A	N/A	N/A	-0.18	-0.18	N/A										AIRE
SLC4A10	415876	solute carrier family 4, sodium bicarbonate transporter, member 10	5	Sites in UTR	1	0	0	1	1	bta-miR-2367-5p	N/A	N/A	N/A	-0.18	-0.18	N/A										LURAP1
NNAT	62104.2	neuronatin	5	Sites in UTR	1	0	0	1	0	bta-miR-2367-5p	N/A	N/A	N/A	-0.18	-0.18	N/A										FUBP3
POLR3G	504930	polymerase (RNA) III (DNA directed) polypeptide G (32kD)	67	Sites in UTR	1	0	0	1	0	bta-miR-2367-5p	N/A	N/A	N/A	-0.18	-0.18	N/A										KCNC1
MAP4	383737	microtubule-associated protein 4	3914	Sites in UTR	1	0	0	1	0	bta-miR-2367-5p	N/A	N/A	N/A	-0.18	-0.18	N/A										CCDC110
CEP76	262127	centrosomal protein 76kDa	313	Sites in UTR	2	1	0	1	0	bta-miR-2367-5p	N/A	N/A	N/A	-0.18	-0.55	N/A										MYT1L
SPRY1	394339	sprouty homolog 1, antagonist of FGF signaling (Drosophila)	150	Sites in UTR	2	0	1	1	0	bta-miR-2367-5p	N/A	N/A	N/A	-0.18	-0.28	N/A										MID1
CASZ1	377022	castor zinc finger 1	5	Sites in UTR	3	1	0	2	2	bta-miR-2367-5p	N/A	N/A	N/A	-0.18	-0.18	N/A										PRRC2B
SNRPB	381342	small nuclear ribonucleoprotein polypeptides B and B1	234	Sites in UTR	1	0	1	0	0	bta-miR-2367-5p	N/A	N/A	N/A	-0.18	-0.18	N/A										BMP3
FGFR3	340107	fibroblast growth factor receptor 3	1085	Sites in UTR	2	1	0	1	1	bta-miR-2367-5p	N/A	N/A	N/A	-0.18	-0.18	N/A										ADAMTS17
CCR4	330954	chemokine (C-C motif) receptor 4	5	Sites in UTR	1	0	1	0	1	bta-miR-2367-5p	N/A	N/A	N/A	-0.18	-0.27	N/A										TNFAIP8L3
TRIB2	155926	tribbles pseudokinase 2	68	Sites in UTR	1	0	1	0	0	bta-miR-2367-5p	N/A	N/A	N/A	-0.18	-0.18	N/A										NLRC5
PAQR7	374296	progestin and adipoQ receptor family member VII	106	Sites in UTR	1	0	0	1	0	bta-miR-2367-5p	N/A	N/A	N/A	-0.18	-0.18	N/A										SYNRG
GSTCD	515279	glutathione S-transferase, C-terminal domain containing	411	Sites in UTR	1	0	0	1	1	bta-miR-2367-5p	N/A	N/A	N/A	-0.18	-0.18	N/A										ADAM23
SH3GL2	380607	SH3-domain GRB2-like 2	125	Sites in UTR	1	0	1	0	0	bta-miR-2367-5p	N/A	N/A	N/A	-0.18	-0.18	N/A										SERPINF2
TRPM8	324695	transient receptor potential cation channel, subfamily M, member 8	5	Sites in UTR	1	0	1	0	0	bta-miR-2367-5p	N/A	N/A	N/A	-0.18	-0.18	N/A										ARHGAP26
COPS7B	373608	COP9 signalosome subunit 7B	331	Sites in UTR	1	0	0	1	1	bta-miR-2367-5p	N/A	N/A	N/A	-0.18	-0.18	N/A										AADACL3
SCARA3	301904	scavenger receptor class A, member 3	5318	Sites in UTR	1	0	0	1	3	bta-miR-2367-5p	N/A	N/A	N/A	-0.18	-0.18	N/A										KIAA1161
HIF1AN	299164	hypoxia inducible factor 1, alpha subunit inhibitor	1545	Sites in UTR	3	1	0	2	2	bta-miR-2367-5p	N/A	N/A	N/A	-0.18	-0.69	N/A										EIF4H
TRIM66	299551	tripartite motif containing 66	33	Sites in UTR	2	0	0	2	0	bta-miR-2367-5p	N/A	N/A	N/A	-0.18	-0.22	N/A										PIGS
CAMK4	282356	calcium/calmodulin-dependent protein kinase IV	73	Sites in UTR	2	2	0	0	0	bta-miR-2367-5p	N/A	N/A	N/A	-0.18	-0.26	N/A										PKD2L1
AP2A1	354294	adaptor-related protein complex 2, alpha 1 subunit	285	Sites in UTR	1	0	0	1	0	bta-miR-2367-5p	N/A	N/A	N/A	-0.18	-0.18	N/A										FAM172A
PCDH12	231484	protocadherin 12	5	Sites in UTR	1	0	0	1	1	bta-miR-2367-5p	N/A	N/A	N/A	-0.18	-0.18	N/A										TMEM79
TBX5	349716	T-box 5	68	Sites in UTR	1	0	0	1	1	bta-miR-2367-5p	N/A	N/A	N/A	-0.18	-0.2	N/A										PTPRF
C10orf25	298298	chromosome 10 open reading frame 25	29	Sites in UTR	1	0	0	1	1	bta-miR-2367-5p	N/A	N/A	N/A	-0.18	-0.2	N/A										SPARC
EVX2	308618	even-skipped homeobox 2	9	Sites in UTR	1	0	1	0	0	bta-miR-2367-5p	N/A	N/A	N/A	-0.18	-0.18	N/A										ZNF557
CLEC5A	546910	C-type lectin domain family 5, member A	5	Sites in UTR	1	1	0	0	0	bta-miR-2367-5p	N/A	N/A	N/A	-0.18	-0.18	N/A										PTPN12
ASNA1	591090	arsA arsenite transporter, ATP-binding, homolog 1 (bacterial)	5	Sites in UTR	1	0	1	0	0	bta-miR-2367-5p	N/A	N/A	N/A	-0.18	-0.18	N/A										GAS2L2
MAGEB18	325250	melanoma antigen family B, 18	5	Sites in UTR	1	0	0	1	0	bta-miR-2367-5p	N/A	N/A	N/A	-0.18	-0.18	N/A										NAB2
TSKU	333090	tsukushi, small leucine rich proteoglycan	293	Sites in UTR	3	0	1	2	3	bta-miR-2367-5p	N/A	N/A	N/A	-0.18	-0.3	N/A										SLC35A4
ACER3	532485	alkaline ceramidase 3	295	Sites in UTR	1	0	1	0	1	bta-miR-2367-5p	N/A	N/A	N/A	-0.18	-0.2	N/A										MMRN1
ZNF260	523638	zinc finger protein 260	165	Sites in UTR	1	0	0	1	0	bta-miR-2367-5p	N/A	N/A	N/A	-0.18	-0.18	N/A										NMUR1
SERTAD3	392028	SERTA domain containing 3	765	Sites in UTR	1	0	0	1	0	bta-miR-2367-5p	N/A	N/A	N/A	-0.18	-0.18	N/A										EIF3I
ZADH2	322342	zinc binding alcohol dehydrogenase domain containing 2	207	Sites in UTR	1	1	0	0	0	bta-miR-2367-5p	N/A	N/A	N/A	-0.18	-0.21	N/A										TRIM35
C8orf37	286688	chromosome 8 open reading frame 37	70	Sites in UTR	1	0	1	0	0	bta-miR-2367-5p	N/A	N/A	N/A	-0.18	-0.18	N/A										OBSCN
HIP1R	253083	huntingtin interacting protein 1 related	17	Sites in UTR	1	0	0	1	0	bta-miR-2367-5p	N/A	N/A	N/A	-0.18	-0.18	N/A										PTAFR
HHAT	413764	hedgehog acyltransferase	583	Sites in UTR	1	0	0	1	0	bta-miR-2367-5p	N/A	N/A	N/A	-0.18	-0.18	N/A										TOB2
KSR1	398988	kinase suppressor of ras 1	256	Sites in UTR	2	0	1	1	4	bta-miR-2367-5p	N/A	N/A	N/A	-0.18	-0.18	N/A										RHOJ
C12orf43	536407	chromosome 12 open reading frame 43	172	Sites in UTR	1	0	0	1	0	bta-miR-2367-5p	N/A	N/A	N/A	-0.18	-0.18	N/A										NEU3
FABP2	274024	fatty acid binding protein 2, intestinal	5	Sites in UTR	1	0	1	0	0	bta-miR-2367-5p	N/A	N/A	N/A	-0.18	-0.18	N/A										MYO1C
DOCK2	256936	dedicator of cytokinesis 2	5	Sites in UTR	1	0	0	1	0	bta-miR-2367-5p	N/A	N/A	N/A	-0.18	-0.18	N/A										NOSTRIN
KPNA6	373625	karyopherin alpha 6 (importin alpha 7)	272	Sites in UTR	2	2	0	0	1	bta-miR-2367-5p	N/A	N/A	N/A	-0.18	-0.22	N/A										EPM2AIP1
SERPINB2	299502	serpin peptidase inhibitor, clade B (ovalbumin), member 2	41	Sites in UTR	1	0	0	1	0	bta-miR-2367-5p	N/A	N/A	N/A	-0.18	-0.31	N/A										MPP1
F11R	368027	F11 receptor	2844	Sites in UTR	1	0	0	1	2	bta-miR-2367-5p	N/A	N/A	N/A	-0.18	-0.37	N/A										LRRTM2
ZNF488	494156	zinc finger protein 488	61	Sites in UTR	1	0	1	0	3	bta-miR-2367-5p	N/A	N/A	N/A	-0.18	-0.19	N/A										UBR1
KIAA1432	414202	KIAA1432	1366	Sites in UTR	1	0	0	1	1	bta-miR-2367-5p	N/A	N/A	N/A	-0.18	-0.18	N/A										TSPAN14
ITGA10	369304	integrin, alpha 10	62	Sites in UTR	1	0	0	1	0	bta-miR-2367-5p	N/A	N/A	N/A	-0.17	-0.17	N/A										CPEB4
SH3RF2	511217	SH3 domain containing ring finger 2	53	Sites in UTR	2	0	2	0	0	bta-miR-2367-5p	N/A	N/A	N/A	-0.17	-0.17	N/A										TNPO3
BTN1A1	244514	butyrophilin, subfamily 1, member A1	5	Sites in UTR	1	0	1	0	0	bta-miR-2367-5p	N/A	N/A	N/A	-0.17	-0.17	N/A										KDSR
ATXN2	550104	ataxin 2	7	Sites in UTR	1	0	1	0	0	bta-miR-2367-5p	N/A	N/A	N/A	-0.17	-0.17	N/A										VEGFA
AIRE	329347	autoimmune regulator	23	Sites in UTR	1	0	0	1	0	bta-miR-2367-5p	N/A	N/A	N/A	-0.17	-0.24	N/A										FAM102B
LURAP1	371980	leucine rich adaptor protein 1	20	Sites in UTR	1	0	0	1	0	bta-miR-2367-5p	N/A	N/A	N/A	-0.17	-0.24	N/A										CCDC120
FUBP3	319726	far upstream element (FUSE) binding protein 3	121	Sites in UTR	1	0	0	1	0	bta-miR-2367-5p	N/A	N/A	N/A	-0.17	-0.18	N/A										KIAA1430
NEK6	373603	NIMA-related kinase 6	3449	Sites in UTR	1	0	1	0	0	bta-miR-2367-5p	N/A	N/A	N/A	-0.17	-0.17	N/A										FBF1
KCNC1	379472	potassium voltage-gated channel, Shaw-related subfamily, member 1	42	Sites in UTR	3	0	2	1	1	bta-miR-2367-5p	N/A	N/A	N/A	-0.17	-0.17	N/A										DST
CCDC110	393540	coiled-coil domain containing 110	10	Sites in UTR	1	0	1	0	0	bta-miR-2367-5p	N/A	N/A	N/A	-0.17	-0.17	N/A										FAM222A
MYT1L	399161	myelin transcription factor 1-like	5	Sites in UTR	2	1	1	0	1	bta-miR-2367-5p	N/A	N/A	N/A	-0.17	-0.17	N/A										KIAA0753
MID1	453318	midline 1 (Opitz/BBB syndrome)	677	Sites in UTR	1	0	1	0	0	bta-miR-2367-5p	N/A	N/A	N/A	-0.17	-0.19	N/A										CNGA1
CDC42BPA	366767	CDC42 binding protein kinase alpha (DMPK-like)	122	Sites in UTR	3	0	0	3	2	bta-miR-2367-5p	N/A	N/A	N/A	-0.17	-0.2	N/A										TMEM255A
PRRC2B	372249	proline-rich coiled-coil 2B	97	Sites in UTR	1	0	0	1	2	bta-miR-2367-5p	N/A	N/A	N/A	-0.17	-0.19	N/A										DPCR1
BMP3	282701	bone morphogenetic protein 3	36	Sites in UTR	1	0	0	1	0	bta-miR-2367-5p	N/A	N/A	N/A	-0.17	-0.17	N/A										SLC30A4
ADAMTS17	268070	ADAM metallopeptidase with thrombospondin type 1 motif, 17	19	Sites in UTR	2	0	0	2	0	bta-miR-2367-5p	N/A	N/A	N/A	-0.17	-0.17	N/A										LYNX1
TNFAIP8L3	327536	tumor necrosis factor, alpha-induced protein 8-like 3	259	Sites in UTR	3	0	0	3	0	bta-miR-2367-5p	N/A	N/A	N/A	-0.17	-0.35	N/A										C2orf68
NLRC5	436936	NLR family, CARD domain containing 5	47	Sites in UTR	1	0	0	1	0	bta-miR-2367-5p	N/A	N/A	N/A	-0.17	-0.17	N/A										CASQ2
SYNRG	339209	synergin, gamma	106	Sites in UTR	2	0	0	2	1	bta-miR-2367-5p	N/A	N/A	N/A	-0.17	-0.21	N/A										INPP5D
ADAM23	264377	ADAM metallopeptidase domain 23	113	Sites in UTR	1	0	0	1	1	bta-miR-2367-5p	N/A	N/A	N/A	-0.17	-0.19	N/A										EGR2
SERPINF2	382061	serpin peptidase inhibitor, clade F (alpha-2 antiplasmin, pigment epithelium derived factor), member 2	2334	Sites in UTR	1	0	0	1	0	bta-miR-2367-5p	N/A	N/A	N/A	-0.17	-0.17	N/A										LAMTOR1
ARHGAP26	378004	Rho GTPase activating protein 26	131	Sites in UTR	1	0	1	0	2	bta-miR-2367-5p	N/A	N/A	N/A	-0.17	-0.17	N/A										OVOL1
AADACL3	332530	arylacetamide deacetylase-like 3	5	Sites in UTR	1	0	1	0	0	bta-miR-2367-5p	N/A	N/A	N/A	-0.17	-0.17	N/A										PACSIN1
KIAA1161	297626	KIAA1161	18	Sites in UTR	1	0	0	1	1	bta-miR-2367-5p	N/A	N/A	N/A	-0.17	-0.17	N/A										CCDC78
EIF4H	265754	eukaryotic translation initiation factor 4H	5	Sites in UTR	1	0	0	1	0	bta-miR-2367-5p	N/A	N/A	N/A	-0.17	-0.17	N/A										ARMC6
PIGS	395346	phosphatidylinositol glycan anchor biosynthesis, class S	1015	Sites in UTR	1	0	1	0	0	bta-miR-2367-5p	N/A	N/A	N/A	-0.17	-0.17	N/A										TTC39B
PKD2L1	353274	polycystic kidney disease 2-like 1	7	Sites in UTR	1	0	0	1	0	bta-miR-2367-5p	N/A	N/A	N/A	-0.17	-0.17	N/A										SLC7A6OS
FAM172A	395965	family with sequence similarity 172, member A	257	Sites in UTR	1	0	0	1	0	bta-miR-2367-5p	N/A	N/A	N/A	-0.17	-0.17	N/A										ZNF385B
TMEM79	295694	transmembrane protein 79	11	Sites in UTR	1	0	0	1	1	bta-miR-2367-5p	N/A	N/A	N/A	-0.17	-0.17	N/A										GTPBP2
PTPRF	372414	protein tyrosine phosphatase, receptor type, F	14842	Sites in UTR	1	0	0	1	1	bta-miR-2367-5p	N/A	N/A	N/A	-0.17	-0.19	N/A										CTRC
LIFR	263409	leukemia inhibitory factor receptor alpha	44	Sites in UTR	3	0	0	3	0	bta-miR-2367-5p	N/A	N/A	N/A	-0.17	-0.31	N/A										ZNF660
SPARC	231061	secreted protein, acidic, cysteine-rich (osteonectin)	2467	Sites in UTR	1	0	0	1	2	bta-miR-2367-5p	N/A	N/A	N/A	-0.17	-0.28	N/A										DIP2C
ZNF557	414706	zinc finger protein 557	294	Sites in UTR	1	0	1	0	0	bta-miR-2367-5p	N/A	N/A	N/A	-0.17	-0.17	N/A										DOK6
PTPN12	248595	protein tyrosine phosphatase, non-receptor type 12	167	Sites in UTR	1	0	1	0	0	bta-miR-2367-5p	N/A	N/A	N/A	-0.17	-0.17	N/A										CIAPIN1
GAS2L2	254467	growth arrest-specific 2 like 2	5	Sites in UTR	1	0	1	0	0	bta-miR-2367-5p	N/A	N/A	N/A	-0.17	-0.17	N/A										FOXN3
NAB2	357680	NGFI-A binding protein 2 (EGR1 binding protein 2)	4262	Sites in UTR	1	0	0	1	0	bta-miR-2367-5p	N/A	N/A	N/A	-0.17	-0.17	N/A										GALNT10
SLC35A4	323146	solute carrier family 35, member A4	334	Sites in UTR	1	0	0	1	0	bta-miR-2367-5p	N/A	N/A	N/A	-0.17	-0.17	N/A										CYB561D1
ST6GALNAC3	328299	ST6 (alpha-N-acetyl-neuraminyl-2,3-beta-galactosyl-1,3)-N-acetylgalactosaminide alpha-2,6-sialyltransferase 3	41	Sites in UTR	1	0	0	1	0	bta-miR-2367-5p	N/A	N/A	N/A	-0.17	-0.17	N/A										NSUN7
MMRN1	394980	multimerin 1	5	Sites in UTR	1	0	1	0	0	bta-miR-2367-5p	N/A	N/A	N/A	-0.17	-0.17	N/A										FAM103A1
RNF165	269440	ring finger protein 165	18	Sites in UTR	1	0	1	0	1	bta-miR-2367-5p	N/A	N/A	N/A	-0.17	-0.17	N/A										IFITM5
NMUR1	305141	neuromedin U receptor 1	5	Sites in UTR	1	0	1	0	0	bta-miR-2367-5p	N/A	N/A	N/A	-0.17	-0.17	N/A										ARRDC4
EIF3I	373586	eukaryotic translation initiation factor 3, subunit I	236	Sites in UTR	1	0	1	0	0	bta-miR-2367-5p	N/A	N/A	N/A	-0.17	-0.17	N/A										IER5
TRIM35	305364	tripartite motif containing 35	470	Sites in UTR	1	0	0	1	2	bta-miR-2367-5p	N/A	N/A	N/A	-0.17	-0.17	N/A										GLDN
OBSCN	284548	obscurin, cytoskeletal calmodulin and titin-interacting RhoGEF	46	Sites in UTR	1	0	0	1	0	bta-miR-2367-5p	N/A	N/A	N/A	-0.17	-0.17	N/A										CD28
PTAFR	373857	platelet-activating factor receptor	5	Sites in UTR	1	0	0	1	0	bta-miR-2367-5p	N/A	N/A	N/A	-0.17	-0.17	N/A										MED22
TOB2	327492	transducer of ERBB2, 2	71	Sites in UTR	2	1	0	1	0	bta-miR-2367-5p	N/A	N/A	N/A	-0.17	-0.22	N/A										TMEM261
RHOJ	316754	ras homolog family member J	118	Sites in UTR	1	0	0	1	0	bta-miR-2367-5p	N/A	N/A	N/A	-0.17	-0.2	N/A										SEL1L3
NEU3	532963	sialidase 3 (membrane sialidase)	243	Sites in UTR	1	1	0	0	2	bta-miR-2367-5p	N/A	N/A	N/A	-0.17	-0.17	N/A										ZNF280B
MYO1C	359786	myosin IC	1073	Sites in UTR	1	0	0	1	0	bta-miR-2367-5p	N/A	N/A	N/A	-0.17	-0.17	N/A										SWT1
NOSTRIN	317648	nitric oxide synthase trafficking	5	Sites in UTR	1	0	0	1	0	bta-miR-2367-5p	N/A	N/A	N/A	-0.17	-0.17	N/A										RPS6KA4
EPM2AIP1	322716	EPM2A (laforin) interacting protein 1	218	Sites in UTR	1	0	0	1	0	bta-miR-2367-5p	N/A	N/A	N/A	-0.17	-0.17	N/A										SHISA7
MPP1	369534	membrane protein, palmitoylated 1, 55kDa	2530	Sites in UTR	1	0	0	1	0	bta-miR-2367-5p	N/A	N/A	N/A	-0.17	-0.17	N/A										PLA2G4F
LRRTM2	274712	leucine rich repeat transmembrane neuronal 2	5	Sites in UTR	1	1	0	0	0	bta-miR-2367-5p	N/A	N/A	N/A	-0.17	-0.17	N/A										DIRAS2
UBR1	382177	ubiquitin protein ligase E3 component n-recognin 1	11	Sites in UTR	1	0	0	1	1	bta-miR-2367-5p	N/A	N/A	N/A	-0.17	-0.17	N/A										RANBP10
TSPAN14	429989	tetraspanin 14	239	Sites in UTR	5	1	0	4	2	bta-miR-2367-5p	N/A	N/A	N/A	-0.17	-0.75	N/A										TBX21
CPEB4	265086	cytoplasmic polyadenylation element binding protein 4	472	Sites in UTR	2	0	1	1	0	bta-miR-2367-5p	N/A	N/A	N/A	-0.17	-0.3	N/A										SCN3B
TNPO3	393245	transportin 3	30	Sites in UTR	2	0	1	1	0	bta-miR-2367-5p	N/A	N/A	N/A	-0.17	-0.22	N/A										UCK1
KDSR	406396	3-ketodihydrosphingosine reductase	322	Sites in UTR	2	0	0	2	1	bta-miR-2367-5p	N/A	N/A	N/A	-0.17	-0.23	N/A										RNF10
VEGFA	417285	vascular endothelial growth factor A	907	Sites in UTR	1	0	1	0	1	bta-miR-2367-5p	N/A	N/A	N/A	-0.17	-0.17	N/A										SRP19
FAM102B	370035	family with sequence similarity 102, member B	392	Sites in UTR	1	0	0	1	0	bta-miR-2367-5p	N/A	N/A	N/A	-0.17	-0.17	N/A										PTPRD
CCDC120	376396	coiled-coil domain containing 120	170	Sites in UTR	1	0	0	1	0	bta-miR-2367-5p	N/A	N/A	N/A	-0.17	-0.17	N/A										TICRR
SORBS3	240124	sorbin and SH3 domain containing 3	1126	Sites in UTR	2	0	0	2	0	bta-miR-2367-5p	N/A	N/A	N/A	-0.17	-0.34	N/A										CXCR5
KIAA1430	458385	KIAA1430	75	Sites in UTR	1	0	0	1	0	bta-miR-2367-5p	N/A	N/A	N/A	-0.17	-0.2	N/A										SCUBE1
RORB	376896	RAR-related orphan receptor B	5	Sites in UTR	2	1	0	1	2	bta-miR-2367-5p	N/A	N/A	N/A	-0.17	-0.17	N/A										CLEC3A
FBF1	586717	Fas (TNFRSF6) binding factor 1	86	Sites in UTR	1	0	1	0	1	bta-miR-2367-5p	N/A	N/A	N/A	-0.17	-0.17	N/A										BEND6
DST	312432	dystonin	439	Sites in UTR	3	1	1	1	1	bta-miR-2367-5p	N/A	N/A	N/A	-0.17	-0.17	N/A										PRSS53
FAM222A	538780	family with sequence similarity 222, member A	23	Sites in UTR	1	0	0	1	1	bta-miR-2367-5p	N/A	N/A	N/A	-0.17	-0.17	N/A										ABHD14B
KIAA0753	361413	KIAA0753	133	Sites in UTR	1	0	0	1	1	bta-miR-2367-5p	N/A	N/A	N/A	-0.17	-0.17	N/A										BSDC1
CNGA1	402813	cyclic nucleotide gated channel alpha 1	5	Sites in UTR	1	0	1	0	0	bta-miR-2367-5p	N/A	N/A	N/A	-0.17	-0.17	N/A										ADAMTS14
TMEM255A	309720	transmembrane protein 255A	113	Sites in UTR	1	0	1	0	0	bta-miR-2367-5p	N/A	N/A	N/A	-0.17	-0.17	N/A										ZNF841
DPCR1	462446	diffuse panbronchiolitis critical region 1	5	Sites in UTR	1	0	0	1	0	bta-miR-2367-5p	N/A	N/A	N/A	-0.17	-0.17	N/A										SENP1
SLC30A4	261867	solute carrier family 30 (zinc transporter), member 4	19	Sites in UTR	1	0	1	0	1	bta-miR-2367-5p	N/A	N/A	N/A	-0.17	-0.17	N/A										RAB30
TNFSF15	374045	tumor necrosis factor (ligand) superfamily, member 15	29	Sites in UTR	1	0	1	0	1	bta-miR-2367-5p	N/A	N/A	N/A	-0.17	-0.17	N/A										AL031666.2
LYNX1	395192	Ly6/neurotoxin 1	5	Sites in UTR	1	0	0	1	0	bta-miR-2367-5p	N/A	N/A	N/A	-0.17	-0.17	N/A										GRINA
C2orf68	306336	chromosome 2 open reading frame 68	565	Sites in UTR	2	0	1	1	0	bta-miR-2367-5p	N/A	N/A	N/A	-0.17	-0.31	N/A										UPF2
CASQ2	261448	calsequestrin 2 (cardiac muscle)	5	Sites in UTR	1	0	0	1	0	bta-miR-2367-5p	N/A	N/A	N/A	-0.17	-0.17	N/A										ATP1B4
INPP5D	455936	inositol polyphosphate-5-phosphatase, 145kDa	22	Sites in UTR	1	0	0	1	1	bta-miR-2367-5p	N/A	N/A	N/A	-0.17	-0.17	N/A										MTHFSD
EGR2	242480	early growth response 2	5	Sites in UTR	1	0	1	0	0	bta-miR-2367-5p	N/A	N/A	N/A	-0.17	-0.17	N/A										SLC52A3
GLS	338435	glutaminase	1927	Sites in UTR	1	0	0	1	0	bta-miR-2367-5p	N/A	N/A	N/A	-0.17	-0.17	N/A										SCAMP5
LAMTOR1	538404	late endosomal/lysosomal adaptor, MAPK and MTOR activator 1	1317	Sites in UTR	1	0	0	1	0	bta-miR-2367-5p	N/A	N/A	N/A	-0.17	-0.17	N/A										YARS
UBE2G1	396981	ubiquitin-conjugating enzyme E2G 1	5620	Sites in UTR	1	0	1	0	0	bta-miR-2367-5p	N/A	N/A	N/A	-0.17	-0.2	N/A										ALPP
OVOL1	335987	ovo-like 1(Drosophila)	5	Sites in UTR	1	0	0	1	0	bta-miR-2367-5p	N/A	N/A	N/A	-0.17	-0.17	N/A										HEPHL1
PACSIN1	244458	protein kinase C and casein kinase substrate in neurons 1	25	Sites in UTR	1	0	0	1	0	bta-miR-2367-5p	N/A	N/A	N/A	-0.17	-0.17	N/A										EXOC6B
CCDC78	293890	coiled-coil domain containing 78	6	Sites in UTR	1	0	1	0	0	bta-miR-2367-5p	N/A	N/A	N/A	-0.17	-0.17	N/A										COG3
ARMC6	392335	armadillo repeat containing 6	1295	Sites in UTR	1	0	0	1	0	bta-miR-2367-5p	N/A	N/A	N/A	-0.17	-0.17	N/A										SREBF2
TTC39B	512701	tetratricopeptide repeat domain 39B	161	Sites in UTR	3	0	2	1	0	bta-miR-2367-5p	N/A	N/A	N/A	-0.16	-0.25	N/A										CD5
SLC7A6OS	263998	solute carrier family 7, member 6 opposite strand	751	Sites in UTR	2	0	0	2	0	bta-miR-2367-5p	N/A	N/A	N/A	-0.16	-0.26	N/A										ZNF672
AMN1	281472	antagonist of mitotic exit network 1 homolog (S. cerevisiae)	125	Sites in UTR	1	0	0	1	0	bta-miR-2367-5p	N/A	N/A	N/A	-0.16	-0.28	N/A										SUDS3
ZNF385B	410066	zinc finger protein 385B	17	Sites in UTR	1	0	0	1	0	bta-miR-2367-5p	N/A	N/A	N/A	-0.16	-0.16	N/A										VGLL2
GTPBP2	307126	GTP binding protein 2	388	Sites in UTR	1	0	0	1	0	bta-miR-2367-5p	N/A	N/A	N/A	-0.16	-0.16	N/A										CD164
CTRC	375943	chymotrypsin C (caldecrin)	5	Sites in UTR	1	0	1	0	0	bta-miR-2367-5p	N/A	N/A	N/A	-0.16	-0.16	N/A										LIMK1
ZNF660	322734	zinc finger protein 660	5	Sites in UTR	1	0	0	1	0	bta-miR-2367-5p	N/A	N/A	N/A	-0.16	-0.16	N/A										KIAA1239
DIP2C	280887	DIP2 disco-interacting protein 2 homolog C (Drosophila)	359	Sites in UTR	1	0	0	1	1	bta-miR-2367-5p	N/A	N/A	N/A	-0.16	-0.16	N/A										TIMM10B
DOK6	382714	docking protein 6	8	Sites in UTR	1	0	0	1	2	bta-miR-2367-5p	N/A	N/A	N/A	-0.16	-0.16	N/A										CD200R1
CIAPIN1	565961	cytokine induced apoptosis inhibitor 1	423	Sites in UTR	1	0	0	1	0	bta-miR-2367-5p	N/A	N/A	N/A	-0.16	-0.17	N/A										MFSD9
FOXN3	345097	forkhead box N3	42	Sites in UTR	1	0	0	1	1	bta-miR-2367-5p	N/A	N/A	N/A	-0.16	-0.16	N/A										SGSH
GALNT10	297108	UDP-N-acetyl-alpha-D-galactosamine:polypeptide N-acetylgalactosaminyltransferase 10 (GalNAc-T10)	3445	Sites in UTR	1	0	0	1	1	bta-miR-2367-5p	N/A	N/A	N/A	-0.16	-0.17	N/A										CHRNB2
CYB561D1	496961	cytochrome b561 family, member D1	105	Sites in UTR	1	0	0	1	1	bta-miR-2367-5p	N/A	N/A	N/A	-0.16	-0.17	N/A										GPR63
NSUN7	316608	NOP2/Sun domain family, member 7	9	Sites in UTR	1	0	1	0	0	bta-miR-2367-5p	N/A	N/A	N/A	-0.16	-0.16	N/A										ZNF286A
FAM103A1	304191	family with sequence similarity 103, member A1	11	Sites in UTR	1	0	0	1	0	bta-miR-2367-5p	N/A	N/A	N/A	-0.16	-0.16	N/A										MFSD2A
IFITM5	382614	interferon induced transmembrane protein 5	5	Sites in UTR	1	0	1	0	0	bta-miR-2367-5p	N/A	N/A	N/A	-0.16	-0.16	N/A										GDNF
ARRDC4	268043	arrestin domain containing 4	10	Sites in UTR	1	0	0	1	0	bta-miR-2367-5p	N/A	N/A	N/A	-0.16	-0.16	N/A										CAMTA2
IER5	367577	immediate early response 5	11212	Sites in UTR	1	0	0	1	0	bta-miR-2367-5p	N/A	N/A	N/A	-0.16	-0.16	N/A										CNN2
GLDN	335450	gliomedin	9	Sites in UTR	1	0	0	1	1	bta-miR-2367-5p	N/A	N/A	N/A	-0.16	-0.16	N/A										PRKAA1
CD28	324107	CD28 molecule	5	Sites in UTR	2	0	2	0	0	bta-miR-2367-5p	N/A	N/A	N/A	-0.16	-0.16	N/A										ENPEP
FAM64A	570337	family with sequence similarity 64, member A	392	Sites in UTR	1	0	0	1	1	bta-miR-2367-5p	N/A	N/A	N/A	-0.16	-0.17	N/A										C6orf223
MED22	344470	mediator complex subunit 22	43	Sites in UTR	1	0	0	1	1	bta-miR-2367-5p	N/A	N/A	N/A	-0.16	-0.18	N/A										SAE1
TMEM261	358227	transmembrane protein 261	61	Sites in UTR	1	0	0	1	0	bta-miR-2367-5p	N/A	N/A	N/A	-0.16	-0.23	N/A										SLC12A2
SEL1L3	399878	sel-1 suppressor of lin-12-like 3 (C. elegans)	155	Sites in UTR	1	1	0	0	1	bta-miR-2367-5p	N/A	N/A	N/A	-0.16	-0.3	N/A										PTPRN2
ZNF280B	360412	zinc finger protein 280B	7	Sites in UTR	1	0	0	1	1	bta-miR-2367-5p	N/A	N/A	N/A	-0.16	-0.2	N/A										ADIPOR2
SWT1	367500	SWT1 RNA endoribonuclease homolog (S. cerevisiae)	104	Sites in UTR	1	0	0	1	0	bta-miR-2367-5p	N/A	N/A	N/A	-0.16	-0.16	N/A										AGO4
RPS6KA4	528057	ribosomal protein S6 kinase, 90kDa, polypeptide 4	1763	Sites in UTR	1	0	0	1	0	bta-miR-2367-5p	N/A	N/A	N/A	-0.16	-0.16	N/A										SYNPO2
SHISA7	376325	shisa family member 7	5	Sites in UTR	2	0	0	2	1	bta-miR-2367-5p	N/A	N/A	N/A	-0.16	-0.16	N/A										LRRC55
PLA2G4F	397272	phospholipase A2, group IVF	5	Sites in UTR	1	0	0	1	0	bta-miR-2367-5p	N/A	N/A	N/A	-0.16	-0.16	N/A										WNT7A
DIRAS2	375765	DIRAS family, GTP-binding RAS-like 2	5	Sites in UTR	1	1	0	0	0	bta-miR-2367-5p	N/A	N/A	N/A	-0.16	-0.16	N/A										CALHM1
MTHFD2	394053	methylenetetrahydrofolate dehydrogenase (NADP+ dependent) 2, methenyltetrahydrofolate cyclohydrolase	330	Sites in UTR	1	0	0	1	0	bta-miR-2367-5p	N/A	N/A	N/A	-0.16	-0.16	N/A										VSTM5
PRDM6	407847	PR domain containing 6	69	Sites in UTR	1	0	0	1	3	bta-miR-2367-5p	N/A	N/A	N/A	-0.16	-0.17	N/A										THBS1
RANBP10	317506	RAN binding protein 10	140	Sites in UTR	1	0	0	1	1	bta-miR-2367-5p	N/A	N/A	N/A	-0.16	-0.17	N/A										FLRT2
TBX21	177694	T-box 21	5	Sites in UTR	1	0	0	1	1	bta-miR-2367-5p	N/A	N/A	N/A	-0.16	-0.16	N/A										ATP8B2
SCN3B	392770	sodium channel, voltage-gated, type III, beta subunit	10	Sites in UTR	1	0	0	1	0	bta-miR-2367-5p	N/A	N/A	N/A	-0.16	-0.16	N/A										DERL2
UCK1	372208	uridine-cytidine kinase 1	263	Sites in UTR	1	0	0	1	0	bta-miR-2367-5p	N/A	N/A	N/A	-0.16	-0.2	N/A										DDI2
MECOM	460814	MDS1 and EVI1 complex locus	138	Sites in UTR	1	0	0	1	0	bta-miR-2367-5p	N/A	N/A	N/A	-0.16	-0.17	N/A										MYO1E
SRPK2	393651	SRSF protein kinase 2	381	Sites in UTR	1	0	0	1	0	bta-miR-2367-5p	N/A	N/A	N/A	-0.16	-0.19	N/A										ZBTB43
RNF10	325954	ring finger protein 10	570	Sites in UTR	1	0	0	1	0	bta-miR-2367-5p	N/A	N/A	N/A	-0.16	-0.26	N/A										ALDH9A1
SRP19	282999	signal recognition particle 19kDa	243	Sites in UTR	1	0	1	0	0	bta-miR-2367-5p	N/A	N/A	N/A	-0.16	-0.3	N/A										EMP2
PTPRD	381196	protein tyrosine phosphatase, receptor type, D	101	Sites in UTR	2	0	1	1	1	bta-miR-2367-5p	N/A	N/A	N/A	-0.16	-0.23	N/A										RAB3GAP2
TICRR	268139	TOPBP1-interacting checkpoint and replication regulator	314	Sites in UTR	2	0	1	1	0	bta-miR-2367-5p	N/A	N/A	N/A	-0.16	-0.16	N/A										GBA2
CXCR5	292174	chemokine (C-X-C motif) receptor 5	5	Sites in UTR	2	0	1	1	0	bta-miR-2367-5p	N/A	N/A	N/A	-0.16	-0.16	N/A										BMP2K
SCUBE1	290461	signal peptide, CUB domain, EGF-like 1	7	Sites in UTR	1	0	0	1	0	bta-miR-2367-5p	N/A	N/A	N/A	-0.16	-0.16	N/A										ESM1
CLEC3A	299642	C-type lectin domain family 3, member A	5	Sites in UTR	1	0	0	1	0	bta-miR-2367-5p	N/A	N/A	N/A	-0.16	-0.16	N/A										RHOG
BEND6	370750	BEN domain containing 6	11	Sites in UTR	1	0	0	1	0	bta-miR-2367-5p	N/A	N/A	N/A	-0.16	-0.16	N/A										CD109
PRSS53	280607	protease, serine, 53	9	Sites in UTR	1	0	0	1	0	bta-miR-2367-5p	N/A	N/A	N/A	-0.16	-0.16	N/A										EPHA10
ABHD14B	461108	abhydrolase domain containing 14B	189	Sites in UTR	1	0	1	0	0	bta-miR-2367-5p	N/A	N/A	N/A	-0.16	-0.16	N/A										COL4A4
BSDC1	341072	BSD domain containing 1	714	Sites in UTR	2	0	0	2	0	bta-miR-2367-5p	N/A	N/A	N/A	-0.16	-0.25	N/A										ZBTB8A
ADAMTS14	373208	ADAM metallopeptidase with thrombospondin type 1 motif, 14	5	Sites in UTR	1	0	0	1	0	bta-miR-2367-5p	N/A	N/A	N/A	-0.16	-0.16	N/A										FZR1
ZNF841	594295	zinc finger protein 841	21	Sites in UTR	1	0	0	1	0	bta-miR-2367-5p	N/A	N/A	N/A	-0.16	-0.34	N/A										EXOC2
SENP1	4980.5	SUMO1/sentrin specific peptidase 1	361	Sites in UTR	2	0	0	2	0	bta-miR-2367-5p	N/A	N/A	N/A	-0.16	-0.2	N/A										EP300
RAB30	533486	RAB30, member RAS oncogene family	274	Sites in UTR	2*	0	0	1	2	bta-miR-2367-5p	N/A	N/A	N/A	-0.16	-0.2	N/A										FAM126A
AL031666.2	599904	HCG2018772; Uncharacterized protein; cDNA FLJ31609 fis, clone NT2RI2002852	5	Sites in UTR	1	0	0	1	0	bta-miR-2367-5p	N/A	N/A	N/A	-0.16	-0.16	N/A										CEBPA
GRINA	313270	glutamate receptor, ionotropic, N-methyl D-aspartate-associated protein 1 (glutamate binding)	5637	Sites in UTR	1	0	0	1	1	bta-miR-2367-5p	N/A	N/A	N/A	-0.16	-0.16	N/A										CCDC180
UPF2	356352	UPF2 regulator of nonsense transcripts homolog (yeast)	5	Sites in UTR	1	0	0	1	0	bta-miR-2367-5p	N/A	N/A	N/A	-0.16	-0.16	N/A										SLITRK3
ATP1B4	218008	ATPase, Na+/K+ transporting, beta 4 polypeptide	5	Sites in UTR	1	0	0	1	0	bta-miR-2367-5p	N/A	N/A	N/A	-0.16	-0.16	N/A										TRIM46
MTHFSD	360901	methenyltetrahydrofolate synthetase domain containing	149	Sites in UTR	1	0	0	1	0	bta-miR-2367-5p	N/A	N/A	N/A	-0.16	-0.16	N/A										PHYHIP
SLC52A3	381944	solute carrier family 52 (riboflavin transporter), member 3	5	Sites in UTR	1	0	0	1	0	bta-miR-2367-5p	N/A	N/A	N/A	-0.16	-0.16	N/A										RIC3
SCAMP5	425597	secretory carrier membrane protein 5	127	Sites in UTR	1	0	1	0	3	bta-miR-2367-5p	N/A	N/A	N/A	-0.16	-0.16	N/A										TMC5
YARS	373477	tyrosyl-tRNA synthetase	1227	Sites in UTR	1	0	0	1	0	bta-miR-2367-5p	N/A	N/A	N/A	-0.16	-0.16	N/A										DNM3
ALPP	392027	alkaline phosphatase, placental	5	Sites in UTR	1	0	0	1	0	bta-miR-2367-5p	N/A	N/A	N/A	-0.16	-0.16	N/A										SNX11
HEPHL1	315766	hephaestin-like 1	5	Sites in UTR	1	0	1	0	1	bta-miR-2367-5p	N/A	N/A	N/A	-0.16	-0.16	N/A										IL6ST
EXOC6B	272428	exocyst complex component 6B	106	Sites in UTR	1	0	0	1	2	bta-miR-2367-5p	N/A	N/A	N/A	-0.16	-0.16	N/A										TRAPPC6A
COG3	349996	component of oligomeric golgi complex 3	53	Sites in UTR	1	0	0	1	0	bta-miR-2367-5p	N/A	N/A	N/A	-0.16	-0.16	N/A										RIMS2
SREBF2	361204	sterol regulatory element binding transcription factor 2	1518	Sites in UTR	1	0	0	1	0	bta-miR-2367-5p	N/A	N/A	N/A	-0.16	-0.16	N/A										TBX15
CD5	347785	CD5 molecule	5	Sites in UTR	1	0	0	1	0	bta-miR-2367-5p	N/A	N/A	N/A	-0.16	-0.16	N/A										SYNPO2L
ZNF672	306562	zinc finger protein 672	189	Sites in UTR	1	0	0	1	0	bta-miR-2367-5p	N/A	N/A	N/A	-0.16	-0.16	N/A										ZNF821
SUDS3	397564	suppressor of defective silencing 3 homolog (S. cerevisiae)	224	Sites in UTR	1	0	1	0	1	bta-miR-2367-5p	N/A	N/A	N/A	-0.16	-0.19	N/A										TIPRL
VGLL2	352536	vestigial like 2 (Drosophila)	5	Sites in UTR	1	0	0	1	2	bta-miR-2367-5p	N/A	N/A	N/A	-0.16	-0.28	N/A										IGSF3
CD164	368962	CD164 molecule, sialomucin	2038	Sites in UTR	1	0	0	1	0	bta-miR-2367-5p	N/A	N/A	N/A	-0.16	-0.19	N/A										KIAA1244
SLC46A3	266944	solute carrier family 46, member 3	5	Sites in UTR	1	0	0	1	0	bta-miR-2367-5p	N/A	N/A	N/A	-0.16	-0.16	N/A										MYO19
LIMK1	418310	LIM domain kinase 1	464	Sites in UTR	1	0	0	1	0	bta-miR-2367-5p	N/A	N/A	N/A	-0.16	-0.16	N/A										OCRL
KIAA1239	309448	KIAA1239	5	Sites in UTR	2	0	1	1	0	bta-miR-2367-5p	N/A	N/A	N/A	-0.16	-0.16	N/A										DES
TIMM10B	254617	translocase of inner mitochondrial membrane 10 homolog B (yeast)	290	Sites in UTR	1	0	0	1	1	bta-miR-2367-5p	N/A	N/A	N/A	-0.16	-0.3	N/A										NCOA6
CD200R1	471858	CD200 receptor 1	6	Sites in UTR	1	0	1	0	0	bta-miR-2367-5p	N/A	N/A	N/A	-0.16	-0.18	N/A										FGF7
MFSD9	258436	major facilitator superfamily domain containing 9	395	Sites in UTR	1	1	0	0	0	bta-miR-2367-5p	N/A	N/A	N/A	-0.16	-0.2	N/A										ATF2
KIF26B	366518	kinesin family member 26B	25	Sites in UTR	1	0	0	1	1	bta-miR-2367-5p	N/A	N/A	N/A	-0.16	-0.16	N/A										FCHSD1
SGSH	326318	N-sulfoglucosamine sulfohydrolase	109	Sites in UTR	1	0	0	1	0	bta-miR-2367-5p	N/A	N/A	N/A	-0.16	-0.16	N/A										MMP15
CHRNB2	368476	cholinergic receptor, nicotinic, beta 2 (neuronal)	16	Sites in UTR	1	0	0	1	4	bta-miR-2367-5p	N/A	N/A	N/A	-0.16	-0.16	N/A										ZC3HC1
GPR63	229955	G protein-coupled receptor 63	5	Sites in UTR	1	0	0	1	0	bta-miR-2367-5p	N/A	N/A	N/A	-0.16	-0.16	N/A										ZNF354C
ZNF286A	395894	Zinc finger protein 286A	19	Sites in UTR	1	0	1	0	1	bta-miR-2367-5p	N/A	N/A	N/A	-0.16	-0.16	N/A										JPH1
SLC25A51	380590	solute carrier family 25, member 51	170	Sites in UTR	1	0	1	0	2	bta-miR-2367-5p	N/A	N/A	N/A	-0.16	-0.17	N/A										ACSBG2
MFSD2A	372812	major facilitator superfamily domain containing 2A	113	Sites in UTR	1	0	1	0	0	bta-miR-2367-5p	N/A	N/A	N/A	-0.15	-0.15	N/A										ZNF804B
SULF2	359930	sulfatase 2	103	Sites in UTR	1	0	0	1	0	bta-miR-2367-5p	N/A	N/A	N/A	-0.15	-0.15	N/A										ZNF329
GDNF	326524	glial cell derived neurotrophic factor	7	Sites in UTR	1	0	0	1	1	bta-miR-2367-5p	N/A	N/A	N/A	-0.15	-0.15	N/A										KLHL24
DTX1	257600	deltex homolog 1 (Drosophila)	10	Sites in UTR	1	0	0	1	0	bta-miR-2367-5p	N/A	N/A	N/A	-0.15	-0.15	N/A										CYP24A1
CAMTA2	358183	calmodulin binding transcription activator 2	424	Sites in UTR	1	0	0	1	0	bta-miR-2367-5p	N/A	N/A	N/A	-0.15	-0.15	N/A										E2F3
CNN2	263097	calponin 2	699	Sites in UTR	1	0	0	1	0	bta-miR-2367-5p	N/A	N/A	N/A	-0.15	-0.15	N/A										RELA
PRKAA1	397128	protein kinase, AMP-activated, alpha 1 catalytic subunit	1415	Sites in UTR	1	0	1	0	0	bta-miR-2367-5p	N/A	N/A	N/A	-0.15	-0.16	N/A										STRN
ENPEP	265162	glutamyl aminopeptidase (aminopeptidase A)	10	Sites in UTR	1	1	0	0	0	bta-miR-2367-5p	N/A	N/A	N/A	-0.15	-0.33	N/A										DDR2
C6orf223	439969	chromosome 6 open reading frame 223	17	Sites in UTR	1	0	0	1	2	bta-miR-2367-5p	N/A	N/A	N/A	-0.15	-0.25	N/A										MAP3K1
SAE1	392776	SUMO1 activating enzyme subunit 1	87	Sites in UTR	1	0	0	1	1	bta-miR-2367-5p	N/A	N/A	N/A	-0.15	-0.16	N/A										AC137932.1
SLC12A2	262461	solute carrier family 12 (sodium/potassium/chloride transporter), member 2	655	Sites in UTR	1	0	0	1	0	bta-miR-2367-5p	N/A	N/A	N/A	-0.15	-0.15	N/A										ZNF233
PTPRN2	389413	protein tyrosine phosphatase, receptor type, N polypeptide 2	15	Sites in UTR	1	0	0	1	1	bta-miR-2367-5p	N/A	N/A	N/A	-0.15	-0.15	N/A										APCDD1
ADIPOR2	357103	adiponectin receptor 2	138	Sites in UTR	1	0	0	1	2	bta-miR-2367-5p	N/A	N/A	N/A	-0.15	-0.17	N/A										GRAMD1B
AGO4	373210	argonaute RISC catalytic component 4	96	Sites in UTR	2	0	0	2	0	bta-miR-2367-5p	N/A	N/A	N/A	-0.15	-0.2	N/A										TGFBR2
SYNPO2	429713	synaptopodin 2	105	Sites in UTR	1	0	0	1	0	bta-miR-2367-5p	N/A	N/A	N/A	-0.15	-0.15	N/A										MCC
LRRC55	497933	leucine rich repeat containing 55	5	Sites in UTR	1	0	0	1	3	bta-miR-2367-5p	N/A	N/A	N/A	-0.15	-0.15	N/A										TNFRSF19
WNT7A	285018	wingless-type MMTV integration site family, member 7A	5	Sites in UTR	1	0	0	1	1	bta-miR-2367-5p	N/A	N/A	N/A	-0.15	-0.15	N/A										POU3F3
CALHM1	329906	calcium homeostasis modulator 1	5	Sites in UTR	1	0	1	0	1	bta-miR-2367-5p	N/A	N/A	N/A	-0.15	-0.15	N/A										HGF
NKAIN1	373736	Na+/K+ transporting ATPase interacting 1	10	Sites in UTR	1	0	0	1	0	bta-miR-2367-5p	N/A	N/A	N/A	-0.15	-0.15	N/A										CX3CR1
VSTM5	409977	V-set and transmembrane domain containing 5	5	Sites in UTR	1	0	0	1	0	bta-miR-2367-5p	N/A	N/A	N/A	-0.15	-0.15	N/A										SH3RF3
THBS1	260356	thrombospondin 1	46844	Sites in UTR	1	0	0	1	0	bta-miR-2367-5p	N/A	N/A	N/A	-0.15	-0.15	N/A										GPR55
FLRT2	330753	fibronectin leucine rich transmembrane protein 2	73	Sites in UTR	1	0	1	0	1	bta-miR-2367-5p	N/A	N/A	N/A	-0.15	-0.16	N/A										KCNJ1
ATP8B2	368489	ATPase, aminophospholipid transporter, class I, type 8B, member 2	244	Sites in UTR	3	0	1	2	0	bta-miR-2367-5p	N/A	N/A	N/A	-0.15	-0.29	N/A										SFXN3
DERL2	572834	derlin 2	261	Sites in UTR	1	0	0	1	0	bta-miR-2367-5p	N/A	N/A	N/A	-0.15	-0.21	N/A										SON
DDI2	480945	DNA-damage inducible 1 homolog 2 (S. cerevisiae)	357	Sites in UTR	1	1	0	0	1	bta-miR-2367-5p	N/A	N/A	N/A	-0.15	-0.15	N/A										XRN1
TPBGL	562197	trophoblast glycoprotein-like	8	Sites in UTR	2	0	0	2	0	bta-miR-2367-5p	N/A	N/A	N/A	-0.15	-0.15	N/A										EBF2
MYO1E	288235	myosin IE	198	Sites in UTR	1	0	0	1	0	bta-miR-2367-5p	N/A	N/A	N/A	-0.15	-0.15	N/A										IL18R1
ZBTB43	449886	zinc finger and BTB domain containing 43	396	Sites in UTR	1	0	0	1	1	bta-miR-2367-5p	N/A	N/A	N/A	-0.15	-0.15	N/A										CDK18
SLC20A1	272542	solute carrier family 20 (phosphate transporter), member 1	205	Sites in UTR	1	0	0	1	0	bta-miR-2367-5p	N/A	N/A	N/A	-0.15	-0.16	N/A										UBQLN2
ALDH9A1	354775	aldehyde dehydrogenase 9 family, member A1	4094	Sites in UTR	1	0	0	1	0	bta-miR-2367-5p	N/A	N/A	N/A	-0.15	-0.15	N/A										MAGI2
EMP2	359543	epithelial membrane protein 2	1725	Sites in UTR	1	0	0	1	1	bta-miR-2367-5p	N/A	N/A	N/A	-0.15	-0.15	N/A										ESR1
RAB3GAP2	358951	RAB3 GTPase activating protein subunit 2 (non-catalytic)	461	Sites in UTR	1	1	0	0	0	bta-miR-2367-5p	N/A	N/A	N/A	-0.15	-0.28	N/A										ACTR2
GBA2	378088	glucosidase, beta (bile acid) 2	19	Sites in UTR	1	0	1	0	0	bta-miR-2367-5p	N/A	N/A	N/A	-0.15	-0.15	N/A										CCDC124
BMP2K	335016	BMP2 inducible kinase	164	Sites in UTR	1	0	0	1	1	bta-miR-2367-5p	N/A	N/A	N/A	-0.15	-0.15	N/A										CTSF
ESM1	381405	endothelial cell-specific molecule 1	10	Sites in UTR	1	0	1	0	0	bta-miR-2367-5p	N/A	N/A	N/A	-0.15	-0.15	N/A										CSF1R
RHOG	351018	ras homolog family member G	58	Sites in UTR	1	0	0	1	0	bta-miR-2367-5p	N/A	N/A	N/A	-0.15	-0.15	N/A										BTBD9
CD109	437994	CD109 molecule	1272	Sites in UTR	1	1	0	0	0	bta-miR-2367-5p	N/A	N/A	N/A	-0.15	-0.17	N/A										CHST6
EPHA10	373048	EPH receptor A10	11	Sites in UTR	1	0	1	0	0	bta-miR-2367-5p	N/A	N/A	N/A	-0.15	-0.15	N/A										SPR
COL4A4	396625	collagen, type IV, alpha 4	133	Sites in UTR	1	0	1	0	1	bta-miR-2367-5p	N/A	N/A	N/A	-0.15	-0.17	N/A										CNN1
ZBTB8A	316459	zinc finger and BTB domain containing 8A	287	Sites in UTR	1	0	0	1	0	bta-miR-2367-5p	N/A	N/A	N/A	-0.15	-0.17	N/A										ARHGAP28
FZR1	441788	fizzy/cell division cycle 20 related 1 (Drosophila)	273	Sites in UTR	1	0	0	1	2	bta-miR-2367-5p	N/A	N/A	N/A	-0.15	-0.24	N/A										NYAP2
EXOC2	230449	exocyst complex component 2	192	Sites in UTR	1	1	0	0	0	bta-miR-2367-5p	N/A	N/A	N/A	-0.15	-0.18	N/A										LRRC59
EP300	263254	E1A binding protein p300	785	Sites in UTR	1	0	1	0	0	bta-miR-2367-5p	N/A	N/A	N/A	-0.15	-0.15	N/A										ZFYVE27
FAM126A	409923	family with sequence similarity 126, member A	241	Sites in UTR	1	0	1	0	0	bta-miR-2367-5p	N/A	N/A	N/A	-0.15	-0.15	N/A										UBE2D4
CEBPA	498907	CCAAT/enhancer binding protein (C/EBP), alpha	12449	Sites in UTR	1	0	0	1	0	bta-miR-2367-5p	N/A	N/A	N/A	-0.15	-0.15	N/A										ARL4C
CCDC180	395220	coiled-coil domain containing 180	10	Sites in UTR	1	0	0	1	0	bta-miR-2367-5p	N/A	N/A	N/A	-0.15	-0.3	N/A										TRIM26
SLITRK3	475390	SLIT and NTRK-like family, member 3	5	Sites in UTR	1	0	0	1	0	bta-miR-2367-5p	N/A	N/A	N/A	-0.15	-0.15	N/A										AC129492.6
TRIM46	392451	tripartite motif containing 46	69	Sites in UTR	1	0	0	1	0	bta-miR-2367-5p	N/A	N/A	N/A	-0.15	-0.15	N/A										C1orf116
PHYHIP	321613	phytanoyl-CoA 2-hydroxylase interacting protein	14	Sites in UTR	1	0	0	1	1	bta-miR-2367-5p	N/A	N/A	N/A	-0.15	-0.15	N/A										PHF21B
RIC3	396677	RIC3 acetylcholine receptor chaperone	5	Sites in UTR	1	0	0	1	2	bta-miR-2367-5p	N/A	N/A	N/A	-0.15	-0.15	N/A										CDKN2B
TMC5	381414	transmembrane channel-like 5	6	Sites in UTR	1	0	0	1	0	bta-miR-2367-5p	N/A	N/A	N/A	-0.15	-0.17	N/A										ZFP57
DNM3	367731	dynamin 3	59	Sites in UTR	1	0	0	1	0	bta-miR-2367-5p	N/A	N/A	N/A	-0.15	-0.16	N/A										SLC2A13
SNX11	393405	sorting nexin 11	20	Sites in UTR	1	0	0	1	0	bta-miR-2367-5p	N/A	N/A	N/A	-0.15	-0.18	N/A										DDA1
IL6ST	381287	interleukin 6 signal transducer (gp130, oncostatin M receptor)	213	Sites in UTR	1	0	0	1	0	bta-miR-2367-5p	N/A	N/A	N/A	-0.15	-0.15	N/A										ACAN
TRAPPC6A	588062	trafficking protein particle complex 6A	2469	Sites in UTR	1	0	0	1	0	bta-miR-2367-5p	N/A	N/A	N/A	-0.15	-0.15	N/A										ATP10B
RIMS2	507740	regulating synaptic membrane exocytosis 2	8	Sites in UTR	1	0	1	0	1	bta-miR-2367-5p	N/A	N/A	N/A	-0.15	-0.15	N/A										TMEM132C
TBX15	207157	T-box 15	14	Sites in UTR	1	0	0	1	1	bta-miR-2367-5p	N/A	N/A	N/A	-0.15	-0.17	N/A										KCNS1
SYNPO2L	372873	synaptopodin 2-like	5	Sites in UTR	1	0	0	1	0	bta-miR-2367-5p	N/A	N/A	N/A	-0.15	-0.15	N/A										FLOT2
ZNF821	564134	zinc finger protein 821	56	Sites in UTR	1	0	0	1	0	bta-miR-2367-5p	N/A	N/A	N/A	-0.15	-0.15	N/A										SLC39A7
TIPRL	367833	TIP41, TOR signaling pathway regulator-like (S. cerevisiae)	569	Sites in UTR	1	0	1	0	0	bta-miR-2367-5p	N/A	N/A	N/A	-0.15	-0.18	N/A										ACBD4
IGSF3	369486	immunoglobulin superfamily, member 3	141	Sites in UTR	2	0	1	1	1	bta-miR-2367-5p	N/A	N/A	N/A	-0.15	-0.17	N/A										YEATS2
KIAA1244	251691	KIAA1244	169	Sites in UTR	2	0	1	1	3	bta-miR-2367-5p	N/A	N/A	N/A	-0.15	-0.16	N/A										ALDH1L2
MYO19	431794	myosin XIX	615	Sites in UTR	1	0	0	1	0	bta-miR-2367-5p	N/A	N/A	N/A	-0.15	-0.15	N/A										EFCAB6
OCRL	371113	oculocerebrorenal syndrome of Lowe	818	Sites in UTR	1	0	0	1	1	bta-miR-2367-5p	N/A	N/A	N/A	-0.15	-0.15	N/A										PDGFB
DES	373960	desmin	5	Sites in UTR	1	0	0	1	2	bta-miR-2367-5p	N/A	N/A	N/A	-0.15	-0.15	N/A										TECPR1
NCOA6	374796	nuclear receptor coactivator 6	984	Sites in UTR	1	0	1	0	0	bta-miR-2367-5p	N/A	N/A	N/A	-0.15	-0.15	N/A										ZNF333
FGF7	267843	fibroblast growth factor 7	5	Sites in UTR	1	0	0	1	0	bta-miR-2367-5p	N/A	N/A	N/A	-0.15	-0.15	N/A										CLCN3
ATF2	487334	activating transcription factor 2	123	Sites in UTR	1	0	1	0	0	bta-miR-2367-5p	N/A	N/A	N/A	-0.15	-0.24	N/A										VPS39
FCHSD1	435817	FCH and double SH3 domains 1	364	Sites in UTR	1	0	0	1	1	bta-miR-2367-5p	N/A	N/A	N/A	-0.15	-0.18	N/A										FBXL7
ZNF236	253160	zinc finger protein 236	60	Sites in UTR	1	0	0	1	1	bta-miR-2367-5p	N/A	N/A	N/A	-0.15	-0.17	N/A										PKHD1
MMP15	219271	matrix metallopeptidase 15 (membrane-inserted)	605	Sites in UTR	2	0	0	2	1	bta-miR-2367-5p	N/A	N/A	N/A	-0.15	-0.19	N/A										MEI4
ZC3HC1	358303	zinc finger, C3HC-type containing 1	566	Sites in UTR	1	0	0	1	0	bta-miR-2367-5p	N/A	N/A	N/A	-0.14	-0.14	N/A										FRMD3
ZNF354C	315476	zinc finger protein 354C	482	Sites in UTR	1	0	0	1	0	bta-miR-2367-5p	N/A	N/A	N/A	-0.14	-0.14	N/A										C20orf194
JPH1	342232	junctophilin 1	53	Sites in UTR	1	0	0	1	0	bta-miR-2367-5p	N/A	N/A	N/A	-0.14	-0.14	N/A										PADI1
ACSBG2	252670	acyl-CoA synthetase bubblegum family member 2	5	Sites in UTR	1	0	0	1	0	bta-miR-2367-5p	N/A	N/A	N/A	-0.14	-0.14	N/A										CLASP2
ZNF804B	333190	zinc finger protein 804B	0	Sites in UTR	1	0	0	1	0	bta-miR-2367-5p	N/A	N/A	N/A	-0.14	-0.14	N/A										BDKRB2
ZNF329	598312	zinc finger protein 329	163	Sites in UTR	1	0	0	1	0	bta-miR-2367-5p	N/A	N/A	N/A	-0.14	-0.14	N/A										UBE2Z
KLHL24	454652	kelch-like family member 24	143	Sites in UTR	1	0	0	1	0	bta-miR-2367-5p	N/A	N/A	N/A	-0.14	-0.14	N/A										IFT140
CYP24A1	216862	cytochrome P450, family 24, subfamily A, polypeptide 1	51	Sites in UTR	1	0	0	1	0	bta-miR-2367-5p	N/A	N/A	N/A	-0.14	-0.14	N/A										OGDH
E2F3	346618	E2F transcription factor 3	91	Sites in UTR	1	0	1	0	0	bta-miR-2367-5p	N/A	N/A	N/A	-0.14	-0.14	N/A										BCAT1
RELA	525693	v-rel avian reticuloendotheliosis viral oncogene homolog A	1707	Sites in UTR	2	0	1	1	1	bta-miR-2367-5p	N/A	N/A	N/A	-0.14	-0.15	N/A										SETD7
[truncated: 46,631 more rows]

## Sheet: miRWAlk
mirnaid	refseqid	genesymbol	duplex	start	end	bindingp	energy	seed	accessibility	au	phylopstem	phylopflank	me	number_of_pairings	binding_region_length	longest_consecutive_pairings	position	validated	TargetScan	miRDB			Genes w/o duplicatres
bta-miR-2367-5p	NM_001015624	PRMT1	ACCCTGTAACTCAGCCATCAGAG#TTTTAGGGGCTGGGGGTGGGGGGG#.((((.((.(((((((.......#.)))))))..)).)))).	1210	1234	0.961538	-21.9	0	0.000292377	0.441	0	0	-6.75067	13	18	7	3UTR		0	0			PRMT1
bta-miR-2367-5p	NM_001075712	MTA2	ACCCTGTAACTCAGCCATCAGAG#TGGTTGGGGGAGGGGGG#.((((.(..((((((((......#))))))))..).)))).	2450	2467	0.961538	-22	0	0.00042727	0.426	0	0	-9.06431	13	17	8	3UTR		0	0			MTA2
bta-miR-2367-5p	NM_001077960	ZNF227	ACCCTGTAACTCAGCCATCAGAG#TTTTGGTGGGAGGGTGGGAGTCAAGGAAGACTTGGGGTT#((((((..((((..(((((((((#)))))))))..)))).................)))))).	3141	3180	0.961538	-18.6	0	0.000659203	0.618	0	0	-9.94087	19	39	9	3UTR		0	0			ZNF227
bta-miR-2367-5p	NM_001078027	SP1	ACCCTGTAACTCAGCCATCAGAG#CTGTGGCTTATAGGGG#.(((((((....(((((.(((..#))))))))))))))).	3916	3932	0.961538	-19.9	1	5.61433e-05	0.559	0	0	-12.2638	15	16	15	3UTR		0	0			SP1
bta-miR-2367-5p	NM_001082438	ADPGK	ACCCTGTAACTCAGCCATCAGAG#TGGCTGGCCTGCAGGGTG#((((((((..(((((((......#)))))))..)))))))).	2217	2235	0.961538	-24.3	1	1.47973e-07	0.382	0	0	-6.23647	15	18	8	3UTR		0	0			ADPGK
bta-miR-2367-5p	NM_001192140	TBX21	ACCCTGTAACTCAGCCATCAGAG#TTCTGTCCCCAGCCTTTTGTAGTTGGTTGAGGAAGAGGGG#.((((.(..((((((((......#.))))))))..).)))).	1688	1728	0.961538	-22.2	0	0.000182988	0.456	0	0	-9.06431	13	18	8	3UTR		0	0			TBX21
bta-miR-2367-5p	NM_001192596	B4GALT6	ACCCTGTAACTCAGCCATCAGAG#CTCTGGTGTAAGTGTCAGGGA#.(((((..(((....((((((((#))))))))..)))..))))).	2261	2282	0.961538	-21.8	0	4.17609e-05	0.564	0	0	-13.8789	16	21	8	3UTR		0	0			B4GALT6
bta-miR-2367-5p	NM_001192832	KIF15	ACCCTGTAACTCAGCCATCAGAG#CTGAGGCTTTACAGGGA#.((((((((...((((.((((..#)))))))))))))))).	4497	4514	0.961538	-22.8	1	0.00280065	0.662	0	0	-11.2074	16	17	16	3UTR		0	0			KIF15
bta-miR-2367-5p	NM_001193207	PATL1	ACCCTGTAACTCAGCCATCAGAG#CTCTGTGAAATGTGGCTGGGTTCACAC#....(((((((((((((((((((#)))))......))))))))))).))).	2648	2675	0.961538	-22.8	0	0.000116486	0.5	0	0	-9.54656	19	27	11	3UTR		0	0			PATL1
bta-miR-2367-5p	NM_001205811	ZNF462	ACCCTGTAACTCAGCCATCAGAG#GGCTGAGAAGGGGGGG#.((((.(..(((((((.......#)))))))..).)))).	7574	7590	0.961538	-22.1	0	0.0712366	0.441	0	0	-9.06431	12	16	7	3UTR		0	0			ZNF462
bta-miR-2367-5p	NM_001205886	MAN2A1	ACCCTGTAACTCAGCCATCAGAG#CTGTTGCGGGAAGGTGGGGAGTGGCTGGGGGGAGGGG#.((((.(..(((((((((.....#.))))))))).).)))).	4285	4322	0.961538	-23.2	0	0.00207954	0.456	0	0	-9.06431	14	18	9	3UTR		0	0			MAN2A1
bta-miR-2367-5p	NM_174052	FATE1	ACCCTGTAACTCAGCCATCAGAG#TCGTGAGGGTCAGAATGGGCTGAGATCGAGCCTCTTTGCAGGGG#.(((((((((((((((.......#.)))))))...........)))))))).	767	811	0.961538	-24	1	5.98918e-06	0.441	0	0	-3.79332	15	28	8	3UTR		0	0			FATE1
bta-miR-2367-5p	NM_174079	HAS2	ACCCTGTAACTCAGCCATCAGAG#TTTGATGTTTGCAGTTGCAGA#...(((((((((((.(((((((.#))))))).))).)))))))).	2209	2230	0.961538	-20.3	0	4.03853e-05	0.588	0	0	-7.24999	18	21	8	3UTR		0	0			HAS2
bta-miR-2367-5p	XM_002698023	USP31	ACCCTGTAACTCAGCCATCAGAG#TTCTGTGGGTGGGTGGGGA#.((((...(((((.(((.(((((#)))))))).))))))))).	7623	7642	0.961538	-21.3	0	0.00311579	0.515	0	0	-10.4084	17	19	9	3UTR		0	0			USP31
bta-miR-2367-5p	XM_002698735	PLPP5	ACCCTGTAACTCAGCCATCAGAG#GTGGCTGAGGCAGGAGGGC#.((((.(..(((((((((.....#)))))))))...).)))).	1590	1609	0.961538	-22.8	0	6.53438e-08	0.412	0	0	-9.06431	14	19	9	3UTR		0	0			PLPP5
bta-miR-2367-5p	XM_003587898	SHTN1	ACCCTGTAACTCAGCCATCAGAG#CTTTGGAGGGAATGCTCTAGTGGCCTGAGTGCAGA#...((((.((((((((((.((((#.)))).))))).))))))))).	3038	3073	0.961538	-23.5	0	0.00140039	0.544	0	0	-8.82818	18	22	9	3UTR		0	0			SHTN1
bta-miR-2367-5p	XM_005219283	PRMT1	ACCCTGTAACTCAGCCATCAGAG#TTTTAGGGGCTGGGGGTGGGGGGG#.((((.((.(((((((.......#.)))))))..)).)))).	1330	1354	0.961538	-21.9	0	0.000291357	0.441	0	0	-6.75067	13	18	7	3UTR		0	0			PDE1C
bta-miR-2367-5p	XM_005219284	PRMT1	ACCCTGTAACTCAGCCATCAGAG#GGCTGGGGGTGGGGGGG#.((((.((.(((((((.......#)))))))..)).)))).	1425	1442	0.961538	-22.2	0	0.000291357	0.441	0	0	-6.75067	13	17	7	3UTR		0	0			SPSB1
bta-miR-2367-5p	XM_015469514	PDE1C	ACCCTGTAACTCAGCCATCAGAG#CTGGAGAATCCCAGGGACGGGGGAGCCTGGTGGCTGCAGTCTGTGGGGTC#(((((((((((((((((((((..#.)))))))))).))).)))))))).	3792	3842	0.961538	-27.4	1	1.61747e-08	0.368	0	0	-3.93757	21	25	10	3UTR		0	0			NR1H3
bta-miR-2367-5p	XM_015475085	SPSB1	ACCCTGTAACTCAGCCATCAGAG#GTGGCTGAGAAGGGAGGGA#.((((.(..(((((((((.....#)))))))))...).)))).	6595	6614	0.961538	-22.1	0	8.92426e-05	0.441	0	0	-9.06431	14	19	9	3UTR		0	0			TP53INP1
bta-miR-2367-5p	XM_024975417	PATL1	ACCCTGTAACTCAGCCATCAGAG#CTCTGTGAAATGTGGCTGGGTTCACAC#....(((((((((((((((((((#)))))......))))))))))).))).	4110	4137	0.961538	-22.8	0	0.000116486	0.5	0	0	-9.54656	19	27	11	3UTR		0	0			SLC25A14
bta-miR-2367-5p	XM_024975103	NR1H3	ACCCTGTAACTCAGCCATCAGAG#CTGAGGGCTGGGCAGAGGA#.(((((...(((((((.((((..#)))).)))))))))).)).	1603	1622	0.965812	-21.8	0	0.00077096	0.485	0	0	-8.70704	16	19	10	3UTR		0	0			GNS
bta-miR-2367-5p	NM_001205423	TP53INP1	ACCCTGTAACTCAGCCATCAGAG#CTCATGAGGCCAGGGTGCAGGGTT#(((((((.((((.(((.((((((#))).))))))..))))))))))).	2020	2044	0.969231	-24	1	0.000229997	0.426	0	0	-7.54034	20	24	11	3UTR		0	0			GDF10
bta-miR-2367-5p	NM_001046145	SLC25A14	ACCCTGTAACTCAGCCATCAGAG#TTCTGGTGGAAGAATGATAGGA#..(((((...((..(((((((((#)))))))))..))...))))).	1288	1310	0.974359	-19.6	0	0.0420615	0.559	0	0	-11.7155	16	22	9	3UTR		0	0			HOXD11
bta-miR-2367-5p	NM_001075562	GNS	ACCCTGTAACTCAGCCATCAGAG#TTTTGGGTTGGGTTGGTAGGGG#.((((.((((((((((.......#.))))))))))..)))).	3509	3531	0.974359	-21.2	0	6.9103e-06	0.485	0	0	-5.69428	14	18	10	3UTR		0	0			ARHGEF38
bta-miR-2367-5p	NM_001076167	GDF10	ACCCTGTAACTCAGCCATCAGAG#CTGATGGCTGCTCACAGC#...((((....((((((((((..#))))))))))...)))).	1934	1952	0.974359	-21.4	0	1.01665e-05	0.471	0	0	-13.9518	14	18	10	3UTR		0	0			GPR137C
bta-miR-2367-5p	NM_001206324	HOXD11	ACCCTGTAACTCAGCCATCAGAG#CTGGTGCTGCCTTATCCAGGCAATGAGGCTGAGACAGCAGGA#..(((((..(((((((.(((...#.))))))))))...))))).	1730	1772	0.974359	-22.6	0	4.51614e-05	0.471	0	0	-8.32703	15	20	10	3UTR		0	0			PRKX
bta-miR-2367-5p	XM_002688091	ARHGEF38	ACCCTGTAACTCAGCCATCAGAG#TCATGAAAGGCTGGGTCTAAGGA#..(((...((((((((.(((((.#)).)))..))))))))...))).	2815	2838	0.974359	-19.6	0	0.000923104	0.721	0	0	-10.7153	16	23	8	3UTR		0	0			S100A12
bta-miR-2367-5p	XM_002690463	GPR137C	ACCCTGTAACTCAGCCATCAGAG#GTGGCTGAGTCCAGTGGA#.(((((..((((((((((.....#)))))))))).))).)).	1468	1486	0.974359	-21.7	0	1.6041e-06	0.5	0	0	-7.65065	15	18	10	3UTR		0	0			TCP11L1
bta-miR-2367-5p	XM_002700423	PRKX	ACCCTGTAACTCAGCCATCAGAG#CTGGTGGCTGGGCCGTAGA#...(((...((((((((((((..#))))))))))))...))).	4226	4245	0.974359	-22.6	0	3.94791e-05	0.5	0	0	-11.4283	15	19	12	3UTR		0	0			MAP7D2
bta-miR-2367-5p	XM_005203612	S100A12	ACCCTGTAACTCAGCCATCAGAG#CTTACCCTTCTCCTCCCTGAGGCTGCCTTACCCGAGGGA#.((((((((..(((((.((((..#.)))))))))..))))...)))).	590	629	0.974359	-22	1	3.42602e-07	0.515	0	0	-7.86061	17	24	9	3UTR		0	0			KIAA0753
bta-miR-2367-5p	XM_005216278	TCP11L1	ACCCTGTAACTCAGCCATCAGAG#TTGAGAGCTGGGTTGCGA#....(((((((((((..((((..#))))..))))))))))).	3785	3803	0.974359	-20.3	0	2.01335e-05	0.485	0	0	-9.77961	15	18	11	3UTR		0	0			AIFM2
bta-miR-2367-5p	XM_005227589	MAP7D2	ACCCTGTAACTCAGCCATCAGAG#CTCTGGCTGAGTTAAGGA#..(((.((((((((((...((((#))))))))))))))))).	2857	2875	0.974359	-22.6	0	4.44139e-06	0.456	0	0	-6.85796	17	18	17	3UTR		0	0			KCNS2
bta-miR-2367-5p	XM_010815954	KIAA0753	ACCCTGTAACTCAGCCATCAGAG#CTGTCCTGCTGGGTTACAGA#...((((((((((((...(((..#)))....)))))))))))).	3424	3444	0.974359	-22.6	0	1.1885e-05	0.485	0	0	-6.74759	15	20	12	3UTR		0	0			FCGR2B
bta-miR-2367-5p	XM_010820653	AIFM2	ACCCTGTAACTCAGCCATCAGAG#CTGATGCTGGGGCAGGAGTA#(((((((..(((((.((((((..#)))))))))))))))).)).	2112	2132	0.974359	-22.8	1	3.49194e-07	0.5	0	0	-8.04305	18	20	16	3UTR		0	0			SLBP
bta-miR-2367-5p	XM_015474521	KCNS2	ACCCTGTAACTCAGCCATCAGAG#TGGGTGGTTGCAGGGA#.(((((((((.((.(((......#))).))))))))))).	2288	2304	0.974359	-22.9	1	3.10469e-06	0.515	0	0	-7.47494	14	16	11	3UTR		0	0			TET3
bta-miR-2367-5p	XM_024975131	TCP11L1	ACCCTGTAACTCAGCCATCAGAG#TTGAGAGCTGGGTTGCGA#....(((((((((((..((((..#))))..))))))))))).	3849	3867	0.974359	-20.3	0	2.01335e-05	0.485	0	0	-9.77961	15	18	11	3UTR		0	0			KLF6
bta-miR-2367-5p	XM_024984804	FCGR2B	ACCCTGTAACTCAGCCATCAGAG#CTGAGGCTGAGAACACAGT#...((((..(((((((.((((..#)))))))))))...)))).	967	986	0.974359	-21.4	0	5.56058e-05	0.485	0	0	-9.88456	15	19	11	3UTR		0	0			FZD2
bta-miR-2367-5p	XM_024993079	SLBP	ACCCTGTAACTCAGCCATCAGAG#TCAGATGGCTGGTTTGGGTT#((((...(((.((((((((.((.#)).))))))))))).)))).	1229	1249	0.974359	-22.2	0	1.15151e-05	0.485	0	0	-14.326	17	20	11	3UTR		0	0			ZBED2
bta-miR-2367-5p	XM_024999364	TET3	ACCCTGTAACTCAGCCATCAGAG#CTGGGGGCGGGTTGGGGGTG#(((((.((((((.(((.((((..#)))).)))))))))))))).	5996	6016	0.974359	-22.3	0	6.78553e-05	0.5	0	0	-7.12766	18	20	14	3UTR		0	0			STK11
bta-miR-2367-5p	XM_024999367	TET3	ACCCTGTAACTCAGCCATCAGAG#CTGGGGGCGGGTTGGGGGTG#(((((.((((((.(((.((((..#)))).)))))))))))))).	5269	5289	0.974359	-22.3	0	6.78553e-05	0.5	0	0	-7.12766	18	20	14	3UTR		0	0			C11H2orf49
bta-miR-2367-5p	XM_025000385	KLF6	ACCCTGTAACTCAGCCATCAGAG#GGTGGGTCTGGGATAGGGTC#(((((((..((((((((((....#)))))..)))))))))))).	3230	3250	0.974359	-20.5	1	1.63228e-06	0.485	0	0	-7.3076	17	20	12	3UTR		0	0			PRTG
bta-miR-2367-5p	XM_003587455	FZD2	ACCCTGTAACTCAGCCATCAGAG#TTTTGGTTTTTTTTTCAAAAAGCAATAAAATGGGTTGGGTTGGAGGGA#.((((.((((((((((.......#.)))))))))).)))).	2761	2809	0.974359	-24	0	0.10012	0.529	0	0	-5.69428	14	17	10	3UTR		0	0			SOGA1
bta-miR-2367-5p	XM_005201350	ZBED2	ACCCTGTAACTCAGCCATCAGAG#TTTTGATGGTTGAGACTGGATGGGTG#(((((.((.((((((((((((((#))))))))))))))..)).).)))).	3132	3158	0.974359	-24.6	0	0.00215566	0.471	0	0	-6.89492	21	26	14	3UTR		0	0			SETX
bta-miR-2367-5p	XM_024995124	STK11	ACCCTGTAACTCAGCCATCAGAG#GGTGGCTGCCCGCAGGGA#.((((((....((((((((....#))))))))...)))))).	2073	2091	0.974359	-24.5	1	8.5848e-07	0.368	0	0	-11.2306	14	18	8	3UTR		0	0			RNF223
bta-miR-2367-5p	NM_001081539	C11H2orf49	ACCCTGTAACTCAGCCATCAGAG#CTGTTGGAGGTGGTATCTGATGGCAGGAGACTCGGGGG#.(((((...(((.(((((((((.#.)))))))))..)))...))))).	1540	1578	0.980769	-28.8	0	0.000671626	0.412	0	0	-9.99617	17	24	9	3UTR		0	0			SNRNP40
bta-miR-2367-5p	XM_005211772	PRTG	ACCCTGTAACTCAGCCATCAGAG#CTCTGAAGGCTTGAGGCAGT#...((((..(((((((.((((((#)))))).)))).))))))).	7432	7452	0.980769	-21.8	0	0.000496041	0.603	0	0	-9.88456	17	20	7	3UTR		0	0			PDZD2
bta-miR-2367-5p	XM_005215017	SOGA1	ACCCTGTAACTCAGCCATCAGAG#GGTGGCGGGGAGCAGGGG#.((((((..(((.((((((....#)))))))))..)))))).	12619	12637	0.980769	-26.6	1	0.00482944	0.338	0	0	-8.45248	15	18	9	3UTR		0	0			FAM184B
bta-miR-2367-5p	XM_010810523	SETX	ACCCTGTAACTCAGCCATCAGAG#CTCTGATGACTGACTAACAGGC#..(((((...((((.((((((((#)))))))).))))...))))).	8437	8459	0.980769	-23.3	0	0.0126029	0.529	0	0	-10.305	17	22	8	3UTR		0	0			DENND5A
bta-miR-2367-5p	XM_015475197	RNF223	ACCCTGTAACTCAGCCATCAGAG#CTCTGGGGCTGGGTCCTATGGGGTG#((((((((((((((((.((((((#))))))))))))))..)))))))).	5003	5028	0.980769	-30.8	1	1.19701e-05	0.397	0	0	-3.93757	22	25	14	3UTR		0	0			HTR2A
bta-miR-2367-5p	XM_024999608	SETX	ACCCTGTAACTCAGCCATCAGAG#CTCTGATGACTGACTAACAGGC#..(((((...((((.((((((((#)))))))).))))...))))).	8321	8343	0.980769	-23.3	0	0.0126029	0.529	0	0	-10.305	17	22	8	3UTR		0	0			MYDGF
bta-miR-2367-5p	NM_001046382	SNRNP40	ACCCTGTAACTCAGCCATCAGAG#GGCTGAAGACAGGGA#.((((((...((((((.......#))))))..)))))).	1429	1444	0.987179	-21.5	1	0.00273241	0.603	0	0	-8.40586	12	15	6	3UTR		0	0			SEPTIN7
bta-miR-2367-5p	XM_024981522	PDZD2	ACCCTGTAACTCAGCCATCAGAG#CTGAGTGCTGAGAATACGGGT#..((((((.((((((..((((..#))))..))))))..)))))).	9595	9616	0.987179	-22.6	1	0.00240756	0.471	0	0	-6.24644	16	21	6	3UTR		0	0			P4HA3
bta-miR-2367-5p	XM_024981523	PDZD2	ACCCTGTAACTCAGCCATCAGAG#CTGAGTGCTGAGAATACGGGT#..((((((.((((((..((((..#))))..))))))..)))))).	10157	10178	0.987179	-22.6	1	0.00240756	0.471	0	0	-6.24644	16	21	6	3UTR		0	0			ST3GAL2
bta-miR-2367-5p	NM_001014861	NR1H3	ACCCTGTAACTCAGCCATCAGAG#CTGAGGGCTGGGCAGAGGA#.(((((...(((((((.((((..#)))).)))))))))).)).	1622	1641	0.991453	-21.8	0	0.000877715	0.485	0	0	-8.70704	16	19	10	3UTR		0	0			EIF5A
bta-miR-2367-5p	XM_002688146	FAM184B	ACCCTGTAACTCAGCCATCAGAG#TCAAGGTGGGTGGGGCGGGGC#.((((((..((((.(((((.((.#))..))))).)))))))))).	8864	8885	0.991453	-22.1	1	0.000229187	0.456	0	0	-8.02019	17	21	10	3UTR		0	0			UPK3B
bta-miR-2367-5p	XM_002693106	DENND5A	ACCCTGTAACTCAGCCATCAGAG#GGTGTGCTGAGCAGGA#..((((...((((((((((....#)))).)))))))))).	4336	4352	0.991453	-20	0	0.000265504	0.5	0	0	-9.87071	14	16	10	3UTR		0	0			FDFT1
bta-miR-2367-5p	XM_005207820	FAM184B	ACCCTGTAACTCAGCCATCAGAG#TCAAGGTGGGTGGGGCGGGGC#.((((((..((((.(((((.((.#))..))))).)))))))))).	8651	8672	0.991453	-22.1	1	0.000229187	0.456	0	0	-8.02019	17	21	10	3UTR		0	0			ANGPTL7
bta-miR-2367-5p	NM_001001157	HTR2A	ACCCTGTAACTCAGCCATCAGAG#CTCGCTGCTATTTTGTCAATTGATGGCATGAGTTGGGTA#((((...((((((((((((((..#.)))))))).)))))))))).	2446	2485	1	-24	0	0.000345509	0.632	0	0	-11.5013	18	21	10	3UTR		0	0			MAPK1IP1L
bta-miR-2367-5p	NM_001001164	MYDGF	ACCCTGTAACTCAGCCATCAGAG#ATGGCCAGGGGAACAGGGG#.((((((..(((.(((((.....#)))))..)))..)))))).	796	815	1	-21.2	1	0.00078994	0.441	0	0	-8.45248	14	19	6	3UTR		0	0			HNF4A
bta-miR-2367-5p	NM_001001168	SEPTIN7	ACCCTGTAACTCAGCCATCAGAG#TTCTGGTGGTTTGATTGTTTACAGGA#..(((((((((((((((((((((#))))))))))).))..))).))))).	1647	1673	1	-23.2	1	0.00125277	0.662	0	0	-4.957	21	26	11	3UTR		0	0			ARMC1
bta-miR-2367-5p	NM_001001168	SEPTIN7	ACCCTGTAACTCAGCCATCAGAG#CTTTATGGTAAGTAGCAGGGG#.((((((.(((..(((((.((((#))))))))).))).)))))).	2120	2141	1	-20	1	0.00120114	0.662	0	0	-10.7429	18	21	9	3UTR		0	0			NFKBIL1
bta-miR-2367-5p	NM_001001598	P4HA3	ACCCTGTAACTCAGCCATCAGAG#CTCCCACGTGCCCTTCTGCCCACTGACTCCTGCTGAAGGCTGAGCAGGGG#.(((((...(((((((.((((((#.)).)))).)))))))))))).	2051	2101	1	-26.9	0	5.64924e-08	0.426	0	0	-8.70704	18	22	12	3UTR		0	0			GPR173
bta-miR-2367-5p	NM_001002892	ST3GAL2	ACCCTGTAACTCAGCCATCAGAG#TGGCTGAGGGAACAGGA#..(((((..((((((((......#))))))))...))))).	3284	3301	1	-22.6	0	5.80434e-05	0.471	0	0	-8.32703	13	17	8	3UTR		0	0			RCAN2
bta-miR-2367-5p	NM_001003658	EIF5A	ACCCTGTAACTCAGCCATCAGAG#CTCGCACTACAACCCTGGTGGGGGAGACGGGGTG#(((((((..(((..(((((((..#.)))))))..)))))))))).	850	884	1	-25.8	1	4.55457e-05	0.456	0	0	-9.45357	17	21	10	3UTR		0	0			DNAJC18
bta-miR-2367-5p	NM_001012672	UPK3B	ACCCTGTAACTCAGCCATCAGAG#CTGGGGCTGGGGCAGTGGG#.((((((..(((((((.((((..#))))))))))))))).)).	1002	1021	1	-23.3	1	0.0002056	0.294	0	0	-7.16335	17	19	15	3UTR		0	0			PCLAF
bta-miR-2367-5p	NM_001013004	FDFT1	ACCCTGTAACTCAGCCATCAGAG#TTCTGGTGAAGTTGGCATCATTTCCTTGTTTATAGGGA#.((((((((((((((((((((((#))))))))..)))))............))).)))))).	1885	1923	1	-18.7	1	4.99303e-05	0.544	0	0	-3.79332	22	38	8	3UTR		0	0			FSTL1
bta-miR-2367-5p	NM_001014909	ANGPTL7	ACCCTGTAACTCAGCCATCAGAG#ATGGCTGAAACAGGA#..(((((...((((((((.....#)))))))).))))).	2249	2264	1	-19.5	0	0.060165	0.706	0	0	-9.56953	13	15	8	3UTR		0	0			PDGFB
bta-miR-2367-5p	NM_001014963	MAPK1IP1L	ACCCTGTAACTCAGCCATCAGAG#CTCTGCCTAATGCTTTTGAAGATGGCTGTTTACAGC#...((((((..((((((((....#.)))))))).)))))).	3607	3643	1	-21	0	3.02297e-05	0.574	0	0	-10.5818	14	17	8	3UTR		0	0			ZNF410
bta-miR-2367-5p	NM_001015557	HNF4A	ACCCTGTAACTCAGCCATCAGAG#GATGGTGTGAGTGGGGGTG#(((((...(((((((((((....#)))))).))))).))))).	3148	3167	1	-22	0	0.0194898	0.441	0	0	-9.69585	16	19	6	3UTR		0	0			NECTIN4
bta-miR-2367-5p	NM_001015594	ARMC1	ACCCTGTAACTCAGCCATCAGAG#TCTGGGTTCTGAGTTCAGGT#..((((.(((((((...(((((.#)))))...))))))))))).	2668	2688	1	-21.5	0	0.000301728	0.559	0	0	-7.46919	16	20	11	3UTR		0	0			RNF114
bta-miR-2367-5p	NM_001015597	NFKBIL1	ACCCTGTAACTCAGCCATCAGAG#CTGAAGGGCAGAGGATATGGGGTG#((((((((.(((.(((.((((..#))))..))).)))..)))))))).	1297	1321	1	-23.6	1	0.0495065	0.426	0	0	-6.28309	18	24	8	3UTR		0	0			LPCAT3
bta-miR-2367-5p	NM_001015604	GPR173	ACCCTGTAACTCAGCCATCAGAG#CTGGTAGGCAGACAGGCAGGGA#.((((((...((.((((((((..#))))).))).))...)))))).	1684	1706	1	-22.4	1	0.00122655	0.397	0	0	-9.69499	16	22	6	3UTR		0	0			TRMT12
bta-miR-2367-5p	NM_001015632	RCAN2	ACCCTGTAACTCAGCCATCAGAG#GCTGAGAACTACAGGCGTC#((((((((.((((((........#))))))...)))))).)).	2652	2671	1	-18.1	1	0.00624459	0.485	0	0	-5.22701	14	19	6	3UTR		0	0			HEYL
bta-miR-2367-5p	NM_001015649	DNAJC18	ACCCTGTAACTCAGCCATCAGAG#TTTGGTGGGCAGAGTTGGAGGC#..(((.((((((.(((((((((.#)))))))).).)))))).))).	1251	1273	1	-22.6	0	8.35609e-06	0.515	0	0	-8.14709	18	22	8	3UTR		0	0			KANSL2
bta-miR-2367-5p	NM_001015678	PCLAF	ACCCTGTAACTCAGCCATCAGAG#CAAAAATCTGGATGGCTGTCTACTTTCTCCTTAGAAAAATTTACAGGC#..(((((((..(((((((((((.#.)))).)))))))......................))))))).	831	879	1	-21.5	1	0.00284703	0.647	0	0	-9.02428	18	43	7	3UTR		0	0			DSTYK
bta-miR-2367-5p	NM_001017950	FSTL1	ACCCTGTAACTCAGCCATCAGAG#GGTGGCTGGCTAGGAGGGG#.((((.(...(((((((((....#)))))))))...).)))).	1168	1187	1	-22.6	0	0.0166273	0.485	0	0	-10.3068	14	19	9	3UTR		0	0			SPADH2
bta-miR-2367-5p	NM_001017953	PDGFB	ACCCTGTAACTCAGCCATCAGAG#CTCCTGTGGCTGAGACCACGTGGGG#.((((((..(((((((((..(((#)))..)))))))))...))).))).	1190	1215	1	-24.2	1	0.000467302	0.412	0	0	-7.16335	18	25	9	3UTR		0	0			EDC3
bta-miR-2367-5p	NM_001024491	ZNF410	ACCCTGTAACTCAGCCATCAGAG#GGCTGGGTAACTGGA#..((.((.((((((((.......#)))))))).)).)).	1928	1943	1	-19	0	5.91122e-05	0.515	0	0	-11.3897	12	15	8	3UTR		0	0			TMEM229B
bta-miR-2367-5p	NM_001024494	NECTIN4	ACCCTGTAACTCAGCCATCAGAG#CTCTGCTGGTTGAGTCCCTCCCACAGTGTGTGCAGGT#..(((((((((((((((.(((((#))))).)))))))))...............)))))).	1954	1991	1	-26.3	1	1.7016e-05	0.426	0	0	-4.957	20	37	9	3UTR		0	0			POLR2C
bta-miR-2367-5p	NM_001024531	RNF114	ACCCTGTAACTCAGCCATCAGAG#TCTGAATAGGGATATTTTTGTTGGTCAGTGGCTGAAGTTTCAGGT#..((((.(((((((((((((((.#))))).......................))))))).))).)))).	2019	2064	1	-22.5	0	0.00021151	0.456	0	0	-6.50069	19	45	7	3UTR		0	0			EIF4A1
bta-miR-2367-5p	NM_001024546	LPCAT3	ACCCTGTAACTCAGCCATCAGAG#GGTCTGGGTGCAGGGA#.((((((.((((((((.......#)).)))))))))))).	2181	2197	1	-22.1	1	0.000114272	0.324	0	0	-6.10696	14	16	12	3UTR		0	0			UBTD1
bta-miR-2367-5p	NM_001024552	TRMT12	ACCCTGTAACTCAGCCATCAGAG#CTGGAGTGGTACCAGAATGGAAGCAGGGAGATGGGTGAGCAGGGC#.(((((...((((.(((((....#.))))).))))))))).	1737	1782	1	-23	0	0.00283222	0.485	0	0	-9.56388	14	17	9	3UTR		0	0			ICOS
bta-miR-2367-5p	NM_001024565	HEYL	ACCCTGTAACTCAGCCATCAGAG#GAGGCTGAGTTTGAGGA#..(((..(((((((((.((....#)))))))))))..))).	2473	2490	1	-22	0	0.00146693	0.529	0	0	-8.40165	14	17	11	3UTR		0	0			CIRBP
bta-miR-2367-5p	NM_001024571	KANSL2	ACCCTGTAACTCAGCCATCAGAG#GTTGGGGGCAGGGA#.((((((..((((((........#)))))).)))))).	1562	1576	1	-18	1	0.000310524	0.529	0	0	-7.3964	12	14	6	3UTR		0	0			SIRT5
bta-miR-2367-5p	NM_001024824	DSTYK	ACCCTGTAACTCAGCCATCAGAG#GGCTGAGTACAGGA#..(((((.((((((((.......#))))))))))))).	3525	3539	1	-23.9	0	0.00162601	0.662	0	0	-7.27064	13	14	13	3UTR		0	0			FKBP4
bta-miR-2367-5p	NM_001025338	SPADH2	ACCCTGTAACTCAGCCATCAGAG#TTGAAATAAACTTGACCATCACTGGGTGAGTGACAGGCAGGGTG#(((((((.(((((.(((......#.))).))))).....))))))).	526	570	1	-21.7	1	5.48176e-06	0.5	0	0	-7.10805	15	23	7	3UTR		0	0			TMEM54
bta-miR-2367-5p	NM_001031758	EDC3	ACCCTGTAACTCAGCCATCAGAG#CTGCATAAAAAGCTGTTGGCTGTGGCTGAGAAGCATGGC#.((.(((..((((((((.(((..#.)))))))))))..))).)).	991	1030	1	-23.2	0	0.000116073	0.471	0	0	-10.1954	16	21	11	3UTR		0	0			CYP4V2
bta-miR-2367-5p	NM_001031768	TMEM229B	ACCCTGTAACTCAGCCATCAGAG#CTTTGATTTTATGTGGCTCCAGTTGCAGGGC#.((((((((((.(((((((((((#)))))).......)))))..)))))))))).	2726	2757	1	-26.6	1	0.000109278	0.471	0	0	-7.14013	21	31	10	3UTR		0	0			POLE3
bta-miR-2367-5p	NM_001034212	POLR2C	ACCCTGTAACTCAGCCATCAGAG#ATGGCCAGATGATTTAATTTGTGTGGTGGGGGCAGGGTA#(((((((..((((.((((((((.#.)))).)))))))).))))))).	1485	1524	1	-22.6	1	0.0161795	0.515	0	0	-8.16444	19	23	8	3UTR		0	0			ZFAND6
bta-miR-2367-5p	NM_001034228	EIF4A1	ACCCTGTAACTCAGCCATCAGAG#CTCAGGTTGGGGGAGCAGGGG#.((((((..(((((((.......#.)))))))...)))))).	1640	1661	1	-22.3	1	0.0115119	0.471	0	0	-7.16335	13	18	7	3UTR		0	0			SPSB3
bta-miR-2367-5p	NM_001034261	UBTD1	ACCCTGTAACTCAGCCATCAGAG#TTGGCAGAGAGGGGGCAGTGGCTGGGCAGTGGTGGCTGGGGGTCTGCACAGGGC#.((((((..(((((((((((...#.))))))))))).......)))))).	1362	1416	1	-26.8	1	0.000137714	0.309	0	0	-7.16335	17	26	11	3UTR		0	0			PEX19
bta-miR-2367-5p	NM_001034275	ICOS	ACCCTGTAACTCAGCCATCAGAG#TGGCTGGCTTTGCAGAGGTG#(((((((((.(((((((......#)))))))..)))))).))).	2388	2408	1	-20.6	1	2.78014e-05	0.5	0	0	-5.18008	16	20	7	3UTR		0	0			HNRNPK
bta-miR-2367-5p	NM_001034278	CIRBP	ACCCTGTAACTCAGCCATCAGAG#GGTTGGGGCACGGGGTT#(((((((..(((((((.......#)))))))..))))))).	2970	2987	1	-23.7	1	1.44911e-07	0.397	0	0	-7.3076	14	17	7	3UTR		0	0			DNAJB2
bta-miR-2367-5p	NM_001034295	SIRT5	ACCCTGTAACTCAGCCATCAGAG#TGGTTGGTTACTGGGTA#((((.(((((.((((((......#))))))))))).)))).	1304	1321	1	-21.3	0	0.00428794	0.632	0	0	-10.8814	15	17	11	3UTR		0	0			KXD1
bta-miR-2367-5p	NM_001034322	FKBP4	ACCCTGTAACTCAGCCATCAGAG#GAAGGCAGGGTGGACAGGGA#.((((((.((((.(((.((....#)).))).))))..)))))).	1765	1785	1	-21.9	1	0.00655316	0.353	0	0	-7.39609	15	20	6	3UTR		0	0			PAIP2
bta-miR-2367-5p	NM_001034364	TMEM54	ACCCTGTAACTCAGCCATCAGAG#TCTGTTCTTCTTTTCCATACAGGACGCTTTGGGGTTGAGGTGGGGGGTT#(((((.(..(((((((.((((((#.)))))))))))))..).))))).	1068	1117	1	-26.1	0	0.0293033	0.485	0	0	-9.20856	19	24	13	3UTR		0	0			CHMP5
bta-miR-2367-5p	NM_001034373	CYP4V2	ACCCTGTAACTCAGCCATCAGAG#CTCTTAATAGAACAGGCTGAGTTCAGGGG#.(((((.(((((((((.......#.)))))))))))))).	3184	3213	1	-26.9	0	0.000196219	0.485	0	0	-5.33701	14	16	14	3UTR		0	0			COX7A2L
bta-miR-2367-5p	NM_001034390	POLE3	ACCCTGTAACTCAGCCATCAGAG#TCTGATGGTGCTCAGGA#..((((.......(((((((((.#)))))))))...)))).	1624	1641	1	-19.2	0	1.46549e-05	0.515	0	0	-18.5739	13	17	9	3UTR		0	0			THY1
bta-miR-2367-5p	NM_001034460	ZFAND6	ACCCTGTAACTCAGCCATCAGAG#GTTGAGTGCAGAGGG#.((((((.(((((((........#))))))))))).)).	1222	1237	1	-16.9	1	0.00104822	0.691	0	0	-6.34001	13	15	11	3UTR		0	0			MAPKAPK3
bta-miR-2367-5p	NM_001034506	SPSB3	ACCCTGTAACTCAGCCATCAGAG#TCTGGGTTCAGGTCTGGGGGGCTGGCAGGGG#.((((((....(((((.(((((.#.)))))..))))))))))).	1320	1351	1	-24.1	1	8.48707e-05	0.294	0	0	-11.2306	16	20	11	3UTR		0	0			TMED9
bta-miR-2367-5p	NM_001034540	PEX19	ACCCTGTAACTCAGCCATCAGAG#CTGAGAACTGAGGCAGGAGTG#(((((((..(((((...((((..#))))...)))))))))).)).	975	996	1	-19.2	1	0.000295861	0.426	0	0	-8.2761	16	21	10	3UTR		0	0			HCLS1
bta-miR-2367-5p	NM_001034562	HNRNPK	ACCCTGTAACTCAGCCATCAGAG#TTTGGGGTGGTGGGACAGGGA#.((((((..(.(.(((.(((((.#)))))))).).)..)))))).	1996	2017	1	-19.6	1	0.000316127	0.529	0	0	-11.2773	16	21	8	3UTR		0	0			COG6
bta-miR-2367-5p	NM_001034592	DNAJB2	ACCCTGTAACTCAGCCATCAGAG#TGGCTGAGCAGGGC#.(((((...((((((((......#))))))))))))).	1502	1516	1	-22.2	0	0.000919428	0.382	0	0	-8.70704	13	14	13	3UTR		0	0			RAB7A
bta-miR-2367-5p	NM_001034605	KXD1	ACCCTGTAACTCAGCCATCAGAG#GGCTGGGCACAGGGA#.((((((..(((((((.......#))))))).)))))).	836	851	1	-23.2	1	1.33594e-05	0.426	0	0	-7.16335	13	15	7	3UTR		0	0			TSR2
bta-miR-2367-5p	NM_001034636	PAIP2	ACCCTGTAACTCAGCCATCAGAG#CTGAGGTTACAAGGTAGTGAACCTAAGTCTCCTGGCTTTTATGGGGTG#(((((((((...(((((..(((.#.)))..))))).))))))))).	986	1034	1	-19.7	1	0.000747781	0.618	0	0	-11.3517	17	22	9	3UTR		0	0			PYGB
bta-miR-2367-5p	NM_001034682	CHMP5	ACCCTGTAACTCAGCCATCAGAG#TGGTGGCACTATCCATATTATGATTCAAAACCATTTTCTCTTGTGGTGTTATAGGT#..((((((((...(((((.((((#.)))).))))))))))))).	1060	1116	1	-19.5	1	0.00761142	0.618	0	0	-12.4177	17	20	13	3UTR		0	0			SLA2
bta-miR-2367-5p	NM_001034695	COX7A2L	ACCCTGTAACTCAGCCATCAGAG#CTTGGGGACTTCTGGTGGCTATTGAACAGGGG#.((((((.....(((((((((((#.))))))))))).....)))))).	700	732	1	-27.2	1	0.0045586	0.456	0	0	-14.5774	17	24	11	3UTR		0	0			FLCN
bta-miR-2367-5p	NM_001034765	THY1	ACCCTGTAACTCAGCCATCAGAG#CTGATGGCGAGTGAGGGGA#.((((...((((.((((((((..#))))))))))))..)))).	866	885	1	-26.8	0	0.0483583	0.397	0	0	-10.8407	16	19	12	3UTR		0	0			LASP1
bta-miR-2367-5p	NM_001034779	MAPKAPK3	ACCCTGTAACTCAGCCATCAGAG#CTTTGTCCTGGTTGATGACAGGGC#.((((((...(((((((.(((((#)))))...)))))))..)))))).	2192	2216	1	-22.6	1	0.00220376	0.485	0	0	-8.40586	18	24	7	3UTR		0	0			MYNN
bta-miR-2367-5p	NM_001034812	TMED9	ACCCTGTAACTCAGCCATCAGAG#CTGCTGATCCAGGGTTTGTGTCAATTGAGGGTGGGGTATAGGGA#.(((((((.((((.((.((((..#.)))))).)))).))))))).	1161	1205	1	-21.8	1	0.0089785	0.485	0	0	-5.70655	17	21	7	3UTR		0	0			FKBP1A
bta-miR-2367-5p	NM_001034812	TMED9	ACCCTGTAACTCAGCCATCAGAG#TGCTGGTTGGGGATGGGGC#.((((((..((((((((.((...#)).)))))))).)))))).	1308	1327	1	-20.3	1	5.36475e-05	0.471	0	0	-7.16335	16	19	8	3UTR		0	0			SAP18
bta-miR-2367-5p	NM_001035057	HCLS1	ACCCTGTAACTCAGCCATCAGAG#CTGGAGAATGGCAGTTAGGTTGGGAAACAGGGG#.((((((..(((((((.......#.)))))))..)))))).	2236	2269	1	-22	1	0.00471485	0.485	0	0	-7.16335	13	17	7	3UTR		0	0			PRELID3B
bta-miR-2367-5p	NM_001035069	COG6	ACCCTGTAACTCAGCCATCAGAG#TCTGATGGTTGCAGTTT#.......(((((((((((((((.#))))))))))).)))).	2110	2127	1	-20.7	0	5.46767e-05	0.676	0	0	-17.1102	15	17	11	3UTR		0	0			DIPK2B
bta-miR-2367-5p	NM_001035081	RAB7A	ACCCTGTAACTCAGCCATCAGAG#TCTGATCAGGCTGAGTTT#.......(((((((((((((((.#))))))..))))))))).	1102	1120	1	-21.5	0	0.00065249	0.559	0	0	-17.1102	15	18	9	3UTR		0	0			CTNNBIP1
bta-miR-2367-5p	NM_001035097	TSR2	ACCCTGTAACTCAGCCATCAGAG#GGCAGTGAGTTCAGGGG#.(((((.(((((((((.......#)))..))))))))))).	1132	1149	1	-21.7	0	1.1727e-05	0.5	0	0	-5.33701	14	17	11	3UTR		0	0			NIT1
bta-miR-2367-5p	NM_001035270	PYGB	ACCCTGTAACTCAGCCATCAGAG#TGGTGGCTTTGAGGGGCTGGGGTG#(((((((..(((((((((((...#))))))))..)))..)).))))).	2773	2797	1	-24.1	1	0.0254661	0.338	0	0	-7.3076	18	24	8	3UTR		0	0			SNX20
bta-miR-2367-5p	NM_001035294	SLA2	ACCCTGTAACTCAGCCATCAGAG#GAGGGCTTAGAGTTACAGA#...(((((((((((((.((....#)).))))..))))))))).	2934	2953	1	-21.1	0	0.0016846	0.529	0	0	-6.51454	15	19	9	3UTR		0	0			ERP27
bta-miR-2367-5p	NM_001035363	FLCN	ACCCTGTAACTCAGCCATCAGAG#CTCTGATGGCGGTCACAGGGG#.((((((.(((..((((((((((#))))))))))))).)))))).	1871	1892	1	-30.6	1	3.27282e-08	0.397	0	0	-10.7429	19	21	13	3UTR		0	0			PRR13
bta-miR-2367-5p	NM_001035394	LASP1	ACCCTGTAACTCAGCCATCAGAG#CTGGTGCTGAGGGACCTAGGGG#.((((((..(((((.((((((..#)))))))))))..))..)))).	3156	3178	1	-24.5	1	7.5035e-05	0.456	0	0	-7.8988	17	22	11	3UTR		0	0			KNSTRN
bta-miR-2367-5p	NM_001035424	MYNN	ACCCTGTAACTCAGCCATCAGAG#TGGTGGCTGTAGTTTCAC#....((.(((((((((((((...#))))))))).)))).)).	3315	3333	1	-19.1	0	0.000548699	0.632	0	0	-11.0902	15	18	9	3UTR		0	0			GPNMB
bta-miR-2367-5p	NM_001035456	FKBP1A	ACCCTGTAACTCAGCCATCAGAG#CTAGGAATTGGTGTTGGGGTGGGGGGTG#(((((.(..(((((.((((((..#.)))))))))))..).))))).	777	805	1	-20.1	0	0.000821706	0.676	0	0	-9.94401	17	22	11	3UTR		0	0			TFB2M
bta-miR-2367-5p	NM_001035467	SAP18	ACCCTGTAACTCAGCCATCAGAG#GCTGAGTAAGCAGGA#..(((((.(((((((........#)))))))..))))).	1278	1293	1	-18.8	0	0.000344523	0.426	0	0	-7.50368	12	15	7	3UTR		0	0			UBL3
bta-miR-2367-5p	NM_001035476	PRELID3B	ACCCTGTAACTCAGCCATCAGAG#GAGGTGCAGGGTT#(((((((..(((...........#)))..))))))).	768	781	1	-17.1	1	0.000164137	0.618	0	0	-10.4221	10	13	7	3UTR		0	0			PGP
bta-miR-2367-5p	NM_001035495	DIPK2B	ACCCTGTAACTCAGCCATCAGAG#GATGGCTGTGTGGGAGGA#..(((.(.((.((((((((....#)))))))).)).).))).	2081	2099	1	-22.1	0	0.0375909	0.456	0	0	-11.9964	14	18	8	3UTR		0	0			CXHXorf21
bta-miR-2367-5p	NM_001037142	CTNNBIP1	ACCCTGTAACTCAGCCATCAGAG#CTCACCGCTGAGTGGCAGAGGG#.((((((.(((((((........#.))))))).)))).)).	440	462	1	-20.5	1	5.13598e-07	0.324	0	0	-6.34001	13	17	7	3UTR		0	0			DNASE1L1
bta-miR-2367-5p	NM_001038023	NIT1	ACCCTGTAACTCAGCCATCAGAG#CTGAGGGCTGAGCAGCACTGGC#.((.(((..(((((((.((((..#)))).)))))))..)))..)).	1287	1309	1	-22.3	0	1.90677e-05	0.647	0	0	-10.1954	16	22	7	3UTR		0	0			RAB4A
bta-miR-2367-5p	NM_001038033	SNX20	ACCCTGTAACTCAGCCATCAGAG#ATGTAACTGAGTTTATCAGGGTA#((((((.(((((((.........#.)))))))...)))))).	1955	1978	1	-19	0	0.000654865	0.618	0	0	-6.44976	13	18	7	3UTR		0	0			TRAM1
bta-miR-2367-5p	NM_001038041	ERP27	ACCCTGTAACTCAGCCATCAGAG#GTTGGGGAATGGGGA#.((((((..((((((........#))))))..)))))).	1030	1045	1	-16.3	1	0.0528769	0.456	0	0	-7.3964	12	15	6	3UTR		0	0			LIMD2
bta-miR-2367-5p	NM_001038047	PRR13	ACCCTGTAACTCAGCCATCAGAG#CTGTGGACATTGAGTTATGGA#...((((((((((((((.(((..#))))))...))))))))))).	896	917	1	-17.6	0	0.0115179	0.618	0	0	-6.51454	17	21	11	3UTR		0	0			NFKBIA
bta-miR-2367-5p	NM_001038055	KNSTRN	ACCCTGTAACTCAGCCATCAGAG#GATGAAGGAGTTACAGGC#..((((((((((...((((....#))))...)))))))))).	857	875	1	-21.3	1	0.0222132	0.632	0	0	-7.83842	14	18	10	3UTR		0	0			ATP6V1F
bta-miR-2367-5p	NM_001038065	GPNMB	ACCCTGTAACTCAGCCATCAGAG#ATGGCTGAGGTTGCAT#....((((((((((((((.....#))))))))).))))).	2070	2086	1	-19.3	0	8.66569e-05	0.676	0	0	-9.54656	14	16	9	3UTR		0	0			DIABLO
bta-miR-2367-5p	NM_001038127	TFB2M	ACCCTGTAACTCAGCCATCAGAG#TGGTAGTTATAGGGTA#(((((((((((..((((......#))))))))))))))).	1620	1636	1	-20.1	1	0.00172653	0.676	0	0	-8.57351	15	16	15	3UTR		0	0			TCEA1
bta-miR-2367-5p	NM_001038144	UBL3	ACCCTGTAACTCAGCCATCAGAG#CTGAGTTACGGGC#..((((((((((((.........#)))))))))))).	3038	3051	1	-19.1	1	6.30383e-07	0.456	0	0	-5.9255	12	13	12	3UTR		0	0			FOXP3
bta-miR-2367-5p	NM_001038172	PGP	ACCCTGTAACTCAGCCATCAGAG#CTACTGGTGGGACTGAGGTGGGTCTAGGGG#.(((((...((((((((((((((#)).)))))))..))))).......))))).	1346	1376	1	-21.7	0	0.00181165	0.5	0	0	-8.70704	19	30	7	3UTR		0	0			TENT5B
bta-miR-2367-5p	NM_001038537	CXHXorf21	ACCCTGTAACTCAGCCATCAGAG#GGTTGGTTGCAGGT#..((((((((.(((((.......#))))))))))))).	1175	1189	1	-20.7	1	0.0202996	0.559	0	0	-7.78178	13	14	13	3UTR		0	0			ALDH7A1
bta-miR-2367-5p	NM_001038634	DNASE1L1	ACCCTGTAACTCAGCCATCAGAG#CTGGGTAGTGTCAAGAATGAGGACAAAAGGCTGGGTTAGGGGGTG#(((((.((((((((((.......#.)))))))))).))))).	1351	1396	1	-28.1	0	0.0115132	0.456	0	0	-5.83853	15	18	10	3UTR		0	0			MALL
bta-miR-2367-5p	NM_001038685	RAB4A	ACCCTGTAACTCAGCCATCAGAG#TTGATGGCTGATGCAA#....((((..(((((((((((..#))))))))))))))).	1202	1218	1	-20.1	0	0.000200068	0.618	0	0	-11.8455	15	16	15	3UTR		0	0			TAGLN
bta-miR-2367-5p	NM_001040476	TRAM1	ACCCTGTAACTCAGCCATCAGAG#TTCTTGCTCTCACCAATTTTTTATATTAAGCAAGATGGCCTGTTCCAGCAGGGTC#(((((((....((((((((....#.)))))).)).....))))))).	1674	1729	1	-22.1	1	0.000105202	0.662	0	0	-11.3749	15	23	7	3UTR		0	0			PTPA
bta-miR-2367-5p	NM_001040512	LIMD2	ACCCTGTAACTCAGCCATCAGAG#TTTTGCTCAGGCAGAGGGTTGCAGGGG#.(((((((((((.(((.......#.)))...))))))))))).	756	783	1	-24.4	1	3.42183e-07	0.382	0	0	-5.08246	14	19	11	3UTR		0	0			MAP1LC3A
bta-miR-2367-5p	NM_001040512	LIMD2	ACCCTGTAACTCAGCCATCAGAG#GGCTGAGAGCCACAGGGA#.((((((..(((((((.......#)))))))....)))))).	1265	1283	1	-23.2	1	0.0137023	0.294	0	0	-7.16335	13	18	7	3UTR		0	0			TMEM237
bta-miR-2367-5p	NM_001045868	NFKBIA	ACCCTGTAACTCAGCCATCAGAG#CTCTTTTTTAAATGTCACCTTTGGTGGGGTTTCAGGGG#.(((((.((((...(((((((((#.))))))))))))).))))).	1277	1315	1	-23.3	0	0.00294093	0.603	0	0	-10.8298	18	21	13	3UTR		0	0			ORC6
bta-miR-2367-5p	NM_001045869	ATP6V1F	ACCCTGTAACTCAGCCATCAGAG#TGGTTGGGATACAGGA#..((((((.((((((((......#)))))))).)))))).	605	621	1	-21.5	1	0.022754	0.656	0	0	-6.01339	14	16	8	3UTR		0	0			NAPB
bta-miR-2367-5p	NM_001045882	DIABLO	ACCCTGTAACTCAGCCATCAGAG#GGCATGAGTTTAGGGGA#.((((..(((((((((.......#))).))))))..)))).	1146	1163	1	-21.5	0	0.00996074	0.515	0	0	-7.23797	13	17	6	3UTR		0	0			CALM3
bta-miR-2367-5p	NM_001045925	TCEA1	ACCCTGTAACTCAGCCATCAGAG#GGCTGAGGGACAGAGGA#.((((((..(((((((.......#)))))))..)))).)).	2058	2075	1	-24.1	1	0.0132601	0.441	0	0	-7.16335	13	17	7	3UTR		0	0			VPS33B
bta-miR-2367-5p	NM_001045933	FOXP3	ACCCTGTAACTCAGCCATCAGAG#TCGAAGTGGCTGGGGGCAGGGG#.((((((..(((((((((..((.#))...))))))))).)))))).	1335	1357	1	-27.4	1	0.00119244	0.294	0	0	-7.16335	17	22	9	3UTR		0	0			CAMK2D
bta-miR-2367-5p	NM_001045950	TENT5B	ACCCTGTAACTCAGCCATCAGAG#TGGCCTGGTTACAGGGTC#(((((((((((..((((......#))))..))))))))))).	2211	2229	1	-24.2	1	4.70771e-06	0.412	0	0	-8.57351	15	18	11	3UTR		0	0			GATB
bta-miR-2367-5p	NM_001045969	ALDH7A1	ACCCTGTAACTCAGCCATCAGAG#CTTTTTAGAGCATGTTGGCAGGAGTTCAGGGTA#((((((.(((((.((((.((...#.)).))))..))))))))))).	2862	2895	1	-24.6	0	0.00293997	0.574	0	0	-6.77039	17	22	11	3UTR		0	0			NSRP1
bta-miR-2367-5p	NM_001046115	MALL	ACCCTGTAACTCAGCCATCAGAG#GGCATGTGTTCCAGGGC#.(((((.(((.(((((.......#))).)).))).))))).	1490	1507	1	-18.6	0	0.00287001	0.471	0	0	-8.16179	13	17	5	3UTR		0	0			TMEM109
bta-miR-2367-5p	NM_001046149	TAGLN	ACCCTGTAACTCAGCCATCAGAG#CTCTGCCTTCCCCCCATCCTGGGCTGAGCAGGGG#.(((((...(((((((..(((((#)))))................)))))))))))).	909	943	1	-23.9	0	0.000160801	0.309	0	0	-8.70704	17	34	12	3UTR		0	0			MAT1A
bta-miR-2367-5p	NM_001046173	PTPA	ACCCTGTAACTCAGCCATCAGAG#GAGGCTGGGACAGGGG#.((((((..(((((((.((....#))))))))))))))).	2237	2253	1	-24.1	1	8.59157e-06	0.368	0	0	-7.16335	15	16	15	3UTR		0	0			CCNB1IP1
bta-miR-2367-5p	NM_001046175	MAP1LC3A	ACCCTGTAACTCAGCCATCAGAG#CTCTGCTCCTGCCCCTGGTGGGTGGGGCAGAGGTG#(((((((..((((.(((((((..#.))))))).)))))))).))).	589	624	1	-25.6	1	3.16694e-11	0.309	0	0	-8.16444	18	22	8	3UTR		0	0			LOC616323
bta-miR-2367-5p	NM_001046200	TMEM237	ACCCTGTAACTCAGCCATCAGAG#CTGATAAGTTGATGGTGGAGTTGGATGGC#.((.(.((((((.((((((((..#.)))))))).)))))).).)).	2367	2396	1	-21.6	0	0.0155042	0.588	0	0	-10.0154	17	22	8	3UTR		0	0			FAM136A
bta-miR-2367-5p	NM_001046201	ORC6	ACCCTGTAACTCAGCCATCAGAG#TTGGGGCTGAGCAGGA#..((((...(((((((.((((..#))))))))))))))).	916	932	1	-19.9	0	0.000309561	0.5	0	0	-9.87071	15	16	15	3UTR		0	0			ZNF3
bta-miR-2367-5p	NM_001046233	NAPB	ACCCTGTAACTCAGCCATCAGAG#CTGTGGGCAGCCGTGAGGATTCGGTGGCTGTAGTTGCGGGGTC#(((((((((((((((((((.(((#.))))))))))).))))))))))).	2459	2502	1	-32.4	1	2.49137e-05	0.338	0	0	-3.93757	22	25	11	3UTR		0	0			IER3
bta-miR-2367-5p	NM_001046249	CALM3	ACCCTGTAACTCAGCCATCAGAG#GCTGAGGGGCGGGGA#.((((((..((((((........#))))))..)))))).	1489	1504	1	-22.1	1	5.86481e-06	0.382	0	0	-7.3964	12	15	6	3UTR		0	0			RFC5
bta-miR-2367-5p	NM_001046284	VPS33B	ACCCTGTAACTCAGCCATCAGAG#GCTGGGGGGCAGGGA#.((((((..((((((........#))))))..)))))).	2285	2300	1	-21.9	1	2.76873e-05	0.441	0	0	-7.3964	12	15	6	3UTR		0	0			RANBP3
bta-miR-2367-5p	NM_001046333	CAMK2D	ACCCTGTAACTCAGCCATCAGAG#CTCTTGGAGGTGGCTGGACTCATACTTCGAGCATCTTCAGGGC#.(((((....(((((((((((((#))))....)))))))))....................))))).	2370	2413	1	-21.1	0	1.28585e-05	0.456	0	0	-9.94954	18	43	9	3UTR		0	0			TMX1
bta-miR-2367-5p	NM_001046343	GATB	ACCCTGTAACTCAGCCATCAGAG#TCTGGACGCAGTATTTTGTTTGGGGAGCTCTCATGGTTGGGGAGGAGGGTA#(((((.(..(((((((((.((((#.)))).)))))))))..).))))).	1997	2048	1	-28.1	0	0.00054047	0.544	0	0	-9.20856	19	25	9	3UTR		0	0			DUS2
bta-miR-2367-5p	NM_001046462	NSRP1	ACCCTGTAACTCAGCCATCAGAG#CTCCTGAAACATGCTGTGTGAACACATAAAGAAGTGTGTTGAGTGGTTGGGAGGGTA#(((((....((((((((((((..#.)))).))))))))))))).	1755	1812	1	-19.8	0	0.0408287	0.721	0	0	-10.7522	17	20	13	3UTR		0	0			TSN
bta-miR-2367-5p	NM_001046470	TMEM109	ACCCTGTAACTCAGCCATCAGAG#TGGTGGGGAGAGGCAGGGC#.((((((..(((..((((((...#)))))).)))..)))))).	1293	1312	1	-22	1	2.08039e-05	0.382	0	0	-9.30932	15	19	6	3UTR		0	0			CLSTN3
bta-miR-2367-5p	NM_001046470	TMEM109	ACCCTGTAACTCAGCCATCAGAG#GGTGGTTGGCGGGGG#.((((((....((((((((....#)))))))))))))).	1047	1062	1	-21.2	1	7.11121e-08	0.353	0	0	-11.2306	14	15	14	3UTR		0	0			HP1BP3
bta-miR-2367-5p	NM_001046497	MAT1A	ACCCTGTAACTCAGCCATCAGAG#CTTTAGGTTTGCAGGTGGCTGAGTTCCTCTAACTTGGGC#.(((.((((((((((((((....#.))))))))))))......))..))).	3197	3236	1	-23.9	0	0.0012367	0.618	0	0	-7.91236	17	27	12	3UTR		0	0			VPS26A
bta-miR-2367-5p	NM_001046565	CCNB1IP1	ACCCTGTAACTCAGCCATCAGAG#TCTTTACGTTTCCAACTTATAAGAGATTAAGTGGCAGTGGGTGGGGGGTG#(((((.(.((((((((((.....#.)))))..)))))).))))).	1063	1113	1	-19.9	0	0.00212746	0.559	0	0	-8.15217	16	21	6	3UTR		0	0			PANK3
bta-miR-2367-5p	NM_001046578	LOC616323	ACCCTGTAACTCAGCCATCAGAG#GCTGGGTTTCAGAGGA#.(((((.((((((((........#)))))))).))).)).	687	703	1	-17.9	0	3.50852e-07	0.529	0	0	-5.57006	13	16	8	3UTR		0	0			USB1
bta-miR-2367-5p	NM_001046588	FAM136A	ACCCTGTAACTCAGCCATCAGAG#TCAGGGCTGAGGGCAGGA#..(((((..(((((((.......#.))))))).))))).	475	493	1	-22.3	0	0.00228425	0.515	0	0	-8.32703	12	15	7	3UTR		0	0			PON3
bta-miR-2367-5p	NM_001046614	ZNF3	ACCCTGTAACTCAGCCATCAGAG#TCTGGTGCTGAGGGACTTGTTATTTCATTGGGCAGGTGTAGGGG#.((((((..(((((.(((((((.#))))))))))))..)).......................)))).	2209	2253	1	-23.1	1	0.00243106	0.515	0	0	-7.8988	18	44	12	3UTR		0	0			CCDC137
bta-miR-2367-5p	NM_001075202	IER3	ACCCTGTAACTCAGCCATCAGAG#CTCTCCTTGAAGTTGCCTCCAAGGGGGTGGCTGCGGGGTC#((((((.....((((((((....#.)))))))))))))).	1055	1095	1	-21.1	0	1.93343e-06	0.338	0	0	-12.9186	14	16	14	3UTR		0	0			NOSIP
bta-miR-2367-5p	NM_001075358	RFC5	ACCCTGTAACTCAGCCATCAGAG#TTTGTGGCTGTTTGGAGCAGGGC#.((((((..(.((((((.((((.#))))))))))...)..)))))).	3647	3670	1	-23.9	1	0.00018395	0.588	0	0	-9.98812	17	23	10	3UTR		0	0			TMEM199
bta-miR-2367-5p	NM_001075369	RANBP3	ACCCTGTAACTCAGCCATCAGAG#CTCCAGGCTGAGTCGTGGGGTG#((((((..((((((((.......#.))))))))..)))))).	2192	2214	1	-23.2	0	0.0120981	0.353	0	0	-7.7949	14	18	8	3UTR		0	0			STMN4
bta-miR-2367-5p	NM_001075385	TMX1	ACCCTGTAACTCAGCCATCAGAG#CTTACAGCAAGAGGAAGTGGGTGGAGTTGTGGGGC#.((((((((((((.((((.....#.)))).)).)))))))))).	2030	2065	1	-19.4	1	0.00272099	0.529	0	0	-4.65016	16	20	10	3UTR		0	0			TLDC2
bta-miR-2367-5p	NM_001075419	DUS2	ACCCTGTAACTCAGCCATCAGAG#CTCCCTGGGCCTGGCCCTAGGATGGCTGTGGGTGCAGA#...((((..((((((((((..((#.))..)))))))).))..)))).	1632	1670	1	-22.6	0	4.07992e-06	0.397	0	0	-9.88456	16	23	8	3UTR		0	0			ALDH8A1
bta-miR-2367-5p	NM_001075422	TSN	ACCCTGTAACTCAGCCATCAGAG#GGCTGAGTTAAGGA#..(((.((((((((((.......#))))))))))))).	2051	2065	1	-21.4	0	6.339e-05	0.574	0	0	-6.85796	13	14	13	3UTR		0	0			RNF7
bta-miR-2367-5p	NM_001075425	CLSTN3	ACCCTGTAACTCAGCCATCAGAG#CTCCTGTCCCCCCCTCTCCGAGGCCTGGCTGTGGCTGGGTTGTAGGGG#.((((((((((((((((.(((..#.))))))))))))))))))).	3609	3657	1	-30.5	1	9.57375e-05	0.294	0	0	-3.79332	19	21	19	3UTR		0	0			PEX11A
bta-miR-2367-5p	NM_001075436	HP1BP3	ACCCTGTAACTCAGCCATCAGAG#TTGGGTTCTGGCTGAGGGGGAGATACAGGA#..((((((.(((..((.((((..#.))))))..))).)))))).	2501	2531	1	-21.2	1	6.43111e-05	0.471	0	0	-8.15936	15	20	6	3UTR		0	0			PDHX
bta-miR-2367-5p	NM_001075455	VPS26A	ACCCTGTAACTCAGCCATCAGAG#GATGGTTGCAGCGTGTAGGGCAGGGA#.((((((..((((((((((....#)))))))).))........)))))).	1131	1157	1	-21.4	1	0.00141369	0.529	0	0	-7.16335	16	26	8	3UTR		0	0			PHF6
bta-miR-2367-5p	NM_001075463	PANK3	ACCCTGTAACTCAGCCATCAGAG#TCTGAGGCAGTATTGCAGA#...((((((..(.(((.(((((.#)))))))).)..)))))).	2453	2472	1	-18.5	0	0.0018109	0.647	0	0	-11.871	15	19	8	3UTR		0	0			CLCC1
bta-miR-2367-5p	NM_001075477	USB1	ACCCTGTAACTCAGCCATCAGAG#CTCTGGGTGCTCTCTGGGAGCTGGTTCTCTTGGCCCCTTTGAGTTGCAGGT#..(((((((((((((((((((((#.)))))).............)))).....))))))))))).	975	1026	1	-26	1	2.64202e-05	0.471	0	0	-4.957	21	41	11	3UTR		0	0			DDB2
bta-miR-2367-5p	NM_001075479	PON3	ACCCTGTAACTCAGCCATCAGAG#TTCTGAGGGTGGGGTGTTGGGGTG#((((((..((((.(((.((((((#)))))).))).))))..)))))).	2062	2086	1	-23	0	0.000983558	0.603	0	0	-9.08403	19	24	6	3UTR		0	0			EIF4E2
bta-miR-2367-5p	NM_001075501	CCDC137	ACCCTGTAACTCAGCCATCAGAG#GGAGGCTGAGTCCTTATATCATCAGGGTC#((((((..((((((((.((....#)).))))))))...........)))))).	1518	1547	1	-22.8	0	0.025119	0.382	0	0	-7.7949	16	29	8	3UTR		0	0			NSMCE2
bta-miR-2367-5p	NM_001075502	NOSIP	ACCCTGTAACTCAGCCATCAGAG#GGCTGGGAGGGCAGGGG#.((((((..(((((((.......#)))))))...)))))).	1677	1694	1	-24.2	1	3.42292e-08	0.426	0	0	-7.16335	13	17	7	3UTR		0	0			EAPP
bta-miR-2367-5p	NM_001075512	TMEM199	ACCCTGTAACTCAGCCATCAGAG#CTGAGGCTGAGAGAGGT#..(((.(..(((((((.((((..#)))))))))))).))).	1669	1686	1	-21.1	0	0.000110533	0.544	0	0	-10.228	15	17	12	3UTR		0	0			TLCD5
bta-miR-2367-5p	NM_001075580	STMN4	ACCCTGTAACTCAGCCATCAGAG#TGATGGGGAGGGAGAGGGG#.((((.(..(((..((((((...#)))))).)))..).)))).	900	919	1	-22.4	0	0.310158	0.485	0	0	-11.2103	14	19	6	3UTR		0	0			MXRA8
bta-miR-2367-5p	NM_001075590	TLDC2	ACCCTGTAACTCAGCCATCAGAG#CTGTGGCTGAGAGCAGC#...((((..((((((((.(((..#))))))))))).)))).	853	870	1	-22	0	1.26459e-05	0.397	0	0	-9.88456	15	17	11	3UTR		0	0			CAMKV
bta-miR-2367-5p	NM_001075626	ALDH8A1	ACCCTGTAACTCAGCCATCAGAG#CTGTATGGCTGAGTCTCT#.....(..(((((((((((((..#))).))))))))))..).	2187	2205	1	-21.1	0	0.00150472	0.647	0	0	-17.5229	14	18	10	3UTR		0	0			ME3
bta-miR-2367-5p	NM_001075720	RNF7	ACCCTGTAACTCAGCCATCAGAG#GGCCAGGGAACAGGGTA#(((((((..((..(((.......#)))..))..))))))).	864	881	1	-19.8	1	0.00130543	0.676	0	0	-11.9435	12	17	7	3UTR		0	0			C20H5orf22
bta-miR-2367-5p	NM_001075721	PEX11A	ACCCTGTAACTCAGCCATCAGAG#CTGAGGACAGGGACTTCCCTAGTGGTCCATGGCTGGGACTCTGTGCTCCCAATGCAGGGA#.(((((((.(((((((((.....#.)))))))))...............))))))).	1747	1807	1	-22.4	1	1.14612e-06	0.382	0	0	-4.84971	16	33	9	3UTR		0	0			DAW1
bta-miR-2367-5p	NM_001075751	PDHX	ACCCTGTAACTCAGCCATCAGAG#CTGGTGCTGTACTAAAGGGA#.((((......(((.((((((..#)))))))))......)))).	1778	1798	1	-18	0	0.00223961	0.706	0	0	-15.4107	13	20	9	3UTR		0	0			DOK5
bta-miR-2367-5p	NM_001075769	PHF6	ACCCTGTAACTCAGCCATCAGAG#CTCTGGTGGCAACACATGGGA#.((((((......((((((((((#))))))))))...))).))).	1704	1725	1	-21.7	1	6.84754e-05	0.618	0	0	-15.8666	16	21	10	3UTR		0	0			SSX2IP
bta-miR-2367-5p	NM_001075784	CLCC1	ACCCTGTAACTCAGCCATCAGAG#GCAGAGTTCAGGGA#.(((((.(((((.((........#)).)))))))))).	1882	1896	1	-17.3	0	0.00574104	0.647	0	0	-6.85919	12	14	10	3UTR		0	0			SLC9A9
bta-miR-2367-5p	NM_001075788	DDB2	ACCCTGTAACTCAGCCATCAGAG#TGCGTGGGCTGAGCTCCAGGA#..((((...(((((((.......#.)))))))...)))).	1523	1544	1	-19.7	0	2.91444e-05	0.382	0	0	-9.87071	11	16	7	3UTR		0	0			CLEC1A
bta-miR-2367-5p	NM_001075795	EIF4E2	ACCCTGTAACTCAGCCATCAGAG#CTCTGTGACGCTGAGACAGGA#..(((((..((((((...(((((#)))))....))))))))))).	2959	2980	1	-22.5	0	0.00718259	0.515	0	0	-8.56007	16	21	11	3UTR		0	0			TMEM110
bta-miR-2367-5p	NM_001075797	NSMCE2	ACCCTGTAACTCAGCCATCAGAG#TGGTATTGGCTGGGTGGTGCCAGGC#..((((..(((((((((......#.))))))))).....)))).	1236	1261	1	-19.6	0	2.64486e-06	0.588	0	0	-8.81432	13	20	9	3UTR		0	0			SUPT7L
bta-miR-2367-5p	NM_001075800	EAPP	ACCCTGTAACTCAGCCATCAGAG#CTCTGTAGAATTAAAATGTTCTAGAGTTACAGGT#..((((((((((((.((((((((#)))))..........)))..)).)))))))))).	1159	1193	1	-20.1	1	0.00063245	0.735	0	0	-5.69245	20	34	10	3UTR		0	0			PPP1R3C
bta-miR-2367-5p	NM_001075806	TLCD5	ACCCTGTAACTCAGCCATCAGAG#TCTGGGGCTGTTGAAGTCAGGGC#.(((((.....(((((.(((((.#)))))))))).......))))).	2762	2785	1	-22.7	0	1.1665e-06	0.441	0	0	-12.7743	15	23	10	3UTR		0	0			LHFPL4
bta-miR-2367-5p	NM_001075830	MXRA8	ACCCTGTAACTCAGCCATCAGAG#CTCTGTTTTGGCTGAGGACCGGAGGA#.(((((...((((((((.(((((#)))))...))))))))...))).)).	2123	2149	1	-25.5	0	6.31218e-06	0.456	0	0	-8.70704	18	26	8	3UTR		0	0			BLOC1S6
bta-miR-2367-5p	NM_001075876	CAMKV	ACCCTGTAACTCAGCCATCAGAG#CTCTGGGCCATGCTGAGTTGCTTTTGCTGGAATGAGGGA#.((((((((((((((..((((((#)))))).....)))))))))).............)))).	2642	2681	1	-25.3	1	0.000649923	0.5	0	0	-4.02637	20	39	10	3UTR		0	0			MGST2
bta-miR-2367-5p	NM_001075876	CAMKV	ACCCTGTAACTCAGCCATCAGAG#GGCTGTGGGGGGCGGGGG#.((((((..(((((((.......#)))))..))..)))))).	1576	1594	1	-21.1	1	0.000927269	0.294	0	0	-7.16335	13	18	6	3UTR		0	0			FXYD1
bta-miR-2367-5p	NM_001075877	ME3	ACCCTGTAACTCAGCCATCAGAG#CTCAAAGGCTGGGATAGGGC#.((((((..(((((((....(((#)))...))))))))))))).	1936	1956	1	-21.1	1	0.000190919	0.456	0	0	-7.16335	16	20	13	3UTR		0	0			TMBIM6
bta-miR-2367-5p	NM_001075927	C20H5orf22	ACCCTGTAACTCAGCCATCAGAG#CTCTGGAAGCTGGAGAGGCAGGGA#.((((((..((((((..((((((#))))))..)))).))..)))))).	1978	2002	1	-23.8	1	8.44565e-06	0.471	0	0	-7.3964	18	24	6	3UTR		0	0			EFNA5
bta-miR-2367-5p	NM_001075927	C20H5orf22	ACCCTGTAACTCAGCCATCAGAG#TGGTGGCTGGCAAACAGC#...((((...((((((((((...#))))))))))...)))).	2263	2281	1	-19.4	0	4.64075e-06	0.632	0	0	-11.1271	14	18	10	3UTR		0	0			SUMO3
bta-miR-2367-5p	NM_001075930	DAW1	ACCCTGTAACTCAGCCATCAGAG#TCTGATGGAGATGATAGGAGTG#(((((((.......((((((((.#)))))))).....))))).)).	1486	1508	1	-18.4	1	0.00104535	0.632	0	0	-16.8677	15	22	8	3UTR		0	0			UBE2S
bta-miR-2367-5p	NM_001075939	DOK5	ACCCTGTAACTCAGCCATCAGAG#CTTTGATGGCTGTGGTTT#.......((((((((((((((((#)))))))))))).)))).	1335	1353	1	-21.4	0	0.00635822	0.5	0	0	-17.1102	16	18	12	3UTR		0	0			VXN
bta-miR-2367-5p	NM_001076036	SSX2IP	ACCCTGTAACTCAGCCATCAGAG#ATGGTCATCAGATTTCACATCTGAGTTGAAACAGGGC#.((((((...(((((..(((((.#.)))))))))).)))))).	2117	2154	1	-19.9	1	0.000102913	0.618	0	0	-8.6389	16	19	10	3UTR		0	0			WDR48
bta-miR-2367-5p	NM_001076068	SLC9A9	ACCCTGTAACTCAGCCATCAGAG#GGTGGCTAGTTGCTGGA#..((.((((((.(((((((....#))))))))))))).)).	2314	2331	1	-22	0	0.000736248	0.471	0	0	-12.4228	15	17	13	3UTR		0	0			PRC1
bta-miR-2367-5p	NM_001076081	CLEC1A	ACCCTGTAACTCAGCCATCAGAG#CTGGTAGATCTGAGTTCCCCAGGGTA#((((((.(((((((..(((((..#)))))....)))))))...)))))).	2310	2336	1	-22.2	0	0.000390656	0.529	0	0	-6.44976	18	26	7	3UTR		0	0			BMPR1A
bta-miR-2367-5p	NM_001076117	TMEM110	ACCCTGTAACTCAGCCATCAGAG#TTTGGGGGCTGAGTTACT#.....(((((((((((.(((((.#))))).))))))))))).	1395	1413	1	-23.7	0	0.00112542	0.515	0	0	-13.6656	16	18	11	3UTR		0	0			ARHGAP10
bta-miR-2367-5p	NM_001076150	SUPT7L	ACCCTGTAACTCAGCCATCAGAG#CTCCTTTTTGAATGATGAAACTAACTGATGGCTCATCAGAGTCTGCCCGCAATGCAGGA#..(((((((((((((((((((..#.))))))))).....))))..........)))))).	2609	2668	1	-24.4	1	0.0017356	0.441	0	0	-4.957	19	36	9	3UTR		0	0			SLC30A3
bta-miR-2367-5p	NM_001076164	PPP1R3C	ACCCTGTAACTCAGCCATCAGAG#GGTTGAGGAAGGACAGTGGA#.((((((..(((((((.......#))))))).....)))).)).	1354	1374	1	-18.1	1	0.0289664	0.544	0	0	-7.16335	13	20	7	3UTR		0	0			WFIKKN2
bta-miR-2367-5p	NM_001076226	LHFPL4	ACCCTGTAACTCAGCCATCAGAG#ATGGTAAGGAGGCAGAGGAAGAGGTGAGTTGCAGGGG#.((((((((((((.((.((....#.)))))))))))))))).	2956	2993	1	-25.4	1	0.0681522	0.412	0	0	-4.65016	16	18	16	3UTR		0	0			DAPP1
bta-miR-2367-5p	NM_001076325	BLOC1S6	ACCCTGTAACTCAGCCATCAGAG#CTGTACAGAGTAGGTTGGGTTACAGA#...(((((((((((((.......#.))))))))))))).	1765	1791	1	-21.8	0	0.0020178	0.632	0	0	-6.51454	13	15	13	3UTR		0	0			DENND10
bta-miR-2367-5p	NM_001076382	MGST2	ACCCTGTAACTCAGCCATCAGAG#CTCGTGATGGGGAGTTCCAGACAGGT#..((((((((((..(((((((((#))).)))))).)))))....))))).	861	887	1	-22.3	1	0.00233458	0.515	0	0	-7.10297	19	26	6	3UTR		0	0			POLR3H
bta-miR-2367-5p	NM_001076410	FXYD1	ACCCTGTAACTCAGCCATCAGAG#CTCTAACTAGGCTGGGGGAGGGA#.((((....(((((((...((((#)))).....)))))))..)))).	436	459	1	-20.7	0	0.00747705	0.353	0	0	-10.608	15	23	7	3UTR		0	0			TNFRSF19
bta-miR-2367-5p	NM_001076414	TMBIM6	ACCCTGTAACTCAGCCATCAGAG#CTGAGAATCTGAGTTACAT#....((((((((((...((((..#))))....)))))))))).	2468	2487	1	-18.9	0	0.0337456	0.544	0	0	-10.5151	14	19	10	3UTR		0	0			TNFSF18
bta-miR-2367-5p	NM_001076432	EFNA5	ACCCTGTAACTCAGCCATCAGAG#TTCCCCGAGGCTGAGAAGCCAGGGTC#((((((...(((((((.((.(((#)))...)))))))))....)))))).	1877	1903	1	-22.1	0	0.000163277	0.529	0	0	-8.85129	18	26	9	3UTR		0	0			PFKFB3
bta-miR-2367-5p	NM_001076432	EFNA5	ACCCTGTAACTCAGCCATCAGAG#TCTGGGAGGCGGGTCGGGGC#.(((((..((((.(((.(((((.#)))))..)))))))))))).	1625	1645	1	-21.4	0	1.84286e-06	0.382	0	0	-8.93978	17	20	12	3UTR		0	0			DHFR
bta-miR-2367-5p	NM_001076449	SUMO3	ACCCTGTAACTCAGCCATCAGAG#CTCTGGGGGTGCTTCTGTGGGGCGAGTTTTGGGGTC#((((((.(((((.(((..(((((#.)))))...)))))))).)))))).	755	791	1	-22.4	0	0.00612476	0.471	0	0	-6.77039	19	25	8	3UTR		0	0			LYSMD1
bta-miR-2367-5p	NM_001076472	UBE2S	ACCCTGTAACTCAGCCATCAGAG#CTGACCCGACTCTGTCTCTAAGTTATTTAAATTATGGCTGGGGTGGGGGA#.((((....((((((((((((((#.)))))...................)))))))))...)))).	933	983	1	-25.1	0	0.0111558	0.471	0	0	-10.608	18	42	9	3UTR		0	0			SBNO2
bta-miR-2367-5p	NM_001076475	VXN	ACCCTGTAACTCAGCCATCAGAG#CTCCAATACTAACTAATCACCCTGGCTGAGGACATGGGA#.((((((..((((((((......#.)))))))).))).))).	963	1002	1	-22.1	1	3.25535e-05	0.515	0	0	-7.16335	14	18	8	3UTR		0	0			NSG1
bta-miR-2367-5p	NM_001076524	WDR48	ACCCTGTAACTCAGCCATCAGAG#TTCTGGTGTCAGAGTAAAAGGGTA#(((((...((((.(.((((((((#)))))))).).))))...))))).	2920	2944	1	-21.6	0	0.000313251	0.676	0	0	-11.7204	18	24	8	3UTR		0	0			TOP3A
bta-miR-2367-5p	NM_001076543	PRC1	ACCCTGTAACTCAGCCATCAGAG#GTGAATGAGTTACAGGT#..(((((((((((..(((.....#)))..))))))))))).	2061	2078	1	-20.1	1	0.0114846	0.618	0	0	-6.54929	14	17	11	3UTR		0	0			ZBTB18
bta-miR-2367-5p	NM_001076800	BMPR1A	ACCCTGTAACTCAGCCATCAGAG#CTGGTGGCTGTTGGTTT#.......((((((((((((((..#))))))))))..)))).	2440	2457	1	-19	0	0.00258665	0.603	0	0	-17.1102	14	17	10	3UTR		0	0			R3HDM2
bta-miR-2367-5p	NM_001076830	ARHGAP10	ACCCTGTAACTCAGCCATCAGAG#CTCCAGGGTGGGGACCGGGGGGGACAGATGGCTCGAGGCGGGGG#.((((((..((((((((((....#.))))))).))))))))).	2658	2702	1	-25.5	1	0.000767758	0.279	0	0	-7.16335	16	19	9	3UTR		0	0			MYOZ3
bta-miR-2367-5p	NM_001076843	SLC30A3	ACCCTGTAACTCAGCCATCAGAG#GGCTGAGCAGGGA#.(((((...(((((((.......#)))))))))))).	1491	1504	1	-21.7	0	0.000115488	0.397	0	0	-8.70704	12	13	12	3UTR		0	0			PITPNB
bta-miR-2367-5p	NM_001076885	WFIKKN2	ACCCTGTAACTCAGCCATCAGAG#CTCCCAGGCAGGATTCTAGAGATGGTGGCTGGCTGCAGGA#..((((((.(.(((((((((...#.)))))))))).)))))).	2266	2306	1	-25	1	3.2983e-05	0.5	0	0	-8.83816	16	19	10	3UTR		0	0			ENC1
bta-miR-2367-5p	NM_001076891	DAPP1	ACCCTGTAACTCAGCCATCAGAG#CTTTAATAGGCTGAAGTTTGAAGGGA#.((((..(((((((((.......#.)))))).)))...)))).	2221	2247	1	-19.3	0	0.0094363	0.721	0	0	-7.23797	13	19	6	3UTR		0	0			DPP10
bta-miR-2367-5p	NM_001076902	DENND10	ACCCTGTAACTCAGCCATCAGAG#TGGTTGGTGTCAGGGG#.(((((..((.((((((......#))))))))..))))).	2272	2288	1	-20.6	0	0.00317431	0.618	0	0	-10.4754	13	16	8	3UTR		0	0			RELL1
bta-miR-2367-5p	NM_001076962	POLR3H	ACCCTGTAACTCAGCCATCAGAG#CTGCTGCCACCCTGTGCCAGGGGGCTGGGGCAGGGC#.((((((..(((((((.((....#.)).))))))))))))).	1909	1945	1	-23.3	1	1.01182e-06	0.324	0	0	-7.16335	15	18	13	3UTR		0	0			CYYR1
bta-miR-2367-5p	NM_001077096	TNFRSF19	ACCCTGTAACTCAGCCATCAGAG#GATGGAAGTTCAGGGA#.(((((.((((...(((((....#))))).))))))))).	1151	1167	1	-19.2	0	0.000455287	0.441	0	0	-10.8298	14	16	9	3UTR		0	0			SMARCD3
bta-miR-2367-5p	NM_001077136	TNFSF18	ACCCTGTAACTCAGCCATCAGAG#TTTGATGGCATGAGGGGACAGA#...((((..(((((((((((((.#))))))))).))))...)))).	1206	1228	1	-23.7	0	0.003898	0.485	0	0	-9.88456	17	22	9	3UTR		0	0			KIF3C
bta-miR-2367-5p	NM_001077837	PFKFB3	ACCCTGTAACTCAGCCATCAGAG#CTCTGATTGGGACTCAGTGGGGAGCAGGGA#.((((((..((((.(((((((((#))))))).)).......))))..)))))).	3355	3385	1	-24	1	0.00094347	0.471	0	0	-8.02019	19	30	7	3UTR		0	0			MPZ
bta-miR-2367-5p	NM_001077883	DHFR	ACCCTGTAACTCAGCCATCAGAG#CTGGTGGCAAGAAACCAGAGCCTGTAGAGCTAGGGGGTA#(((((.((.(((.((((((((..#))))))))..................))).)).))))).	986	1025	1	-23.1	0	0.000119957	0.529	0	0	-8.18405	18	39	8	3UTR		0	0			TRIAP1
bta-miR-2367-5p	NM_001077898	LYSMD1	ACCCTGTAACTCAGCCATCAGAG#CTCTGTTCTTGGGCTGAGTCTAGAGTTGGTC#(((((.((((((((((..(((((#)))))......)))))))).)).))..))).	1268	1299	1	-22.4	0	3.55053e-05	0.544	0	0	-5.83853	20	31	8	3UTR		0	0			KDELR2
bta-miR-2367-5p	NM_001077911	SBNO2	ACCCTGTAACTCAGCCATCAGAG#GGTGGCTAGCCGAGCAGGGC#.((((((..((.(((((((....#)))))))))....)))))).	4338	4358	1	-21.5	1	6.39306e-06	0.324	0	0	-10.5102	15	20	9	3UTR		0	0			LIPE
bta-miR-2367-5p	NM_001077957	NSG1	ACCCTGTAACTCAGCCATCAGAG#GGCTGGGAGGGGGGG#.((((.(..(((((((.......#))))))).).)))).	1640	1655	1	-20.6	0	5.55456e-06	0.529	0	0	-9.06431	12	15	7	3UTR		0	0			SLC29A3
bta-miR-2367-5p	NM_001077975	TOP3A	ACCCTGTAACTCAGCCATCAGAG#CTCTGGTGGACAGTGGCCCTGTGTGCAGGA#..(((((.((.((((((((((((#))))))))).........))).))))))).	3198	3228	1	-23.3	0	2.59042e-05	0.412	0	0	-10.0954	19	30	9	3UTR		0	0			ARFGAP2
bta-miR-2367-5p	NM_001078016	ZBTB18	ACCCTGTAACTCAGCCATCAGAG#CTGTAATTGATTACATGGGCTGGGGGGGGGTG#(((((....(((((((.......#.)))))))..))))).	2440	2472	1	-21	0	0.0147715	0.529	0	0	-10.7522	12	16	7	3UTR		0	0			EMC10
bta-miR-2367-5p	NM_001078034	R3HDM2	ACCCTGTAACTCAGCCATCAGAG#ATGGCAGGGGTGGGGGCAGGGTG#(((((((..((((.((.......#.)).)))).))))))).	3058	3081	1	-21.5	1	0.00527917	0.353	0	0	-8.16444	13	17	7	3UTR		0	0			FAM210B
bta-miR-2367-5p	NM_001078039	MYOZ3	ACCCTGTAACTCAGCCATCAGAG#TTCTGGCAAGTGGGTGGTGAGTGCAAGGGTG#(((((...(((((.(((((....#.))))))))))...))))).	1762	1793	1	-22.5	0	0.00305347	0.456	0	0	-10.5527	15	20	10	3UTR		0	0			ALKBH8
bta-miR-2367-5p	NM_001078040	PITPNB	ACCCTGTAACTCAGCCATCAGAG#ATGGCTGTGCAGGGTC#((((((((...(((((((.....#))))))))))))))).	2523	2539	1	-22	1	1.30615e-05	0.353	0	0	-9.06125	15	16	15	3UTR		0	0			HABP4
bta-miR-2367-5p	NM_001078067	ENC1	ACCCTGTAACTCAGCCATCAGAG#CTTAGGGGTATAACTGGAGGGTGGGTTGGGCAGGGTT#(((((((((((((.((.((((..#.)))).)).))))))..))))))).	2645	2682	1	-26.9	1	0.00269544	0.471	0	0	-4.79441	19	25	7	3UTR		0	0			PCMTD1
bta-miR-2367-5p	NM_001078070	DPP10	ACCCTGTAACTCAGCCATCAGAG#CTTTGATGGCCAAGCTGCAA#....((((.((..((((((((((#))))))))))..)).)))).	2915	2935	1	-19.8	0	0.00579253	0.618	0	0	-15.2389	16	20	10	3UTR		0	0			KCNE4
bta-miR-2367-5p	NM_001078098	RELL1	ACCCTGTAACTCAGCCATCAGAG#TTCTATGGTAGAGTCTACAGGC#..((((((((((.(((((.((((#))))))))).)))).)))))).	1010	1032	1	-20.3	1	0.000843599	0.647	0	0	-6.24613	19	22	9	3UTR		0	0			RAB40C
bta-miR-2367-5p	NM_001078105	CYYR1	ACCCTGTAACTCAGCCATCAGAG#CTGGATGGAAGTTGCAGGA#..(((((((((...(((((((..#))).)))).))))))))).	1344	1363	1	-21	1	0.00134557	0.544	0	0	-10.4498	16	19	9	3UTR		0	0			ABAT
bta-miR-2367-5p	NM_001078154	SMARCD3	ACCCTGTAACTCAGCCATCAGAG#CTGGGGCCTGGCTGTCACCCCCGAAGCCTTGTGGGCGAGGCAGGGG#.((((((..(((..((((.((..#.)).))))..))))))))).	1676	1722	1	-20.8	1	2.73153e-05	0.456	0	0	-9.30932	15	20	9	3UTR		0	0			LAMB3
bta-miR-2367-5p	NM_001078155	KIF3C	ACCCTGTAACTCAGCCATCAGAG#TTTTGGTGGAAGAGTGAAGAGGTA#(((((...((((..(((((((((#)))))))))..))))..)).))).	3970	3994	1	-20.1	0	0.00534842	0.618	0	0	-11.8418	18	24	9	3UTR		0	0			KCNJ10
bta-miR-2367-5p	NM_001079507	MPZ	ACCCTGTAACTCAGCCATCAGAG#GGTTGAGGAAGGGG#.((((....(((((((.......#)))))))..)))).	1739	1753	1	-19	0	0.00375306	0.559	0	0	-10.608	11	14	7	3UTR		0	0			CAPN8
bta-miR-2367-5p	NM_001079776	TRIAP1	ACCCTGTAACTCAGCCATCAGAG#ATGGGGGGGGGGGGTGCGGGCAGGGTG#(((((((..(.((.((.((....#.)).)).)).).))))))).	1066	1093	1	-18.2	1	0.00127246	0.456	0	0	-10.9892	14	20	7	3UTR		0	0			PPP2R5A
bta-miR-2367-5p	NM_001079779	KDELR2	ACCCTGTAACTCAGCCATCAGAG#CTCGCTGAGGGGGCGGGGTG#(((((((..((((((........#.))))))...))))))).	1445	1465	1	-22.5	1	7.97725e-07	0.324	0	0	-7.54065	13	18	7	3UTR		0	0			SLC38A2
bta-miR-2367-5p	NM_001080220	LIPE	ACCCTGTAACTCAGCCATCAGAG#GGCTGGGTGGAAGGGG#.((((...((((((((.......#))))))))...)))).	2481	2497	1	-23.2	0	0.017395	0.338	0	0	-9.55161	12	16	8	3UTR		0	0			STX6
bta-miR-2367-5p	NM_001080223	SLC29A3	ACCCTGTAACTCAGCCATCAGAG#CTGGATTTCAAACAGGGATCCTTCAAGTGGTCTGTGGCCTGGGTCAGGACAGGGTT#(((((((.(((((((((.((((.#.)))))))).)))))....))))))).	2118	2174	1	-25.8	1	2.54338e-06	0.471	0	0	-6.25121	20	27	8	3UTR		0	0			NUDT3
bta-miR-2367-5p	NM_001080227	ARFGAP2	ACCCTGTAACTCAGCCATCAGAG#CTCAGGATGGCTTATTCTGGGTTCAGGC#..((((.((((((((((((.(((#)))..)))))))......))))))))).	1950	1978	1	-22.3	0	0.00021335	0.441	0	0	-6.50069	19	28	9	3UTR		0	0			CCDC97
bta-miR-2367-5p	NM_001080239	EMC10	ACCCTGTAACTCAGCCATCAGAG#CTCTTGTGCTTGGAGTTAACTGTGGGTGTGGGGGTGGCTGGGTTCTGGGC#.(((.(.((((((((((((....#.))))))))))))).))).	999	1049	1	-25.8	0	0.000174331	0.324	0	0	-9.45605	16	19	13	3UTR		0	0			AZIN1
bta-miR-2367-5p	NM_001080278	FAM210B	ACCCTGTAACTCAGCCATCAGAG#TTGTGGTGGGTGGGTAGCAGGGG#.((((((.(((((.((((((.((#)).)))))).))))).)))))).	662	685	1	-29.4	1	0.000537534	0.574	0	0	-6.9638	19	23	6	3UTR		0	0			NUDT17
bta-miR-2367-5p	NM_001080341	ALKBH8	ACCCTGTAACTCAGCCATCAGAG#TCTACTACTATTGCTGACATCACTTAATCCATGATGGAGGAACAGGGA#.((((((...((..((((((...#.))))))..)))))))).	2196	2244	1	-20.2	1	1.03934e-05	0.632	0	0	-10.5518	14	18	8	3UTR		0	0			CIAO3
bta-miR-2367-5p	NM_001081523	HABP4	ACCCTGTAACTCAGCCATCAGAG#CTCTGTGGCAGAGAATTAGGGC#.(((((...(((.((((.(((((#))))))))).)))...))))).	1958	1980	1	-24.1	0	0.00703314	0.559	0	0	-9.99617	17	22	9	3UTR		0	0			TMEM156
bta-miR-2367-5p	NM_001081526	PCMTD1	ACCCTGTAACTCAGCCATCAGAG#TGGTTGATTGCAGGT#..(((((((.(((((((......#)))))))))))))).	2280	2295	1	-19.2	1	4.0315e-05	0.441	0	0	-6.19951	14	15	14	3UTR		0	0			ZNF512
bta-miR-2367-5p	NM_001081543	KCNE4	ACCCTGTAACTCAGCCATCAGAG#CTCCGCTGAGTTGTCTGGGTG#((((.((((((((((........#.))))))))).).)))).	1961	1982	1	-20.5	0	0.00013771	0.5	0	0	-8.28966	14	18	9	3UTR		0	0			AEBP2
bta-miR-2367-5p	NM_001081545	RAB40C	ACCCTGTAACTCAGCCATCAGAG#TGAGGCTGAGACCAGAAGGGA#.((((....(((((((.(((...#))))))))))......)))).	1397	1418	1	-20.8	0	0.00111294	0.412	0	0	-10.608	14	21	10	3UTR		0	0			DIPK1A
bta-miR-2367-5p	NM_001081581	ABAT	ACCCTGTAACTCAGCCATCAGAG#CTCTGGTGGCTTGGGGGCAGGGA#.((((((..((((((((((((((#))))))))))).))).)))))).	1783	1806	1	-32.8	1	0.000101588	0.309	0	0	-7.16335	20	23	11	3UTR		0	0			ZNF34
bta-miR-2367-5p	NM_001081596	LAMB3	ACCCTGTAACTCAGCCATCAGAG#TGGCTGGGCAGGGTC#((((((...((((((((......#)))))))))))))).	3828	3843	1	-22	0	3.70965e-07	0.368	0	0	-8.85129	14	15	14	3UTR		0	0			STMN3
bta-miR-2367-5p	NM_001081596	LAMB3	ACCCTGTAACTCAGCCATCAGAG#GGCTCTCGAGTGCAGGGC#.((((((.((((((((.......#))))...)))))))))).	3807	3825	1	-21	1	2.88426e-06	0.324	0	0	-6.10696	14	18	10	3UTR		0	0			GPAT4
bta-miR-2367-5p	NM_001081601	KCNJ10	ACCCTGTAACTCAGCCATCAGAG#TCTGGGCATGGGGCAGGGC#.((((((..(((((((..((((.#))))))).)))))))))).	4737	4756	1	-21.8	1	2.21667e-06	0.426	0	0	-7.16335	17	19	10	3UTR		0	0			TRARG1
bta-miR-2367-5p	NM_001081619	CAPN8	ACCCTGTAACTCAGCCATCAGAG#TTCTGATGGCTGAGATGAACACTGAGCAGAGAGGGA#.((((.(..((((((((((((((#))))))))))))))...............).)))).	1539	1575	1	-28.1	0	0.00553678	0.471	0	0	-9.06431	19	36	14	3UTR		0	0			HNRNPDL
bta-miR-2367-5p	NM_001081728	PPP2R5A	ACCCTGTAACTCAGCCATCAGAG#CTCCCAAAGGCTGAAGGCAGGGC#.((((((...((((((.......#.))))))..)))))).	2691	2714	1	-21.6	1	9.18115e-09	0.412	0	0	-8.40586	12	16	6	3UTR		0	0			TECTB
bta-miR-2367-5p	NM_001082424	SLC38A2	ACCCTGTAACTCAGCCATCAGAG#TTTGATGGCTGTAGGC#..((((.....(((((((((((.#))))))))))))))).	2896	2912	1	-19.3	0	0.00345781	0.574	0	0	-13.938	15	16	15	3UTR		0	0			GJA4
bta-miR-2367-5p	NM_001082431	STX6	ACCCTGTAACTCAGCCATCAGAG#GTGGTTGGTTTGCAGGGG#.((((((((.((((((((.....#)))))))).)))))))).	1509	1527	1	-23.9	1	0.00453282	0.5	0	0	-5.03583	16	18	8	3UTR		0	0			CD99L2
bta-miR-2367-5p	NM_001082466	NUDT3	ACCCTGTAACTCAGCCATCAGAG#CTGGGGGTGGGGCGGGGG#.((((((..((((.((.((((..#)))))).)))))))))).	2232	2250	1	-22.3	1	0.00325962	0.382	0	0	-8.02019	16	18	10	3UTR		0	0			SLC30A7
bta-miR-2367-5p	NM_001082603	CCDC97	ACCCTGTAACTCAGCCATCAGAG#CTCTGTGGCTGGAACTGGCCAGGT#..((((....(((((((.(((((#)))))))))))).......)))).	1392	1416	1	-20.9	0	3.2072e-05	0.353	0	0	-11.1132	16	24	12	3UTR		0	0			NPAS2
bta-miR-2367-5p	NM_001082611	AZIN1	ACCCTGTAACTCAGCCATCAGAG#GCTCAGAGTTGCAGGT#..(((((((((((((........#)))..)))))))))).	3868	3884	1	-18.5	1	0.000733279	0.574	0	0	-5.19005	13	16	10	3UTR		0	0			GAS8
bta-miR-2367-5p	NM_001083383	NUDT17	ACCCTGTAACTCAGCCATCAGAG#GGTGGCTGGAACAGTGGC#.((((((...(((((((((....#))))))))).)))).)).	1314	1332	1	-21.6	1	2.51206e-06	0.426	0	0	-8.40586	15	18	9	3UTR		0	0			TK1
bta-miR-2367-5p	NM_001083411	CIAO3	ACCCTGTAACTCAGCCATCAGAG#CTGAGTCCTGTGTCCACAGCTGGACCCCTACTGGCTGGGGCTGGGGCGGGGC#.((((((..(((((((.((((..#.))))))))))))))))).	1905	1957	1	-26.1	1	1.12135e-08	0.368	0	0	-7.16335	17	19	17	3UTR		0	0			FZD10
bta-miR-2367-5p	NM_001083469	TMEM156	ACCCTGTAACTCAGCCATCAGAG#CTGGTAAATATTTGGTACAGCTGAGGCTGCACTATAGGA#..((((((...(((((.((((..#.)))))))))...)))))).	1046	1085	1	-20.9	1	0.000865182	0.559	0	0	-10.0807	15	20	9	3UTR		0	0			PERM1
bta-miR-2367-5p	NM_001083472	ZNF512	ACCCTGTAACTCAGCCATCAGAG#CTCCTGGGAGAGTGGATGGGAGGCTGTGGTTACAGGGA#.(((((((((((((((.(((...#.)))..))))).)))))))))).	1768	1806	1	-27.1	1	0.00017513	0.368	0	0	-3.79332	18	23	10	3UTR		0	0			ACTN4
bta-miR-2367-5p	NM_001083485	AEBP2	ACCCTGTAACTCAGCCATCAGAG#TCTGGTGGCTCCCCTTTCAGGAGTAGGGTT#(((((...((((((((((((((.#))))))))))..........))))))))).	1612	1642	1	-24.2	0	0.000449967	0.574	0	0	-9.69585	19	30	10	3UTR		0	0			ESM1
bta-miR-2367-5p	NM_001083500	DIPK1A	ACCCTGTAACTCAGCCATCAGAG#CTTAAAATACATGTTGATTGCTGAAGGCAGGAGTTACAGGA#..((((((((((.(((.((((..#.)))).)))..)))))))))).	1458	1499	1	-28.3	1	0.00258058	0.647	0	0	-6.24613	17	22	10	3UTR		0	0			SYT4
bta-miR-2367-5p	NM_001083520	ZNF34	ACCCTGTAACTCAGCCATCAGAG#TCTGTTGATGGGTTATGGGTG#((((.((((((((..((.((((.#)))).)).)))))))))))).	3218	3239	1	-20.3	0	0.000108857	0.603	0	0	-9.6489	18	21	12	3UTR		0	0			MRAS
bta-miR-2367-5p	NM_001083666	STMN3	ACCCTGTAACTCAGCCATCAGAG#CTGGAACTGGTGGGTAGGAGCTGCAGGGTG#((((((((.(((..(((((((..#.)))))))....))).)))))))).	1165	1195	1	-28.1	1	6.01656e-05	0.397	0	0	-7.13993	18	25	8	3UTR		0	0			GRM3
bta-miR-2367-5p	NM_001083669	GPAT4	ACCCTGTAACTCAGCCATCAGAG#TCTGATGCCCGTGTGCAGGGG#.((((((.((.(.(.(((((((.#))))))).).).)))))))).	1858	1879	1	-21.8	1	1.16819e-05	0.294	0	0	-10.9563	17	21	8	3UTR		0	0			SMOC2
bta-miR-2367-5p	NM_001083707	TRARG1	ACCCTGTAACTCAGCCATCAGAG#TTGAAGGGAGGGTTCAGGGC#.(((((.(((((..((.((((..#)))).))..)))))))))).	2491	2511	1	-20.9	0	0.00021565	0.426	0	0	-7.48298	16	20	10	3UTR		0	0			SLC44A2
bta-miR-2367-5p	NM_001083725	HNRNPDL	ACCCTGTAACTCAGCCATCAGAG#GATGGTGTGAGTTCTTAGAAGGCATGGGTA#(((((((((((((((((((....#)))))).))))))........))).)))).	2621	2651	1	-21.7	1	0.00823132	0.618	0	0	-3.93757	19	30	6	3UTR		0	0			MRPS2
bta-miR-2367-5p	NM_001083733	TECTB	ACCCTGTAACTCAGCCATCAGAG#GGTTGAGCCACTAGGCAGGGG#.((((((..(((((((.......#))))))).......)))))).	1332	1353	1	-20.2	1	1.69425e-05	0.544	0	0	-7.16335	13	21	7	3UTR		0	0			NFATC2IP
bta-miR-2367-5p	NM_001083738	GJA4	ACCCTGTAACTCAGCCATCAGAG#TCTTGCTGCCTTTTAATGCAAGGTTCCACAGAGATGGCTGGGGGAAACAGGT#..(((((..((((((((((....#.))))))))))....))))).	1113	1165	1	-25.3	0	0.000566023	0.426	0	0	-8.32703	15	21	10	3UTR		0	0			TRAPPC2L
bta-miR-2367-5p	NM_001083758	CD99L2	ACCCTGTAACTCAGCCATCAGAG#GGCTGTGGGCAGGGA#.((((((..(.(((((.......#))))).).)))))).	1115	1130	1	-21.1	1	5.01155e-06	0.353	0	0	-9.98812	12	15	6	3UTR		0	0			RPS6KA3
bta-miR-2367-5p	NM_001083760	SLC30A7	ACCCTGTAACTCAGCCATCAGAG#TTTTGATTTCTGAGGTTTCTAGTTTTGTTCCAGGGTA#((((((.(((..((((.((((((#.)))))))))).........))).)))))).	1535	1572	1	-19.3	0	0.0493511	0.647	0	0	-11.6528	19	31	10	3UTR		0	0			CYP39A1
bta-miR-2367-5p	NM_001083763	NPAS2	ACCCTGTAACTCAGCCATCAGAG#TCCGAGGGCAGCGGCCAGCATGGACATGAGTGAGCAGGGA#.((((((.((((((((((.....#.)))).).)))))..)))))).	2668	2708	1	-21	1	0.0046631	0.353	0	0	-6.10696	16	22	6	3UTR		0	0			SMIM12
bta-miR-2367-5p	NM_001097569	GAS8	ACCCTGTAACTCAGCCATCAGAG#TGGGGCTGGGGTCTGCCCAGGGG#.(((((...(((((((.(((...#)))))))))).......))))).	1869	1892	1	-21.1	0	2.73554e-06	0.309	0	0	-8.70704	15	23	10	3UTR		0	0			MAFG
bta-miR-2367-5p	NM_001097572	TK1	ACCCTGTAACTCAGCCATCAGAG#CTCTGCCTGGGACAGGGC#.((((((..(((((....(((((#))))).))))))))))).	1278	1296	1	-19.4	1	7.5713e-06	0.324	0	0	-8.13185	16	18	11	3UTR		0	0			NAA40
bta-miR-2367-5p	NM_001098033	FZD10	ACCCTGTAACTCAGCCATCAGAG#CTCTGTTGGTTGGTTGCT#.....(((((.((((((.(((((#))))).))))))))))).	1877	1895	1	-21.7	0	0.0598422	0.706	0	0	-16.4904	16	18	11	3UTR		0	0			DLX1
bta-miR-2367-5p	NM_001098048	PERM1	ACCCTGTAACTCAGCCATCAGAG#TTCTGGAAGGCTGGGTAGGTAGGGA#.((((((.((((((((.((((((#))))))..))))))))..)))))).	3121	3146	1	-24.7	1	0.00114763	0.397	0	0	-6.10696	20	25	8	3UTR		0	0			FAR1
bta-miR-2367-5p	NM_001098052	ACTN4	ACCCTGTAACTCAGCCATCAGAG#GAGGGGCTGGGGCAGGC#..(((((..(((((((.((....#))..)))))))))))).	2950	2967	1	-20	0	1.67469e-07	0.265	0	0	-8.32703	14	17	12	3UTR		0	0			GSTCD
bta-miR-2367-5p	NM_001098101	ESM1	ACCCTGTAACTCAGCCATCAGAG#CTAATGTAGTTCCCAGTTTACTGCGTCTGAGGGATGGTTCTTGGGTACAGGGC#.((((((.(((((((((((....#.))))))...))))))))))).	1236	1289	1	-24	1	0.000319033	0.574	0	0	-6.10696	17	22	11	3UTR		0	0			PHLDB3
bta-miR-2367-5p	NM_001098108	SYT4	ACCCTGTAACTCAGCCATCAGAG#TGAACAAAATGAGAAATCATTTTATTAAAGGGCTGAGTTGAGGA#..(((.((((((((((.......#.))))))))))))).	2094	2138	1	-21.2	0	0.00188551	0.618	0	0	-6.85796	13	15	13	3UTR		0	0			BLOC1S3
bta-miR-2367-5p	NM_001098118	MRAS	ACCCTGTAACTCAGCCATCAGAG#GGCCTGAGTTACAGTGTA#((.(((((((((((((.......#))).)))))))))).)).	3156	3174	1	-21.8	0	0.000897828	0.382	0	0	-5.49511	15	18	10	3UTR		0	0			RAB29
bta-miR-2367-5p	NM_001098123	GRM3	ACCCTGTAACTCAGCCATCAGAG#CTGGTGACAGGGTCTGACAGGGTC#(((((((.((((.(.((((((..#)))))).).))))...))))))).	3186	3210	1	-21.7	1	9.05889e-07	0.544	0	0	-8.27579	18	24	7	3UTR		0	0			SRD5A1
bta-miR-2367-5p	NM_001098134	SMOC2	ACCCTGTAACTCAGCCATCAGAG#TGGGGCTGGACAGGGA#.((((((...((((((.(((...#))))))))))))))).	2542	2558	1	-20.4	1	2.55352e-05	0.324	0	0	-8.40586	15	16	15	3UTR		0	0			PARVA
bta-miR-2367-5p	NM_001098139	SLC44A2	ACCCTGTAACTCAGCCATCAGAG#CTGGCTGGCTGAGTCGGGC#..((((..(((((((((((((..#)))).))))))))))))).	2870	2889	1	-24.2	0	1.59916e-08	0.456	0	0	-8.81432	17	19	13	3UTR		0	0			CCL22
bta-miR-2367-5p	NM_001098877	MRPS2	ACCCTGTAACTCAGCCATCAGAG#CTGGTTTCAGGGGCTGTTCTGTAACGTGAGATTGCAGGGTG#(((((((((((((.....(((((#.))))).....)))).))))))))).	1241	1282	1	-23.8	1	0.000152321	0.412	0	0	-5.76291	18	26	9	3UTR		0	0			RAB22A
bta-miR-2367-5p	NM_001098883	NFATC2IP	ACCCTGTAACTCAGCCATCAGAG#GCTGAGTTAGAACTCATCTTCAAGCTGAAGCAAAATCCAGGGG#.((((((((((((((........#)))))))))............................))))).	1462	1505	1	-19.1	1	0.00722997	0.529	0	0	-4.02637	14	43	9	3UTR		0	0			RBM43
bta-miR-2367-5p	NM_001098920	TRAPPC2L	ACCCTGTAACTCAGCCATCAGAG#CTCTTCTATCCTGGAACTGGATGTGATGGCTGAAGCTTAGGA#..((((....((((((((((.(.#.).))))))))))....)))).	1808	1850	1	-22.7	0	0.00981454	0.574	0	0	-11.1132	15	22	10	3UTR		0	0			FAM110D
bta-miR-2367-5p	NM_001098937	RPS6KA3	ACCCTGTAACTCAGCCATCAGAG#GTTAGTTATAGGGA#.((((((((((.(((........#))))))))))))).	2590	2604	1	-16	1	0.0048699	0.676	0	0	-7.37318	13	14	13	3UTR		0	0			LOC787410
bta-miR-2367-5p	NM_001098938	CYP39A1	ACCCTGTAACTCAGCCATCAGAG#CTGAGGCCCCAGTACAGGGTA#((((((((.....(((.((((..#))))))).....)))))))).	1791	1812	1	-22.9	1	0.000124272	0.574	0	0	-13.6972	15	21	8	3UTR		0	0			PIGL
bta-miR-2367-5p	NM_001098950	SMIM12	ACCCTGTAACTCAGCCATCAGAG#CTCAAGTGGGAGTGGCTGGGATTGGGGTGGTG#(((((.((((((((((((.....#.))))))))).))).)).))).	693	725	1	-22.4	0	0.00544089	0.412	0	0	-5.83853	17	22	9	3UTR		0	0			PI4K2A
bta-miR-2367-5p	NM_001098980	MAFG	ACCCTGTAACTCAGCCATCAGAG#CTCTGGGGCATGGGTGTCCCCGAGCACGGAGGGCTGCAGGGC#.(((((((((((((((.((((((#))))))))).)))))...................))))))).	1058	1100	1	-26.1	1	0.000254499	0.338	0	0	-3.79332	21	42	9	3UTR		0	0			OTULIN
bta-miR-2367-5p	NM_001099004	NAA40	ACCCTGTAACTCAGCCATCAGAG#CTGGTGGTTTGTTTGGGGC#.(((((.(((..(((((((((..#))))))))).)))))))).	2958	2977	1	-20.5	0	0.00412399	0.559	0	0	-11.5086	17	19	9	3UTR		0	0			LRRC49
bta-miR-2367-5p	NM_001099017	DLX1	ACCCTGTAACTCAGCCATCAGAG#CTGAGGGGCAGGGA#.((((((..(((((.........#)))))..)))))).	1913	1927	1	-19	1	0.0280091	0.627	0	0	-8.13185	11	14	6	3UTR		0	0			SRP14
bta-miR-2367-5p	NM_001099032	FAR1	ACCCTGTAACTCAGCCATCAGAG#CTGGGGGAAAATGGTTGGGTAAGGGTA#(((((...((((((((((.....#.)))))))))).))))).	1851	1878	1	-21	0	0.0283685	0.5	0	0	-9.69585	15	18	10	3UTR		0	0			SLC31A1
bta-miR-2367-5p	NM_001099035	GSTCD	ACCCTGTAACTCAGCCATCAGAG#CTCTTGGATAAATACCCCATAGTAGAATGGCTGGGTTGCTGAGGA#..((((((((((((((((.....#.)))))))))))))..))).	3974	4019	1	-24	1	4.70014e-05	0.588	0	0	-4.957	16	20	13	3UTR		0	0			UPB1
bta-miR-2367-5p	NM_001099056	PHLDB3	ACCCTGTAACTCAGCCATCAGAG#CTGGAGGAAGATTGCAGGGA#.((((((((.((..((.((((..#)))).))..)))))))))).	2151	2171	1	-21	1	0.0121055	0.441	0	0	-7.1818	16	20	10	3UTR		0	0			SLC5A12
bta-miR-2367-5p	NM_001099086	BLOC1S3	ACCCTGTAACTCAGCCATCAGAG#TGGGGGCTGGGTGAGAGGGA#.((((.(.((((((((.(((...#))).)))))))).).)))).	2091	2111	1	-23.9	0	0.000815746	0.324	0	0	-8.00792	16	20	8	3UTR		0	0			DPYSL3
bta-miR-2367-5p	NM_001099094	RAB29	ACCCTGTAACTCAGCCATCAGAG#CTCATGGACAGAGGAGCCTGATGGGCTGCAGTCCATAGGGTT#(((((((.(((((((((((((..#.))))))).))).)))..))))))).	2507	2549	1	-26.4	1	1.28461e-05	0.485	0	0	-6.25121	20	26	7	3UTR		0	0			NAIF1
bta-miR-2367-5p	NM_001099137	SRD5A1	ACCCTGTAACTCAGCCATCAGAG#GCTGAGTGACGGGGG#.((((((.(((((((........#))))))).)))))).	2083	2098	1	-23	1	0.000243552	0.485	0	0	-6.34001	13	15	7	3UTR		0	0			MRPL51
bta-miR-2367-5p	NM_001099144	PARVA	ACCCTGTAACTCAGCCATCAGAG#CTCTGAGGCTGACCCATCCTGGTACCAGGT#..((((..((((((((.((((((#)))))))))))).........))..)))).	1332	1362	1	-22.1	0	4.02848e-05	0.456	0	0	-8.81432	18	30	12	3UTR		0	0			DNAJC16
bta-miR-2367-5p	NM_001099162	CCL22	ACCCTGTAACTCAGCCATCAGAG#CTCAGGTGGCTGTGGCCAGGC#..((((...(.((((((((.(((#))).)))))))).)..)))).	1555	1576	1	-22.3	0	0.000159078	0.485	0	0	-12.6955	16	21	8	3UTR		0	0			SEMA4G
bta-miR-2367-5p	NM_001099165	RAB22A	ACCCTGTAACTCAGCCATCAGAG#CTCTGATGATTGAGATGGTGGTG#(((((((..(((((.((((((((#)))))))).))))))))).))).	1468	1491	1	-21.3	1	0.00192383	0.544	0	0	-8.04305	20	23	9	3UTR		0	0			AHCYL2
bta-miR-2367-5p	NM_001099168	RBM43	ACCCTGTAACTCAGCCATCAGAG#CTTAGATGGTGAGTATTTCTGATGCAGGT#..(((((((((((.(((((.(((#))).))))))))))........)))))).	1871	1900	1	-19.5	1	0.000214913	0.603	0	0	-5.81384	19	29	10	3UTR		0	0			CNOT9
bta-miR-2367-5p	NM_001099203	FAM110D	ACCCTGTAACTCAGCCATCAGAG#CTCGGAAGGTTGGATTACAGGGC#.((((((((.((((((.((.(((#))).)).)))))).)))))))).	1318	1341	1	-25.5	1	0.000859388	0.485	0	0	-5.03583	19	23	8	3UTR		0	0			TMEM266
bta-miR-2367-5p	NM_001099729	LOC787410	ACCCTGTAACTCAGCCATCAGAG#TGAGGCTCTAAGGGTGGCAGGGG#.((((((.((((((((.(((...#)))))))....)))).)))))).	1554	1577	1	-22.5	1	0.00145666	0.456	0	0	-6.10696	17	23	7	3UTR		0	0			SPACA9
bta-miR-2367-5p	NM_001100311	PIGL	ACCCTGTAACTCAGCCATCAGAG#CTGAGTTCCAGGGC#.(((((.(((((((.........#))))))).))))).	880	894	1	-18.8	0	0.000119533	0.426	0	0	-6.30551	12	14	7	3UTR		0	0			AKIRIN1
bta-miR-2367-5p	NM_001100316	PI4K2A	ACCCTGTAACTCAGCCATCAGAG#TTCTGGGTTCTGGAGTGGCTCTCGATGAGGGTTCTAGGGTG#((((((.((((((((((((((((#.)))))..))))))........))))).)))))).	2398	2439	1	-23.5	0	0.000132512	0.485	0	0	-5.48126	22	35	6	3UTR		0	0			MARVELD1
bta-miR-2367-5p	NM_001100328	OTULIN	ACCCTGTAACTCAGCCATCAGAG#CTCTAGATGGCGTGAATGTGTTGGAGAGGC#.((((.(((((((((((((((((#)))).)))))).)))....)))).)).)).	2598	2628	1	-22.6	0	0.00205266	0.588	0	0	-5.69428	21	30	6	3UTR		0	0			SHISA2
bta-miR-2367-5p	NM_001100343	LRRC49	ACCCTGTAACTCAGCCATCAGAG#TTTTGATGGTTGAAACTATGTGGGTT#((((((((..(((((((((((((#)))))))))))))...)))).)))).	2131	2157	1	-21.6	1	0.00554985	0.765	0	0	-6.23647	21	26	13	3UTR		0	0			FOPNL
bta-miR-2367-5p	NM_001100350	SRP14	ACCCTGTAACTCAGCCATCAGAG#TGTGAGTTTAGGGTCATTTTTGGATGGAAGAAGGGCTGCAGTGTTTACAGGGTA#((((((((((((((((.((....#.))..))))).)))...)))))))).	510	564	1	-24.2	1	0.0190069	0.574	0	0	-3.93757	18	26	8	3UTR		0	0			RAB10
bta-miR-2367-5p	NM_001100381	SLC31A1	ACCCTGTAACTCAGCCATCAGAG#CTATGAGGCTGGGTAAAGGGC#.((((...((((((((.(((.((#)).)))))))))))..)))).	3283	3304	1	-22.5	0	0.000118188	0.588	0	0	-9.55161	17	21	11	3UTR		0	0			SART3
bta-miR-2367-5p	NM_001101050	UPB1	ACCCTGTAACTCAGCCATCAGAG#CTCTGGTCACTTTGAGGTGGTTAAACTTTGTTGGGTGAGTTATAGA#...((((((((((.(((.(((((#.))))).))).)))))))))).	1414	1460	1	-25.5	0	0.00696212	0.647	0	0	-7.37138	18	22	10	3UTR		0	0			EMID1
bta-miR-2367-5p	NM_001101059	SLC5A12	ACCCTGTAACTCAGCCATCAGAG#CTGATGCTGGGAGGGATTGGGGG#.(((((...(((((.((((((..#)))))))))))......))))).	2585	2608	1	-19.9	0	0.00572197	0.485	0	0	-9.44249	16	23	11	3UTR		0	0			REST
bta-miR-2367-5p	NM_001101068	DPYSL3	ACCCTGTAACTCAGCCATCAGAG#GGTGGGTGAGCATAGGGG#.((((((..((((.(((((....#))))).)))).)))))).	2543	2561	1	-23.6	1	0.00514431	0.441	0	0	-8.02019	15	18	6	3UTR		0	0			RNF122
bta-miR-2367-5p	NM_001101074	NAIF1	ACCCTGTAACTCAGCCATCAGAG#TTCTGGTACGTCCAGAATCACCCAGCTCCACTGTGGCAGTTACGGGA#..(((((((((..((((.(((..#.)))))))))))))))).	2541	2588	1	-22.1	1	0.000260374	0.397	0	0	-9.59293	16	18	16	3UTR		0	0			NUMB
bta-miR-2367-5p	NM_001101088	MRPL51	ACCCTGTAACTCAGCCATCAGAG#GATGGCTGGGTAGGT#..(((...(((((((((((....#)))))))))))))).	2022	2037	1	-22.1	0	0.00174575	0.529	0	0	-10.7153	14	15	14	3UTR		0	0			TEX2
bta-miR-2367-5p	NM_001101091	DNAJC16	ACCCTGTAACTCAGCCATCAGAG#GGCTGGGCAGGGC#.(((((...(((((((.......#)))))))))))).	3321	3334	1	-20.8	0	1.1132e-06	0.382	0	0	-8.70704	12	13	12	3UTR		0	0			INPP5K
bta-miR-2367-5p	NM_001101117	SEMA4G	ACCCTGTAACTCAGCCATCAGAG#CTATCAGCTGGGCTGCAGGGC#.(((((((.((((((........#.)))))).))))))).	3311	3332	1	-22.3	1	6.56396e-08	0.368	0	0	-5.08276	13	16	7	3UTR		0	0			DDX17
bta-miR-2367-5p	NM_001101143	AHCYL2	ACCCTGTAACTCAGCCATCAGAG#CTTAACTGGCTAAGCTATACAGGGA#.(((((((.((.(((((......#.))))).))...))))))).	2872	2897	1	-19.7	1	3.28252e-05	0.588	0	0	-8.19652	14	20	7	3UTR		0	0			ZNF304
bta-miR-2367-5p	NM_001101167	CNOT9	ACCCTGTAACTCAGCCATCAGAG#TTGAAGGTGAGTCTGAACACATTTGAGGAGAGTTACAGGGG#.(((((((((((..((.(((((.#.))))))).))))))))))).	2461	2502	1	-25.6	1	0.0211579	0.485	0	0	-5.9393	18	21	11	3UTR		0	0			MANEAL
bta-miR-2367-5p	NM_001101168	TMEM266	ACCCTGTAACTCAGCCATCAGAG#TTCTGGGGACATAAAGGGATGGGTCTGGAGGAGGGTGGGAGGGTTGCGGGGTG#((((((((((((..(((((....#.)))))..)))))))))))).	2325	2378	1	-28.6	1	0.0784048	0.382	0	0	-6.08354	17	21	12	3UTR		0	0			CCDC77
bta-miR-2367-5p	NM_001101193	SPACA9	ACCCTGTAACTCAGCCATCAGAG#CTTACGTTGCTGCTGGTGGGTTCAGGGG#.(((((.((((((.(((.(((..#.))).)))))))))))))).	1263	1291	1	-23.8	0	0.000622023	0.309	0	0	-6.19385	17	20	14	3UTR		0	0			TMEM63A
bta-miR-2367-5p	NM_001101236	AKIRIN1	ACCCTGTAACTCAGCCATCAGAG#GGCTGAGGAACAGA#...((((..(((((((.......#)))))))..)))).	1757	1771	1	-20.8	0	0.000128299	0.544	0	0	-9.88456	11	14	7	3UTR		0	0			IL20RB
bta-miR-2367-5p	NM_001101262	MARVELD1	ACCCTGTAACTCAGCCATCAGAG#CTCTGGTGTTCTGCGAAGGCCAAAAGAGAGGGTGGGTGAGGAAGGGTA#(((((....((((.(((((....#.))))).))))..))))).	2714	2762	1	-22.8	0	0.194091	0.412	0	0	-11.6091	14	19	5	3UTR		0	0			PIAS3
bta-miR-2367-5p	NM_001101265	SHISA2	ACCCTGTAACTCAGCCATCAGAG#TTTGGTGTTGAGATCTCCATGTCCATATGGTGCTGAGTGCAGGT#..(((((.((((((.(((((...#.)))))))))))))))).	1914	1958	1	-22	0	0.00015343	0.647	0	0	-8.00609	16	18	16	3UTR		0	0			DDX23
bta-miR-2367-5p	NM_001101286	FOPNL	ACCCTGTAACTCAGCCATCAGAG#GGTGGTGGGTGCGGGTGTG#(((((((.(((((.(((((....#))))))))))))))).)).	1147	1166	1	-20.6	1	0.0051924	0.574	0	0	-7.10805	17	19	15	3UTR		0	0			RIN2
bta-miR-2367-5p	NM_001101288	RAB10	ACCCTGTAACTCAGCCATCAGAG#CTGTGGTATGAGTTATTTAAAAATGAAAGGGGTA#(((((((((((((((((.(((..#))))))).))))))))............))))).	1909	1943	1	-21.7	1	0.147777	0.632	0	0	-3.93757	20	34	8	3UTR		0	0			NAGLU
bta-miR-2367-5p	NM_001101860	SART3	ACCCTGTAACTCAGCCATCAGAG#GGCTGGGTGCAGGGTG#(((((((.((((((((.......#))))))))))))))).	3103	3119	1	-27.2	1	0.000645167	0.471	0	0	-6.25121	15	16	15	3UTR		0	0			FOSB
bta-miR-2367-5p	NM_001101867	EMID1	ACCCTGTAACTCAGCCATCAGAG#CTATGAGGCTGAGCAGGGA#.(((((...(((((((.(((.((#)).))))))))))))))).	1642	1661	1	-23	0	0.000344579	0.338	0	0	-8.70704	17	19	15	3UTR		0	0			BABAM2
bta-miR-2367-5p	NM_001101880	REST	ACCCTGTAACTCAGCCATCAGAG#TCTGATGTCTGAGAAAGGT#..(((....(((((.(((((((.#))))))).)))))..))).	4991	5010	1	-20.1	0	6.56778e-05	0.662	0	0	-12.5071	15	19	7	3UTR		0	0			GADL1
bta-miR-2367-5p	NM_001101920	RNF122	ACCCTGTAACTCAGCCATCAGAG#CTGCTGACTACGGTGTGGGGGTCGGGGGGGTGGCTGGGGGGCAGC#...((((..((((((((((....#.))))))))))..)))).	1410	1455	1	-23.8	0	4.39008e-07	0.294	0	0	-9.88456	14	18	10	3UTR		0	0			PARVB
bta-miR-2367-5p	NM_001101951	NUMB	ACCCTGTAACTCAGCCATCAGAG#TTGATGCCTATTGAAGTAAAAGAGAGGAAGGGCTGGAAGTTGCAGGTGG#.(((((((((((((((.((....#.))..)))))..))))))))).).	2796	2845	1	-22.7	1	0.011856	0.544	0	0	-3.79332	17	24	9	3UTR		0	0			DDN
bta-miR-2367-5p	NM_001101970	TEX2	ACCCTGTAACTCAGCCATCAGAG#TTCTGATGGCCAAAACAGGA#..(((((......((((((((((#))))))))))....))))).	4329	4349	1	-21.7	0	0.000708661	0.559	0	0	-17.0302	15	20	10	3UTR		0	0			PYM1
bta-miR-2367-5p	NM_001101986	INPP5K	ACCCTGTAACTCAGCCATCAGAG#TTCTGTGGCTGTTGCATTGGGG#.(((((((((..(((((.(((((#))))))))))))))))..))).	2571	2593	1	-22.2	1	0.000213266	0.529	0	0	-9.9649	19	22	16	3UTR		0	0			XRCC2
bta-miR-2367-5p	NM_001101993	DDX17	ACCCTGTAACTCAGCCATCAGAG#TTGATGGTGTAGTTAAAAGGGG#.((((.(((((..((((((((..#))))))))..)))))..)))).	3662	3684	1	-22.8	0	0.0813127	0.588	0	0	-10.3302	17	22	8	3UTR		0	0			FAM160A2
bta-miR-2367-5p	NM_001102098	ZNF304	ACCCTGTAACTCAGCCATCAGAG#CTGATCCTGAGGCAGGGC#.((((((..(((((..(((((..#))))).))))))))))).	2350	2368	1	-21.5	1	1.38958e-05	0.544	0	0	-8.13185	16	18	11	3UTR		0	0			SCARA5
bta-miR-2367-5p	NM_001102105	MANEAL	ACCCTGTAACTCAGCCATCAGAG#GGCTGAGGTTATAGGC#..((((((((((((((.......#))))))).))))))).	1529	1545	1	-22.1	1	0.00177033	0.397	0	0	-4.957	14	16	7	3UTR		0	0			KLHL13
bta-miR-2367-5p	NM_001102106	CCDC77	ACCCTGTAACTCAGCCATCAGAG#TGGCTGAGTGTTAAGGGA#.((((...(((((((((......#)))))))))....)))).	1981	1999	1	-23.4	0	5.34417e-05	0.515	0	0	-9.55161	13	18	9	3UTR		0	0			NFE2L1
bta-miR-2367-5p	NM_001102162	TMEM63A	ACCCTGTAACTCAGCCATCAGAG#TTCATGTTGCCAGTGACATGGTGGCTGGGTCGGGGTC#((((((..((((((((((((...#.)))))))))))))))))).	3154	3191	1	-28.6	0	7.86429e-06	0.397	0	0	-7.7949	18	20	18	3UTR		0	0			PROSER2
bta-miR-2367-5p	NM_001102175	IL20RB	ACCCTGTAACTCAGCCATCAGAG#GGCTGTCAGAGGCAGGGTG#(((((((....(((((.......#)))))......))))))).	1213	1232	1	-21.2	1	7.93897e-05	0.397	0	0	-11.3749	12	19	7	3UTR		0	0			RAP2B
bta-miR-2367-5p	NM_001102185	PIAS3	ACCCTGTAACTCAGCCATCAGAG#TTGGGGCGGAGGCAGGGG#.((((((..(((.(((.((((..#))))))).))))))))).	2015	2033	1	-21	1	2.47883e-07	0.397	0	0	-8.45248	16	18	9	3UTR		0	0			CDC42SE2
bta-miR-2367-5p	NM_001102202	DDX23	ACCCTGTAACTCAGCCATCAGAG#TCTGAGGCCTGAGTGCAGGT#..(((((.((((((((.(((((.#)))))))).)))))))))).	2660	2680	1	-25.5	0	2.42325e-07	0.368	0	0	-7.27064	18	20	10	3UTR		0	0			KCTD7
bta-miR-2367-5p	NM_001102204	RIN2	ACCCTGTAACTCAGCCATCAGAG#CTGGATGTTTCGGCCACTCTGTGGGGAGAGACGGCTGGGTTTCTTACAGCGGTG#((((((((((((((((..(((((#.)))))...........))))))))....))))).))).	3549	3603	1	-24.9	1	9.13715e-05	0.456	0	0	-3.93757	21	39	8	3UTR		0	0			POLDIP3
bta-miR-2367-5p	NM_001102226	NAGLU	ACCCTGTAACTCAGCCATCAGAG#CTGGGGCTGGGCAGGTGTC#((((((...(((((((.((((..#))))))))))))))).)).	2099	2118	1	-21.1	0	1.61076e-08	0.338	0	0	-8.85129	17	19	15	3UTR		0	0			VWA1
bta-miR-2367-5p	NM_001102248	FOSB	ACCCTGTAACTCAGCCATCAGAG#TGTGAGGCTGTGAGCAGGGC#.((((((..(.(((((.(((.(.#).)))))))).).)))))).	3045	3065	1	-22.6	1	4.29086e-06	0.456	0	0	-9.98812	16	20	8	3UTR		0	0			EFHD2
bta-miR-2367-5p	NM_001102274	BABAM2	ACCCTGTAACTCAGCCATCAGAG#CTCTGGTGGCTCCCTCTTTGTTTCCTGCAGT#...(((((....(((((((((((#)))))))))))..............))))).	1422	1453	1	-19.6	0	0.0805083	0.544	0	0	-14.985	16	31	11	3UTR		0	0			RABGAP1L
bta-miR-2367-5p	NM_001102281	GADL1	ACCCTGTAACTCAGCCATCAGAG#CTTTGGTGGCTCTGAGAATGCAGCTGTGGC#.(((((((.((((((((((((((#)))))))))))..)))..)))))....)).	2304	2334	1	-22.5	1	0.000369832	0.544	0	0	-4.84971	21	30	11	3UTR		0	0			SLC29A2
bta-miR-2367-5p	NM_001102299	PARVB	ACCCTGTAACTCAGCCATCAGAG#CTGGGGCTGGGTTCAGA#...(((.(((((((((.((((..#)))))))))))))))).	2740	2757	1	-22.9	0	0.000184875	0.382	0	0	-8.05823	16	17	16	3UTR		0	0			DHCR24
bta-miR-2367-5p	NM_001102301	DDN	ACCCTGTAACTCAGCCATCAGAG#GATTAGGCTGGAGGGCAGGGG#.((((((...(((((((((....#)))..))))))...)))))).	2230	2251	1	-22.5	1	0.000279373	0.368	0	0	-8.40586	15	21	6	3UTR		0	0			B3GNT6
bta-miR-2367-5p	NM_001102344	PYM1	ACCCTGTAACTCAGCCATCAGAG#CTCTTGGAGAACTGAGGTTGAGGATTGGGGA#.(((((...(((((((.((((..#.)))))))))))...))))).	939	970	1	-23.3	0	0.00655616	0.485	0	0	-8.70704	16	21	11	3UTR		0	0			TTC25
bta-miR-2367-5p	NM_001102354	XRCC2	ACCCTGTAACTCAGCCATCAGAG#GTGGTTGGGTTTCTGTATAATTGTTAAATCACGGGGA#.(((((((((((((((((.....#)))))))))))...................)))))).	1417	1454	1	-21	1	0.00487351	0.618	0	0	-3.79332	17	37	11	3UTR		0	0			FAM177A1
bta-miR-2367-5p	NM_001102491	FAM160A2	ACCCTGTAACTCAGCCATCAGAG#CTGGGCTGGGGCCAGGGTG#((((((...(((((((..(((..#))))))))))..)))))).	3233	3252	1	-24.7	0	1.24364e-05	0.412	0	0	-8.85129	16	19	10	3UTR		0	0			GRTP1
bta-miR-2367-5p	NM_001102499	SCARA5	ACCCTGTAACTCAGCCATCAGAG#CTCTGTGGTCTGTGAGTTACAGATGGA#.((((((((((((((((.(((((#)))))))))...))))))))))..)).	2129	2156	1	-25.7	1	0.00124858	0.485	0	0	-3.79332	21	27	10	3UTR		0	0			ACTR1B
bta-miR-2367-5p	NM_001102511	KLHL13	ACCCTGTAACTCAGCCATCAGAG#TTTTGATGCTGTGTACTGGGTG#((((.((.((.(((.((((((((#))))))))))).)))).)))).	2466	2488	1	-20	0	0.00765801	0.647	0	0	-13.9305	19	22	11	3UTR		0	0			TSC22D3
bta-miR-2367-5p	NM_001102515	NFE2L1	ACCCTGTAACTCAGCCATCAGAG#CTCTTATGGGAAGGTGGCTGAAGAGGGGGG#.((((.(...(((((((((....#.)))))))))..).)))).	4498	4528	1	-23.2	0	0.064619	0.529	0	0	-10.3068	14	19	9	3UTR		0	0			CDCA7L
bta-miR-2367-5p	NM_001102526	PROSER2	ACCCTGTAACTCAGCCATCAGAG#GTTGAGTTATGGGA#..(((((((((((((........#))))))))))))).	2195	2209	1	-18.8	1	0.0249666	0.618	0	0	-5.19005	13	14	13	3UTR		0	0			EFNA2
bta-miR-2367-5p	NM_001102531	RAP2B	ACCCTGTAACTCAGCCATCAGAG#TTCTGTGTTTCATATTCAGTGATTTAATACAGCATCACGGCTGAGGTGGACAGGGG#.((((((..(((((((.......#.)))))))....)))))).	2485	2541	1	-25.3	1	0.000655578	0.456	0	0	-7.16335	13	19	7	3UTR		0	0			DNASE1L2
bta-miR-2367-5p	NM_001102537	CDC42SE2	ACCCTGTAACTCAGCCATCAGAG#CTGGGTTATAGAGGTA#((((((((((((((.........#))))))))))).))).	2062	2078	1	-18.2	1	0.031535	0.632	0	0	-4.90607	14	16	11	3UTR		0	0			IVL
bta-miR-2367-5p	NM_001102545	KCTD7	ACCCTGTAACTCAGCCATCAGAG#CTCTGCTCAGTGGTTGGGACGGTGCAGGT#..((((((.((((((((((((((#)))))....)))))))))....)))))).	3398	3427	1	-23.6	1	7.30609e-05	0.441	0	0	-6.01339	20	29	9	3UTR		0	0			TWF2
bta-miR-2367-5p	NM_001103183	POLDIP3	ACCCTGTAACTCAGCCATCAGAG#CTCTGGACCTTGTCCTCTGGGTGGCTGTGTGGTCCACTGCAGGGTA#((((((((((.((((((((((((#.)))))).)))))).)).......)))))))).	3161	3207	1	-30.4	1	0.000120736	0.397	0	0	-6.76235	22	33	8	3UTR		0	0			TDP2
bta-miR-2367-5p	NM_001103230	VWA1	ACCCTGTAACTCAGCCATCAGAG#CTGGGTGGAGGGCCTCTGTGCTGGGGCAGGGA#.((((((..((((((...(((((#.))))).)))))))))))).	2125	2157	1	-24.9	1	2.46635e-05	0.294	0	0	-7.3964	17	20	12	3UTR		0	0			ABCG4
bta-miR-2367-5p	NM_001103245	EFHD2	ACCCTGTAACTCAGCCATCAGAG#CTTTAAATGGTTTGCACAGACCAGGTGGTTGGGAGCAGGGG#.((((((..((((((((((....#.)))))))))).)))))).	1707	1748	1	-26.9	1	7.97144e-05	0.426	0	0	-7.16335	16	19	10	3UTR		0	0			C2CD2L
bta-miR-2367-5p	NM_001103263	RABGAP1L	ACCCTGTAACTCAGCCATCAGAG#CTGATGATCTTTGTACAGGGA#.(((((((.......((((((..#)))))).......))))))).	1372	1393	1	-19.4	1	0.00632182	0.588	0	0	-15.1452	13	21	7	3UTR		0	0			RASEF
bta-miR-2367-5p	NM_001103269	SLC29A2	ACCCTGTAACTCAGCCATCAGAG#GGAGGCTGGCAGGGA#.((((((....(((((.((....#)).))))))))))).	2305	2320	1	-19.7	1	6.64731e-06	0.397	0	0	-11.2306	13	15	11	3UTR		0	0			JAM3
bta-miR-2367-5p	NM_001103276	DHCR24	ACCCTGTAACTCAGCCATCAGAG#TGGGGCTGGGACTCAGGGTG#((((((...(((((((.(((...#))))))))))...)))))).	2564	2584	1	-24.4	0	1.23867e-05	0.382	0	0	-8.85129	16	20	10	3UTR		0	0			ITK
bta-miR-2367-5p	NM_001103307	B3GNT6	ACCCTGTAACTCAGCCATCAGAG#CTCTGGTGGCTCAGACGGT#...((((..((.(((((((((((#))))))))))).)))))).	2397	2416	1	-22	0	0.000202622	0.471	0	0	-13.2314	17	19	11	3UTR		0	0			SUB1
bta-miR-2367-5p	NM_001103308	TTC25	ACCCTGTAACTCAGCCATCAGAG#TCAGCAGGCTGGTGTTCACAGGGA#.(((((((((((((((.......#.)))))).))).)))))).	2133	2157	1	-22.8	1	4.59096e-05	0.485	0	0	-3.79332	15	19	6	3UTR		0	0			HAL
bta-miR-2367-5p	NM_001103329	FAM177A1	ACCCTGTAACTCAGCCATCAGAG#CTGAATGCCTCCTCTGGGTCATGTAGTTGCAGGGTG#(((((((((((((....((((((#.))))))....)).))))))))))).	1465	1501	1	-27.3	1	0.00362643	0.515	0	0	-5.76291	19	26	11	3UTR		0	0			ABHD14B
bta-miR-2367-5p	NM_001103336	GRTP1	ACCCTGTAACTCAGCCATCAGAG#GGGTGGGGGAACAGGGG#.((((((..((((.((.......#)).))))...)))))).	1522	1539	1	-20.5	1	0.00824155	0.324	0	0	-8.02019	12	17	6	3UTR		0	0			ZNRF2
bta-miR-2367-5p	NM_001103338	ACTR1B	ACCCTGTAACTCAGCCATCAGAG#CTCTGTGGTTGGGTTCACAGA#...((((((((((((((.(((((#))))))))))))))).)))).	1293	1314	1	-25.7	0	7.77194e-06	0.456	0	0	-6.51454	19	21	15	3UTR		0	0			ELOF1
bta-miR-2367-5p	NM_001103342	TSC22D3	ACCCTGTAACTCAGCCATCAGAG#CTGACAAAGAGTAGGTCTCTAGAGGCTGAGTTGCATGGGG#.(((((((((((((((.((((((#.)))).)))))))))))))).))).	947	987	1	-32.2	1	0.000980639	0.456	0	0	-3.79332	21	25	14	3UTR		0	0			HMGCR
bta-miR-2367-5p	NM_001104977	CDCA7L	ACCCTGTAACTCAGCCATCAGAG#CTCCCAGACAGTAACTGGAGGCCAGGTCGTTACAGGGG#.(((((((((.(.(((.((((..#.)))).)))...)..))))))))).	1720	1758	1	-23.8	1	0.000104287	0.485	0	0	-7.90723	17	25	9	3UTR		0	0			OXLD1
bta-miR-2367-5p	NM_001105000	EFNA2	ACCCTGTAACTCAGCCATCAGAG#GATGGATGGGGCAGGGG#.((((((..((((.(((((....#))))).)))))))))).	1029	1046	1	-22.6	1	0.0288771	0.412	0	0	-8.02019	15	17	10	3UTR		0	0			ANKH
bta-miR-2367-5p	NM_001105019	DNASE1L2	ACCCTGTAACTCAGCCATCAGAG#GGCTGGGTTAGGGTC#((((((..((((((((.......#)))))))))))))).	1722	1737	1	-22	0	1.27412e-06	0.382	0	0	-7.7949	14	15	14	3UTR		0	0			MCRIP1
bta-miR-2367-5p	NM_001105320	IVL	ACCCTGTAACTCAGCCATCAGAG#TTCTGCATGTCTCTTTGATAGGGCTGGGGTGGGGGGA#.((((.(..((((((((((((((#.)))))))..)))))))..).)))).	1413	1450	1	-27.2	0	3.60057e-09	0.426	0	0	-9.06431	19	26	7	3UTR		0	0			PRKAA1
bta-miR-2367-5p	NM_001105324	TWF2	ACCCTGTAACTCAGCCATCAGAG#CTTTGGCCACAAGGGGTGAGGTCATTTGGGGCTGGGGCAGGGG#.((((((..(((((((.(((((.#.)))))))))))))))))).	1507	1550	1	-26.1	1	0.00470335	0.368	0	0	-7.16335	18	20	18	3UTR		0	0			CLN6
bta-miR-2367-5p	NM_001105341	TDP2	ACCCTGTAACTCAGCCATCAGAG#CTTTTAATAGTGCTCGTAGCTGCTGGCTGGATTTCAAGCAGGGC#.((((((((.(((((((.(((..#.))).))))))).))....)))))).	1414	1458	1	-23.5	1	0.00095891	0.529	0	0	-5.03583	18	26	7	3UTR		0	0			GNAQ
bta-miR-2367-5p	NM_001105343	ABCG4	ACCCTGTAACTCAGCCATCAGAG#TCTGACTTTCCTGGGATGGCTGGGGTCCAGGC#..((((...((((((((((..((#.))..))))))))))...)))).	3483	3515	1	-24.8	0	1.37957e-06	0.471	0	0	-9.87071	16	23	10	3UTR		0	0			MGC134232
bta-miR-2367-5p	NM_001105343	ABCG4	ACCCTGTAACTCAGCCATCAGAG#GTGGTCCCTCCCCTCTCCTGAGTTACAGGC#..((((((((((((.....((((#.)))).)))))))))))).	2953	2983	1	-21.2	1	0.000344711	0.426	0	0	-5.9255	16	19	12	3UTR		0	0			MRPL34
bta-miR-2367-5p	NM_001105358	C2CD2L	ACCCTGTAACTCAGCCATCAGAG#GGTGGCTGGGAGAAAGAGGA#.((((....((((((((((....#))))))))))....)).)).	2638	2658	1	-21.1	0	0.0364382	0.412	0	0	-10.608	14	20	10	3UTR		0	0			KIF3B
bta-miR-2367-5p	NM_001105362	RASEF	ACCCTGTAACTCAGCCATCAGAG#CTGGTGGGGAACTGTCAAACTGATTCAGGGA#.(((((.((.(((((((((((..#)))))))............))))))))))).	4789	4820	1	-19.7	0	0.00634153	0.515	0	0	-6.57952	18	31	11	3UTR		0	0			SCRN1
bta-miR-2367-5p	NM_001105364	JAM3	ACCCTGTAACTCAGCCATCAGAG#CTGGCAGCCAGGGTCATGACCCGAGCCTTGGCTGCAGTGACAGGGC#.((((((.(((((((((......#.)))))).))).)))))).	1250	1296	1	-24.3	1	0.000280005	0.338	0	0	-6.10696	15	19	6	3UTR		0	0			MYOG
bta-miR-2367-5p	NM_001105388	ITK	ACCCTGTAACTCAGCCATCAGAG#GGCATCCTGGGTTGGGGGGG#.((((.((((((((((.......#)))....))))))).)))).	2728	2748	1	-21	0	5.62939e-06	0.426	0	0	-5.69428	14	20	7	3UTR		0	0			PLEKHB1
bta-miR-2367-5p	NM_001105407	SUB1	ACCCTGTAACTCAGCCATCAGAG#CTCTGAATTGATTTTCATTGAGCCATAATGATGAAGCAGAAATAGGCTGAGGCACAGATTTCAGGGG#.(((((...(((((((.......#.)))))))..........))))).	1545	1612	1	-21	0	0.00173692	0.559	0	0	-8.70704	12	24	7	3UTR		0	0			DYNLL2
bta-miR-2367-5p	NM_001105440	HAL	ACCCTGTAACTCAGCCATCAGAG#CTGTGGGGTGTGCTGGTTGCCAGGGC#.(((((((((.((((((((....#.)))).))))))))).)))).	3373	3399	1	-23.6	1	2.123e-05	0.426	0	0	-6.6181	17	21	9	3UTR		0	0			AGT
bta-miR-2367-5p	NM_001105441	ABHD14B	ACCCTGTAACTCAGCCATCAGAG#CTCTGAGGTTTGGCTGGTGGGGA#.((((...((.((((((((((((#))))))....)))))))))))).	2003	2026	1	-22.7	0	0.000221316	0.471	0	0	-12.3764	18	23	12	3UTR		0	0			ATP2A3
bta-miR-2367-5p	NM_001105443	ZNRF2	ACCCTGTAACTCAGCCATCAGAG#GATGGACAATCATATAGGGA#.(((((((......(((((....#))))).......))))))).	1197	1217	1	-16.7	1	0.0798158	0.588	0	0	-14.4098	12	20	7	3UTR		0	0			TFF3
bta-miR-2367-5p	NM_001105508	ELOF1	ACCCTGTAACTCAGCCATCAGAG#GGTAGAGTTGAAGGGTG#(((((.((((((.(((.......#))).)))))).))))).	502	519	1	-19	0	0.16948	0.338	0	0	-7.12766	14	17	6	3UTR		0	0			TMEM167B
bta-miR-2367-5p	NM_001105613	HMGCR	ACCCTGTAACTCAGCCATCAGAG#CTTGTCCTGTGGCCAGGAGGTTGGTGGCTGAAAGGTTCACACAGGGC#.((((((((((((((((((((..#.)))))))))))...)))...)))))).	4008	4055	1	-26.5	1	0.000154113	0.485	0	0	-3.79332	20	28	11	3UTR		0	0			RAB14
bta-miR-2367-5p	NM_001105635	OXLD1	ACCCTGTAACTCAGCCATCAGAG#TTCGTGCGGCTGGTGTCGGCAGGAGTA#(((((((.((((((((.......#.)))))).))..))))).)).	552	579	1	-19.6	1	0.00121774	0.426	0	0	-6.25121	15	21	6	3UTR		0	0			SLC22A17
bta-miR-2367-5p	NM_001109793	ANKH	ACCCTGTAACTCAGCCATCAGAG#CTCTGAGTGGGTTTTCCGCTTAGAATTAAGATGCATTGCTTTGGGGTGGTTGCAGGGG#.((((((((((..(((.((((((#.))))))))))))))))))).	3567	3625	1	-25.1	1	0.0248021	0.559	0	0	-8.42926	19	21	19	3UTR		0	0			ELP3
bta-miR-2367-5p	NM_001109794	MCRIP1	ACCCTGTAACTCAGCCATCAGAG#CTCTGTGTGGTGAGTTGGGAGGGTC#(((((.(((((((.(((((((((#))))).)))))))))))..))))).	1110	1135	1	-26.1	0	7.47457e-05	0.441	0	0	-6.69537	21	25	11	3UTR		0	0			SP140L
bta-miR-2367-5p	NM_001109802	PRKAA1	ACCCTGTAACTCAGCCATCAGAG#CTGAGAGGAACTTTTCTACCAGGTTGGGGGACTGGGG#.(((.((..(((((((.......#.)))))))..)).))).	4441	4478	1	-20.3	0	0.000240292	0.603	0	0	-11.2824	12	17	7	3UTR		0	0			SMIM13
bta-miR-2367-5p	NM_001109984	CLN6	ACCCTGTAACTCAGCCATCAGAG#CTGGTGCCTGTGGATAGGGG#.((((((..(.(((.((((((..#)))))).))).).)))))).	1286	1306	1	-20.8	1	6.87231e-05	0.412	0	0	-10.7236	16	20	6	3UTR		0	0			RICTOR
bta-miR-2367-5p	NM_001110002	GNAQ	ACCCTGTAACTCAGCCATCAGAG#CTTTGGGCTGGGACAGTGGA#.((((((..(((((((..(((((#)))))))))))))))).)).	1911	1931	1	-20.7	1	2.6369e-08	0.528	0	0	-7.16335	18	20	16	3UTR		0	0			PCGF2
bta-miR-2367-5p	NM_001110183	MGC134232	ACCCTGTAACTCAGCCATCAGAG#TTGAGCACATTTGTGCAGGCACTGGCTGAGGCTGCAGA#...(((((.((((((((......#.))))))))..))))).	1807	1845	1	-21	0	0.000255734	0.456	0	0	-7.57093	13	17	8	3UTR		0	0			DUSP13
bta-miR-2367-5p	NM_001110187	MRPL34	ACCCTGTAACTCAGCCATCAGAG#CTGGGGAGCAGGGA#.((((((..(((((.........#)))))..)))))).	437	451	1	-18.7	1	0.00260118	0.471	0	0	-8.13185	11	14	6	3UTR		0	0			TCHP
bta-miR-2367-5p	NM_001110788	KIF3B	ACCCTGTAACTCAGCCATCAGAG#CTGGAGGTTGAGTCTCTGGTG#(((..(..((((((((.((((..#)))).))))))))..).))).	4605	4626	1	-20.8	0	0.000195954	0.574	0	0	-14.946	16	21	8	3UTR		0	0			TUBA1A
bta-miR-2367-5p	NM_001110803	SCRN1	ACCCTGTAACTCAGCCATCAGAG#TGGTGGTGGTGGCAGGGG#.((((((.(((..(((((((...#)))))))))).)))))).	2907	2925	1	-22.6	1	0.0162692	0.456	0	0	-10.7429	16	18	10	3UTR		0	0			PLCB4
bta-miR-2367-5p	NM_001110803	SCRN1	ACCCTGTAACTCAGCCATCAGAG#CTTTGTGCGTTGGGATGCGTGGGG#.(((((((.((((((((.(((((#))))))).)))))).)))).))).	4068	4092	1	-21	1	0.00311182	0.529	0	0	-4.84971	20	24	7	3UTR		0	0			USP22
bta-miR-2367-5p	NM_001111325	MYOG	ACCCTGTAACTCAGCCATCAGAG#GGCGGGGGGCAGGGG#.((((((..(((.(((.......#))))))..)))))).	1315	1330	1	-21	1	0.000502212	0.441	0	0	-8.45248	12	15	6	3UTR		0	0			EIF4EBP2
bta-miR-2367-5p	NM_001113278	PLEKHB1	ACCCTGTAACTCAGCCATCAGAG#GGTGCTGAGTGAGGGGGA#.((((.(.((((((.((((....#)))))))))).).)))).	1502	1520	1	-21.7	0	0.00374821	0.471	0	0	-8.74337	15	18	10	3UTR		0	0			RCBTB1
bta-miR-2367-5p	NM_001113279	PLEKHB1	ACCCTGTAACTCAGCCATCAGAG#GGTGCTGAGTGAGGGGGA#.((((.(.((((((.((((....#)))))))))).).)))).	1397	1415	1	-21.7	0	0.00374821	0.471	0	0	-8.74337	15	18	10	3UTR		0	0			ORAI2
bta-miR-2367-5p	NM_001113280	PLEKHB1	ACCCTGTAACTCAGCCATCAGAG#GGTGCTGAGTGAGGGGGA#.((((.(.((((((.((((....#)))))))))).).)))).	1330	1348	1	-21.7	0	0.00374821	0.471	0	0	-8.74337	15	18	10	3UTR		0	0			KCTD3
bta-miR-2367-5p	NM_001113303	DYNLL2	ACCCTGTAACTCAGCCATCAGAG#GATGAGGTGGGGGATGGGGTG#(((((((..((((.(((((....#)))).).))))..))))))).	1933	1954	1	-22.8	1	0.0158156	0.5	0	0	-8.16444	16	21	7	3UTR		0	0			FLNB
bta-miR-2367-5p	NM_001114082	AGT	ACCCTGTAACTCAGCCATCAGAG#CTGACACTGAGCTGCAGGGTT#((((((((.(((((...((((..#))))..))))).)))))))).	1520	1541	1	-23.9	1	1.02938e-05	0.382	0	0	-5.96246	17	21	8	3UTR		0	0			GPR137B
bta-miR-2367-5p	NM_001114154	ATP2A3	ACCCTGTAACTCAGCCATCAGAG#ATGGCGAGTTATCAAGGGC#.(((((((((((.(((((.....#))))))))))))..)))).	3907	3926	1	-20.3	1	0.00357121	0.471	0	0	-5.08246	16	19	12	3UTR		0	0			HKDC1
bta-miR-2367-5p	NM_001114154	ATP2A3	ACCCTGTAACTCAGCCATCAGAG#GGGGGCTGAGCAGGGA#.(((((...(((((((.((....#)).)))))))))))).	3589	3605	1	-22	0	0.0059291	0.338	0	0	-8.70704	14	16	12	3UTR		0	0			DOCK8
bta-miR-2367-5p	NM_001114509	TFF3	ACCCTGTAACTCAGCCATCAGAG#GGCCTGGGGAGCAGGGA#.((((((..(((((((.......#))).))))..)))))).	586	603	1	-22.9	1	9.19532e-06	0.368	0	0	-7.16335	13	17	6	3UTR		0	0			CRMP1
bta-miR-2367-5p	NM_001128503	TMEM167B	ACCCTGTAACTCAGCCATCAGAG#CTGGGAGGGTGGGGTTGGGAGGCTGAGTGGGA#.(((....((((((((.((((..#.))))..))))))))))).	786	818	1	-19.7	0	0.0158757	0.485	0	0	-13.6706	15	19	11	3UTR		0	0			DIRAS2
bta-miR-2367-5p	NM_001130754	RAB14	ACCCTGTAACTCAGCCATCAGAG#CTTTGGTGCTGGCAGGGTT#(((((((....(((.((((((((#)))))))))))))))))).	1731	1750	1	-21.8	1	0.00153276	0.368	0	0	-12.1103	18	19	18	3UTR		0	0			ARHGEF4
bta-miR-2367-5p	NM_001130755	SLC22A17	ACCCTGTAACTCAGCCATCAGAG#CTCCCTTGGCTAGAGTCAGGGG#.(((((..(((((((((...(((#)))...))))).))))))))).	2248	2270	1	-23.3	0	3.55875e-05	0.397	0	0	-7.65065	17	22	9	3UTR		0	0			UNC13D
bta-miR-2367-5p	NM_001130762	ELP3	ACCCTGTAACTCAGCCATCAGAG#CTGTGATGGGGAGAGAACAGGT#..(((((..(((..((((((.((#)).)))))).)))...))))).	2327	2349	1	-20.5	0	3.13204e-05	0.529	0	0	-10.473	16	22	6	3UTR		0	0			ATG14
bta-miR-2367-5p	NM_001130765	SP140L	ACCCTGTAACTCAGCCATCAGAG#CTGGTGCTGAGCAGTGGGGA#.(((((...(((((.((((((..#)))))))))))...))))).	497	517	1	-21.3	0	1.06895e-05	0.515	0	0	-9.44249	16	20	11	3UTR		0	0			WBP2
bta-miR-2367-5p	NM_001135578	SMIM13	ACCCTGTAACTCAGCCATCAGAG#TCCCCAGCAGCTGAGAGCGGGGC#.((((((..((((((........#.)))))).)))))).	2344	2367	1	-20.2	1	9.44317e-05	0.441	0	0	-7.3964	12	15	6	3UTR		0	0			SLC9A3
bta-miR-2367-5p	NM_001144096	RICTOR	ACCCTGTAACTCAGCCATCAGAG#CTTTGGGCAGAGGAGGGGGGA#.((((.(..(((.(((..(((((#)))))))).)))..).)))).	9033	9054	1	-20.2	0	0.0180046	0.618	0	0	-10.3534	16	21	8	3UTR		0	0			SLC4A9
bta-miR-2367-5p	NM_001144106	PCGF2	ACCCTGTAACTCAGCCATCAGAG#CTCTAATTGGCTGTGTATGGGGC#.((((((.((.((((((..((((#))))...)))))).)))))))).	1472	1495	1	-22.5	1	1.21849e-05	0.5	0	0	-8.93173	18	23	8	3UTR		0	0			SMO
bta-miR-2367-5p	NM_001163944	DUSP13	ACCCTGTAACTCAGCCATCAGAG#CTGAGGCAGAGGCAGGGA#.((((((..(((.(((.((((..#))))))).))))))))).	895	913	1	-23.3	1	0.00327829	0.456	0	0	-8.45248	16	18	9	3UTR		0	0			CAPN6
bta-miR-2367-5p	NM_001164026	TCHP	ACCCTGTAACTCAGCCATCAGAG#CTGTGATGGCTATACAGGA#..((((((....((((((((.((#)).)))))))).)))))).	1806	1825	1	-22.5	1	0.000456943	0.515	0	0	-13.4275	16	19	8	3UTR		0	0			TBX20
bta-miR-2367-5p	NM_001166505	TUBA1A	ACCCTGTAACTCAGCCATCAGAG#GGTGCTGCTTTTACAGGGA#.((((((((..(((.((((....#)))))))...)))))))).	1715	1734	1	-19.4	1	0.000659315	0.691	0	0	-8.59606	15	19	8	3UTR		0	0			NPTX1
bta-miR-2367-5p	NM_001166510	PLCB4	ACCCTGTAACTCAGCCATCAGAG#CTGGGGTTGGGGGGAGGGA#.((((.(..(((((((.((((..#))))))))))).).)))).	3956	3975	1	-21.7	0	0.0813745	0.515	0	0	-9.06431	16	19	11	3UTR		0	0			ZNF384
bta-miR-2367-5p	NM_001166567	USP22	ACCCTGTAACTCAGCCATCAGAG#CTGCTTAGGTCCAGGAGCGGCGTGGTTGCTGTGCAGGGTG#((((((((...(((((((.....#.)))))))...)))))))).	2927	2967	1	-22.8	1	0.00217064	0.338	0	0	-9.06125	15	20	8	3UTR		0	0			USP46
bta-miR-2367-5p	NM_001191149	EIF4EBP2	ACCCTGTAACTCAGCCATCAGAG#CTAATAACTGACTGGCTGGGGAGTCTGGGG#.(((.((..((((((((((((..#.)))).))))))))..).).))).	702	732	1	-24.2	0	0.000376394	0.515	0	0	-11.2824	17	24	8	3UTR		0	0			NYNRIN
bta-miR-2367-5p	NM_001191212	RCBTB1	ACCCTGTAACTCAGCCATCAGAG#CTCTGGGGCTGGTGAAGGCGTG#(((((...((.(((((.((((((#)))))))))))))..))).)).	1821	1843	1	-22.5	0	9.01424e-05	0.485	0	0	-12.5206	18	22	13	3UTR		0	0			AFMID
bta-miR-2367-5p	NM_001191348	ORAI2	ACCCTGTAACTCAGCCATCAGAG#CTCTTCAGTTAAAGGGGAGACTGATGGCTAAGAGCTCAGGGC#.(((((...((((((((((((..#.)))))))))..)))..))))).	1561	1603	1	-26.4	0	0.000113975	0.485	0	0	-8.70704	17	23	9	3UTR		0	0			CILP2
bta-miR-2367-5p	NM_001191424	KCTD3	ACCCTGTAACTCAGCCATCAGAG#CTGCCATCATAAAAGCTGGTGGCTGATACAGTGGG#.(((((((..(((((((((((..#.)))))))))))))))).)).	4836	4871	1	-28	1	0.000177004	0.485	0	0	-6.09222	18	21	16	3UTR		0	0			PLA2G4F
bta-miR-2367-5p	NM_001191460	FLNB	ACCCTGTAACTCAGCCATCAGAG#CTTTGGAATAAAAATGAAAGTGTTGGGGGGTTGCTGGCTGACTGCAGGGC#.(((((((..(((((((.(((..#.))).))))))).))))))).	9111	9161	1	-24.8	1	9.53898e-06	0.412	0	0	-6.09222	17	21	7	3UTR		0	0			CUX2
bta-miR-2367-5p	NM_001191481	GPR137B	ACCCTGTAACTCAGCCATCAGAG#TTCTGATGGCTCCATAGGA#..(((((.....(((((((((((#)))))))))))..))))).	1414	1433	1	-21	0	0.00338294	0.662	0	0	-15.7411	16	19	11	3UTR		0	0			OGDHL
bta-miR-2367-5p	NM_001191484	HKDC1	ACCCTGTAACTCAGCCATCAGAG#CTGGCTGGCTGAATTCCTTATGGGGA#.((((((((.(((((((((((..#)))).))))))).....)))))))).	3112	3138	1	-23	1	0.000121619	0.471	0	0	-5.03583	19	26	8	3UTR		0	0			CSPG4
bta-miR-2367-5p	NM_001191532	DOCK8	ACCCTGTAACTCAGCCATCAGAG#CTGGAGGCTGGTTCATCAGGGG#.(((((.(((.(((((.((((..#)))).))))))))...))))).	6702	6724	1	-25	0	0.00141455	0.5	0	0	-8.16179	17	22	8	3UTR		0	0			FKBP5
bta-miR-2367-5p	NM_001192021	CRMP1	ACCCTGTAACTCAGCCATCAGAG#CTGATGGAGGGGGGAGGGA#.((((....(((..(((((((..#)))))))..)))..)))).	2112	2131	1	-22.3	0	0.00546594	0.515	0	0	-12.754	14	19	7	3UTR		0	0			CAPN5
bta-miR-2367-5p	NM_001192064	DIRAS2	ACCCTGTAACTCAGCCATCAGAG#CTGTTGCCTGCCTGGCAGGCAGAGTACAGGGA#.((((((.((((.(((.((((..#.))))..))).)))))))))).	2100	2132	1	-24.2	1	0.000524431	0.382	0	0	-7.39609	17	22	10	3UTR		0	0			CARMIL1
bta-miR-2367-5p	NM_001192073	ARHGEF4	ACCCTGTAACTCAGCCATCAGAG#CTGCAAGTTAGCAGGGCTGAGTATGGGGTC#(((((((.((((((((.......#.))))))))))))))).	2202	2232	1	-24	1	1.79444e-07	0.471	0	0	-6.25121	15	17	15	3UTR		0	0			PTK7
bta-miR-2367-5p	NM_001192083	UNC13D	ACCCTGTAACTCAGCCATCAGAG#CTCTGTTCCCACTGAGGCAGGGG#.((((((..(((((....(((((#)))))......))))))))))).	4395	4418	1	-21.8	1	2.26321e-06	0.353	0	0	-8.13185	16	23	11	3UTR		0	0			MAPK8
bta-miR-2367-5p	NM_001192099	ATG14	ACCCTGTAACTCAGCCATCAGAG#TTCATGATTGCTGGGTTGCAT#....(((((((((((.(((((((#))).)))).))))))))))).	3150	3171	1	-21.3	0	0.00058175	0.5	0	0	-9.77961	18	21	11	3UTR		0	0			SF3B1
bta-miR-2367-5p	NM_001192132	WBP2	ACCCTGTAACTCAGCCATCAGAG#CTCCCCTTGGGGCTGAATCGGGGTT#((((((....((((((.((((..#.))))))))))..)))))).	882	907	1	-20.8	0	0.0012017	0.338	0	0	-10.0938	16	20	10	3UTR		0	0			DAZAP1
bta-miR-2367-5p	NM_001192140	TBX21	ACCCTGTAACTCAGCCATCAGAG#TTCTGCGGGTTGGGGTTGGGGGTG#(((((....(((((((..(((((#)))))..)))))))....))))).	1916	1940	1	-24	0	0.0066612	0.412	0	0	-10.7522	17	24	7	3UTR		0	0			PPM1H
bta-miR-2367-5p	NM_001192154	SLC9A3	ACCCTGTAACTCAGCCATCAGAG#GGCTGGGTTAGGGGTT#(((((.((((((((((.......#))))))))))))))).	4017	4033	1	-23.8	0	6.26625e-09	0.368	0	0	-5.83853	15	16	15	3UTR		0	0			SLC2A11
bta-miR-2367-5p	NM_001192206	SLC4A9	ACCCTGTAACTCAGCCATCAGAG#CTGGGGGTGGAGAGTGGCAGGGA#.((((((.((((.(((.((((..#)))).)))...)))).)))))).	3036	3059	1	-23.5	1	0.00811608	0.426	0	0	-7.39609	17	23	6	3UTR		0	0			DOCK9
bta-miR-2367-5p	NM_001192220	SMO	ACCCTGTAACTCAGCCATCAGAG#TGGCTGGGTTCCAGATCAGAGGGTA#(((((.(((((((((((......#)))))))))).......).))))).	3361	3386	1	-21.9	0	4.70639e-05	0.559	0	0	-5.83853	16	25	10	3UTR		0	0			ATOH8
bta-miR-2367-5p	NM_001192231	CAPN6	ACCCTGTAACTCAGCCATCAGAG#CTCTGGGGCTTCTGGGGGTGAGAGTCGAGCAGGA#..(((((.((((((((.((((((#))))))))))...........))))...))))).	2347	2381	1	-22.2	0	0.000373536	0.456	0	0	-7.27064	19	34	10	3UTR		0	0			HDAC7
bta-miR-2367-5p	NM_001192237	TBX20	ACCCTGTAACTCAGCCATCAGAG#CAGGGGTGGTGGGTGGGATGTGGGGTG#((((((((.((((.((((((...#.)))))).)))).)))))))).	1407	1434	1	-23	1	0.119987	0.397	0	0	-5.8508	18	22	8	3UTR		0	0			COL26A1
bta-miR-2367-5p	NM_001192354	NPTX1	ACCCTGTAACTCAGCCATCAGAG#CTTTGGTGGCTGCCCGTGTGCCTTGGGGC#.(((((((((.((((((((((((#))))))))))))...)).)))...)))).	1897	1926	1	-24.5	1	7.70008e-06	0.412	0	0	-6.6181	21	29	12	3UTR		0	0			NPEPPS
bta-miR-2367-5p	NM_001192394	ZNF384	ACCCTGTAACTCAGCCATCAGAG#GAAGGGAGAGTTCAGGGC#.(((((.(((((..((.((....#)).))..)))))))))).	2789	2807	1	-20.5	0	0.00221311	0.456	0	0	-7.48298	14	18	10	3UTR		0	0			GALNT15
bta-miR-2367-5p	NM_001192444	USP46	ACCCTGTAACTCAGCCATCAGAG#GGCTGAGACACCACGGGGA#.((((((..(((((((.......#))))))).....)))))).	1972	1991	1	-21.8	1	0.0019859	0.338	0	0	-7.16335	13	19	7	3UTR		0	0			BAZ2A
bta-miR-2367-5p	NM_001192459	NYNRIN	ACCCTGTAACTCAGCCATCAGAG#TTGGTGGCTGAGCTGGGACCAGGA#..((((((.((((((((((((..#)))))))))))).))....)))).	7058	7082	1	-24	1	0.000141286	0.5	0	0	-6.01339	18	24	12	3UTR		0	0			DAB2
bta-miR-2367-5p	NM_001192502	AFMID	ACCCTGTAACTCAGCCATCAGAG#CTCTGAAGCTGAGTACAGA#...((((.(((((((..((((((#)))))).))))))))))).	1103	1122	1	-23.7	0	0.00165068	0.485	0	0	-9.06122	17	19	11	3UTR		0	0			HES2
bta-miR-2367-5p	NM_001192528	CILP2	ACCCTGTAACTCAGCCATCAGAG#CTCTAGGGGGTTGAGGCAGGGA#.((((((..(((((((.((((((#)))).)).))))))))))))).	4055	4077	1	-25.2	1	2.18447e-05	0.554	0	0	-7.16335	19	22	13	3UTR		0	0			EIF4EBP3
bta-miR-2367-5p	NM_001192569	PLA2G4F	ACCCTGTAACTCAGCCATCAGAG#CTGTGAGAGCTGAGTGCAGGT#..(((((.(((((((..(((.((#)).)))..)))))))))))).	2900	2921	1	-25	0	4.70421e-05	0.456	0	0	-7.50368	17	21	12	3UTR		0	0			ARRB2
bta-miR-2367-5p	NM_001192597	CUX2	ACCCTGTAACTCAGCCATCAGAG#GATGGTTGACAGGGA#.(((((....(((((((((....#)))))))))))))).	6050	6065	1	-21.9	0	0.0204133	0.529	0	0	-9.94954	14	15	14	3UTR		0	0			PTPRB
bta-miR-2367-5p	NM_001192706	OGDHL	ACCCTGTAACTCAGCCATCAGAG#CTCTTAGGGCTGAGAAGCCAGAGGTG#((((((...(((((((...((((#))))...)))))))....))).))).	3269	3295	1	-22.7	0	8.08274e-06	0.529	0	0	-8.85129	17	26	7	3UTR		0	0			RBFOX2
bta-miR-2367-5p	NM_001192782	CSPG4	ACCCTGTAACTCAGCCATCAGAG#GGTGGGTGGGTTGCTCTGGGA#.(((.((((((((.(((((....#))))).))))))))...))).	7534	7555	1	-25	0	9.65585e-06	0.5	0	0	-8.7692	16	21	8	3UTR		0	0			C16H1orf115
bta-miR-2367-5p	NM_001192862	FKBP5	ACCCTGTAACTCAGCCATCAGAG#GGGAGAGTTGAGGGTG#(((((.((((((..((.......#))..))))))))))).	1937	1953	1	-18.4	0	0.0103533	0.529	0	0	-7.9845	13	16	11	3UTR		0	0			CHM
bta-miR-2367-5p	NM_001192894	CAPN5	ACCCTGTAACTCAGCCATCAGAG#CTGGGGCTGGAGGTTGGGTGGGG#.((((.((((((((((.((((..#)))))))))..))))).).))).	4285	4308	1	-22	0	0.0288285	0.382	0	0	-5.69428	18	23	9	3UTR		0	0			LOC531152
bta-miR-2367-5p	NM_001192903	CARMIL1	ACCCTGTAACTCAGCCATCAGAG#CTCTGAGGCAGCTACAGGT#..((((((.((..(((.((((((#))))))))))).)))))).	4261	4280	1	-21.6	1	9.26269e-05	0.456	0	0	-10.6493	17	19	11	3UTR		0	0			MLXIPL
bta-miR-2367-5p	NM_001192965	PTK7	ACCCTGTAACTCAGCCATCAGAG#TGTGGTGCTGGGCTGCGGGT#..((((((.(((((.(((((.(.#).)))))))))).)))))).	3755	3775	1	-21.5	1	7.54189e-05	0.397	0	0	-6.74884	17	20	10	3UTR		0	0			ADAM15
bta-miR-2367-5p	NM_001192974	MAPK8	ACCCTGTAACTCAGCCATCAGAG#GATGGAGGGGTAAAGGGC#.((((...((((..(((((....#)))))..))))..)))).	4712	4730	1	-19.9	0	0.0075207	0.588	0	0	-11.6976	13	18	5	3UTR		0	0			TRIM7
bta-miR-2367-5p	NM_001192994	SF3B1	ACCCTGTAACTCAGCCATCAGAG#CTGTGGTTAGTTGTAGGGA#.((((((((((.(((((.(((..#)))))))))))))))))).	4834	4853	1	-21.3	1	2.62935e-05	0.515	0	0	-7.14013	18	19	18	3UTR		0	0			SYNGAP1
bta-miR-2367-5p	NM_001193031	DAZAP1	ACCCTGTAACTCAGCCATCAGAG#GGCGGCTGAGACCAGGA#..((((...(((((((.((....#)).)))))))..)))).	1303	1320	1	-20.4	0	0.000752901	0.441	0	0	-9.87071	13	17	7	3UTR		0	0			TMEM62
bta-miR-2367-5p	NM_001193049	PPM1H	ACCCTGTAACTCAGCCATCAGAG#GGCTGGGTTGGGGA#.((((..(((((((((.......#))))))))))))).	1603	1617	1	-21.2	0	0.000271882	0.382	0	0	-7.23797	13	14	13	3UTR		0	0			CASP9
bta-miR-2367-5p	NM_001193097	SLC2A11	ACCCTGTAACTCAGCCATCAGAG#CTTTGTGTGGCTGAGTAGCAT#....(((.(((((((((((((((#))))).)))))))))).))).	2046	2067	1	-23.8	0	8.69125e-06	0.544	0	0	-11.8602	18	21	10	3UTR		0	0			ZNF263
bta-miR-2367-5p	NM_001193099	DOCK9	ACCCTGTAACTCAGCCATCAGAG#CAAGGGGATGGAAGAGTTACGGGA#..((((((((((..(((((....#.)))))..)))))))))).	6410	6434	1	-25.2	1	0.012485	0.544	0	0	-7.10297	15	19	10	3UTR		0	0			ARHGAP26
bta-miR-2367-5p	NM_001193104	ATOH8	ACCCTGTAACTCAGCCATCAGAG#CTGGAGGCCAGTGGTCTGTGACGGTTGTGCAGGGG#.(((((((...(((((.(((.((#.)).))).)))))))))))).	1787	1822	1	-22.8	1	0.00100475	0.353	0	0	-8.917	17	21	12	3UTR		0	0			DMGDH
bta-miR-2367-5p	NM_001193141	HDAC7	ACCCTGTAACTCAGCCATCAGAG#CTCTGGGGGCTGGAGTCGGGGG#.(((((..((((((((.((((((#)))))).))))).)))))))).	3558	3580	1	-27.1	0	0.000146004	0.324	0	0	-7.65065	19	22	8	3UTR		0	0			PRRC2A
bta-miR-2367-5p	NM_001193141	HDAC7	ACCCTGTAACTCAGCCATCAGAG#TTCTGGGGTTGAGGCCTGGGGC#.(((((...(((((((.((((((#)))))))))))))...))))).	4053	4075	1	-23.2	0	3.64671e-06	0.471	0	0	-8.70704	18	22	13	3UTR		0	0			NPM3
bta-miR-2367-5p	NM_001193154	COL26A1	ACCCTGTAACTCAGCCATCAGAG#TCTGGTGGCTGGGCGGGGC#.(((((...(((((((((((((.#)))))))))))))))))).	1693	1712	1	-30.3	0	1.26797e-06	0.412	0	0	-8.70704	18	19	18	3UTR		0	0			WTIP
bta-miR-2367-5p	NM_001193159	NPEPPS	ACCCTGTAACTCAGCCATCAGAG#TTCTGGTTCAGTTCGGCCTGTAAGAAGTCAGTGGTTGCTGATGCAGGGC#.(((((((..(((((.((((...#.)))).)))))))))))).	3691	3740	1	-21.6	1	0.000542244	0.559	0	0	-6.32527	16	19	12	3UTR		0	0			SUZ12
bta-miR-2367-5p	NM_001193182	GALNT15	ACCCTGTAACTCAGCCATCAGAG#CTCTGGTGGCTCAGTAGTAAAGGA#..(((...(((.(((((((((((#))))))))))).))).....))).	2242	2266	1	-23.8	0	0.00143624	0.485	0	0	-14.0621	17	24	11	3UTR		0	0			LARGE1
bta-miR-2367-5p	NM_001193230	BAZ2A	ACCCTGTAACTCAGCCATCAGAG#CTCAGTTTGGAATGGGGGTTGATGGGGGGGTGGGACAGGGC#.((((((.((((..(((((((..#.)))))))..))))...)))))).	7957	7998	1	-24	1	0.0139492	0.456	0	0	-8.25293	17	24	7	3UTR		0	0			ALG1
bta-miR-2367-5p	NM_001193246	DAB2	ACCCTGTAACTCAGCCATCAGAG#GGTGGTGGGGAGGGGGTG#(((((.(..((((.(((((....#))))))))).).))))).	4120	4138	1	-19.9	0	0.000492095	0.529	0	0	-10.0654	15	18	9	3UTR		0	0			PALB2
bta-miR-2367-5p	NM_001199005	HES2	ACCCTGTAACTCAGCCATCAGAG#TGTGAGGGACTGGGGCACTGGGGCAAGAAGATAGAGCTGATTGCAGGGG#.((((((((.(((((((((....#.))).).))))))))))))).	1724	1773	1	-22.8	1	0.00324143	0.412	0	0	-5.03583	17	21	13	3UTR		0	0			RNF157
bta-miR-2367-5p	NM_001204168	EIF4EBP3	ACCCTGTAACTCAGCCATCAGAG#CTCCCAACCCCTGGCACTTGGTTACAGCTGAGGCTGGGCCAGGGG#.(((((...(((((((.((((..#.))))))))))).))))).	609	654	1	-26.7	0	7.75094e-05	0.456	0	0	-8.70704	16	19	11	3UTR		0	0			COL5A3
bta-miR-2367-5p	NM_001205277	ARRB2	ACCCTGTAACTCAGCCATCAGAG#GATGGCGGGGCGGGGG#.((((((..(((.((((((....#))))))))))))))).	1481	1497	1	-23	1	0.0137787	0.309	0	0	-8.45248	15	16	15	3UTR		0	0			ZNF800
bta-miR-2367-5p	NM_001205297	PTPRB	ACCCTGTAACTCAGCCATCAGAG#CTGTATAACAGGACAAGTGGTAAAAAGTGGATGGAGGTGGTTGCAGGGG#.(((((((((((..(((((....#.)))))..).)))))))))).	6945	6994	1	-25.7	1	0.0140976	0.485	0	0	-5.9393	16	21	10	3UTR		0	0			PTPN3
bta-miR-2367-5p	NM_001205372	RBFOX2	ACCCTGTAACTCAGCCATCAGAG#CTGACTGGCTGGGGGACAA#....(((..((((((((((((..#)))).))))))))..))).	1844	1863	1	-23.1	0	0.00253637	0.5	0	0	-12.9166	15	19	8	3UTR		0	0			STAT2
bta-miR-2367-5p	NM_001205372	RBFOX2	ACCCTGTAACTCAGCCATCAGAG#CTGGAGGTTTGGTGAGCAGGGC#.((((((.(((.((((.((((..#)))).)))).)))..)))))).	2591	2613	1	-22.7	1	0.000250981	0.456	0	0	-9.45376	17	22	6	3UTR		0	0			EPHA2
bta-miR-2367-5p	NM_001205383	C16H1orf115	ACCCTGTAACTCAGCCATCAGAG#GCTGAGTTGTCATTTCCTCCAAGACAGGGTA#(((((((((((((((........#))))))))...............))))))).	2581	2612	1	-20.9	1	0.00587867	0.515	0	0	-4.17062	15	31	8	3UTR		0	0			ATN1
bta-miR-2367-5p	NM_001205389	CHM	ACCCTGTAACTCAGCCATCAGAG#TTTGGAATTGGCTCCCAAATTTCCTTTGATTATTTGAGTTATATTTTCTTTATGGGTG#((((((((((((((..(((((((#.)))))))...))))))))))..........)))).	2363	2421	1	-19.4	1	0.00638618	0.691	0	0	-4.90607	21	36	10	3UTR		0	0			E4F1
bta-miR-2367-5p	NM_001205395	LOC531152	ACCCTGTAACTCAGCCATCAGAG#TTGGTGGTGGGTCACAGGT#..(((((.(((((.(((((((..#)))))))))))).))))).	1492	1511	1	-22.3	0	0.000162582	0.485	0	0	-8.12748	17	19	12	3UTR		0	0			LGALSL
bta-miR-2367-5p	NM_001205408	MLXIPL	ACCCTGTAACTCAGCCATCAGAG#CTGTGATCTGGGCGTGGGTGGTGGGGGTGGGGGGTTGCAGGGG#.(((((((((((..(((((....#.))))).))))))))))).	2726	2769	1	-27.1	1	0.00124083	0.324	0	0	-5.9393	16	19	11	3UTR		0	0			DHTKD1
bta-miR-2367-5p	NM_001205423	TP53INP1	ACCCTGTAACTCAGCCATCAGAG#ATGGTTGGGTTGGGGGGA#.((((.((((((((((((.....#)))))))))))).)))).	3627	3645	1	-25.4	0	0.114775	0.529	0	0	-5.69428	16	18	12	3UTR		0	0			TRAPPC10
bta-miR-2367-5p	NM_001205442	ADAM15	ACCCTGTAACTCAGCCATCAGAG#CTGTCTGCTGAGTTACAATAAAAGCGAGGTCTTGGGA#.((((((((((((((...(((..#)))...)))))))))))................))).	2916	2953	1	-22.4	1	0.0506669	0.513	0	0	-4.02637	17	37	11	3UTR		0	0			AGO1
bta-miR-2367-5p	NM_001205446	TRIM7	ACCCTGTAACTCAGCCATCAGAG#CTCTTGGCTGTGCAAGGGA#.(((((((...((((((..((((#)))))))))))))).))).	1962	1981	1	-19.6	1	1.52517e-06	0.485	0	0	-8.917	17	19	14	3UTR		0	0			ARHGEF40
bta-miR-2367-5p	NM_001205466	SYNGAP1	ACCCTGTAACTCAGCCATCAGAG#GGTGGAACTGAGGTTCAGGGG#.(((((...((((((((((....#)))))..)))))...))))).	4772	4793	1	-23.8	0	0.00460849	0.412	0	0	-8.70704	15	21	5	3UTR		0	0			PDK1
bta-miR-2367-5p	NM_001205497	TMEM62	ACCCTGTAACTCAGCCATCAGAG#TGGGAGTTGGGGGGA#.((((.((((((..(((......#))))))))).)))).	2040	2055	1	-17.7	0	0.000230079	0.485	0	0	-7.84025	13	15	9	3UTR		0	0			NEUROD2
bta-miR-2367-5p	NM_001205504	CASP9	ACCCTGTAACTCAGCCATCAGAG#GATGGTGGGATTGCAGGTGTC#(((((((((((((.(((((....#))))))))).))))))).)).	3195	3216	1	-22.2	1	0.0072693	0.515	0	0	-4.79441	18	21	9	3UTR		0	0			ANKRD28
bta-miR-2367-5p	NM_001205513	ZNF263	ACCCTGTAACTCAGCCATCAGAG#CTGGTGGTGAGTTGCAGC#...((((((((((.(((((((..#))))))))))))))))).	2782	2800	1	-26	0	7.89653e-05	0.471	0	0	-7.37138	17	18	17	3UTR		0	0			WDR37
bta-miR-2367-5p	NM_001205522	ARHGAP26	ACCCTGTAACTCAGCCATCAGAG#CTGCTGATTCCAGTGTTGTGGACCATTGCTCTTTGCCGCTGAGAAATACAGGGTG#((((((((.((((((...(((((#.)))))..))))))...)))))))).	2496	2551	1	-25.3	1	0.000347607	0.471	0	0	-5.22701	19	26	8	3UTR		0	0			SETD5
bta-miR-2367-5p	NM_001205545	DMGDH	ACCCTGTAACTCAGCCATCAGAG#CTTGTACTCAGAATTATAACTGATTGGCTGGGGAATGGGGA#.((((((..((((((((((((..#.))))).)))))))..)))))).	2641	2682	1	-28.3	1	0.00187393	0.662	0	0	-7.16335	18	23	7	3UTR		0	0			DYRK1A
bta-miR-2367-5p	NM_001205557	PRRC2A	ACCCTGTAACTCAGCCATCAGAG#GGTGGGTGGGGAAGGGTT#(((((....((((.(((((....#))))).))))..))))).	6741	6759	1	-21.6	0	0.0607808	0.441	0	0	-11.6091	14	18	5	3UTR		0	0			ADNP
bta-miR-2367-5p	NM_001205560	NPM3	ACCCTGTAACTCAGCCATCAGAG#CTTTGTATCTTCTCCACTGAAGAGGGTTGGGGCGGGGG#.((((((..(((((((.((((..#.))))....))))))))))))).	598	636	1	-22.1	1	0.00348451	0.397	0	0	-7.16335	17	23	13	3UTR		0	0			DAPK1
bta-miR-2367-5p	NM_001205562	WTIP	ACCCTGTAACTCAGCCATCAGAG#CTGCTGGTTGGGTGGGAAGGGTT#(((((...(((((((((.(((..#))).)))))))))....))))).	1956	1979	1	-24.8	0	0.00815593	0.382	0	0	-9.69585	17	23	9	3UTR		0	0			TAOK3
bta-miR-2367-5p	NM_001205587	SUZ12	ACCCTGTAACTCAGCCATCAGAG#CTGTGGTTGAGTAACAT#....(((.(((((((((.(((..#)))))))))))).))).	3341	3358	1	-19.6	0	7.80516e-05	0.676	0	0	-11.8602	15	17	12	3UTR		0	0			DHX8
bta-miR-2367-5p	NM_001205588	LARGE1	ACCCTGTAACTCAGCCATCAGAG#CTCTGCCGGGCTGTTTGTATCGAGTTGCAGTGTG#((.(((((((((((((..(((((#)))))...)))).........))))))))).)).	3471	3505	1	-23.1	0	0.00138461	0.471	0	0	-5.49511	20	34	9	3UTR		0	0			UBE2R2
bta-miR-2367-5p	NM_001205603	ALG1	ACCCTGTAACTCAGCCATCAGAG#GTGGTTGGGGATTGCAGGGC#.(((((((((((((((((.....#)))))))))..)))))))).	3475	3495	1	-24.1	1	0.000123632	0.324	0	0	-3.79332	17	20	9	3UTR		0	0			MIIP
bta-miR-2367-5p	NM_001205615	PALB2	ACCCTGTAACTCAGCCATCAGAG#TTCTGATGGTGGGGCACT#.....((..((((.(((((((((#)))))))))))))..)).	3700	3718	1	-18.9	0	7.23587e-06	0.588	0	0	-17.8925	15	18	13	3UTR		0	0			RPRD2
bta-miR-2367-5p	NM_001205618	RNF157	ACCCTGTAACTCAGCCATCAGAG#TTCTGGTGGCAGAGGCAGT#...((((..(((.((((((((((#)))))))))).))))))).	2667	2686	1	-22.3	0	0.000489559	0.515	0	0	-11.1737	17	19	10	3UTR		0	0			NT5M
bta-miR-2367-5p	NM_001205624	COL5A3	ACCCTGTAACTCAGCCATCAGAG#CTGGTGGGGTTGGGGGGA#.((((.(((((...(((((((..#)))))))))))).)))).	5978	5996	1	-22.5	0	0.000258822	0.426	0	0	-11.1871	16	18	12	3UTR		0	0			UNC119B
bta-miR-2367-5p	NM_001205671	ZNF800	ACCCTGTAACTCAGCCATCAGAG#GATGGCACAGGGTC#(((((((......((((((....#))))))))))))).	2464	2478	1	-19.8	1	0.00090092	0.647	0	0	-16.0108	13	14	13	3UTR		0	0			PILRA
bta-miR-2367-5p	NM_001205687	PTPN3	ACCCTGTAACTCAGCCATCAGAG#CTGAGTGGCAGGGG#.((((((.((((((.........#)))))).)))))).	3220	3234	1	-20.2	1	0.0174947	0.368	0	0	-7.07546	12	14	6	3UTR		0	0			SLC12A5
bta-miR-2367-5p	NM_001205689	STAT2	ACCCTGTAACTCAGCCATCAGAG#TGGCTGGCTGGGAATAGGGC#.((((((..(((((((((((...#))).)))))))).)))))).	3710	3730	1	-23.2	1	7.42223e-05	0.394	0	0	-7.16335	17	20	8	3UTR		0	0			ZHX2
bta-miR-2367-5p	NM_001205731	EPHA2	ACCCTGTAACTCAGCCATCAGAG#TGGCTGGGGCTTGGGGC#.(((((...((((((((......#))))))))...))))).	3599	3616	1	-21	0	5.57567e-08	0.324	0	0	-8.70704	13	17	8	3UTR		0	0			KCNA6
bta-miR-2367-5p	NM_001205748	ATN1	ACCCTGTAACTCAGCCATCAGAG#CTGTGGTGTGCGGAGGCGGGGA#.((((((..(((.(((((((.((#)).))))).)).))))))))).	4056	4078	1	-23.1	1	0.000717328	0.294	0	0	-8.45248	18	22	9	3UTR		0	0			DCAF8
bta-miR-2367-5p	NM_001205825	E4F1	ACCCTGTAACTCAGCCATCAGAG#TGGCTGAGTACAGGC#..(((((.(((((((((......#)))))))))))))).	2738	2753	1	-23.6	0	1.07298e-07	0.471	0	0	-7.27064	14	15	14	3UTR		0	0			TRIOBP
bta-miR-2367-5p	NM_001205831	LGALSL	ACCCTGTAACTCAGCCATCAGAG#GGTGCTGGGGTGGGGGTG#(((((....(((((.((((....#)))))))))...))))).	2028	2046	1	-19.7	0	0.000973258	0.559	0	0	-11.4877	14	18	9	3UTR		0	0			DSEL
bta-miR-2367-5p	NM_001205838	DHTKD1	ACCCTGTAACTCAGCCATCAGAG#TCTGACATGGCTGAAGTGATTTGCAGT#...(((((((((((((((((((.#)))))..))))))).))....))))).	3297	3324	1	-21.4	0	0.000154681	0.574	0	0	-6.51454	19	27	7	3UTR		0	0			AASDHPPT
bta-miR-2367-5p	NM_001205885	TRAPPC10	ACCCTGTAACTCAGCCATCAGAG#CTCTGGGCAGAGGGATGGGGG#.((((((..(((.(((..(((((#)))))))).)))..)))))).	4362	4383	1	-24.3	1	0.00163632	0.485	0	0	-8.45248	17	21	8	3UTR		0	0			COL12A1
bta-miR-2367-5p	NM_001205899	AGO1	ACCCTGTAACTCAGCCATCAGAG#CTCTGAGGGTTCTCTTCTCGGGTGCGTTTTGGGGCTGGGATCAGGGC#.(((((...(((((((.((((((#.)))))))))))))..))))).	5127	5174	1	-24.1	0	3.76583e-06	0.441	0	0	-8.70704	18	22	13	3UTR		0	0			DVL1
bta-miR-2367-5p	NM_001205941	ARHGEF40	ACCCTGTAACTCAGCCATCAGAG#CTTTGGGCTGGGATGCTGAGGGC#.(((((((.(((((((..(((((#)))))))))))).)))..)))).	4612	4635	1	-22.5	1	0.000674601	0.412	0	0	-4.84971	19	23	12	3UTR		0	0			AQP8
bta-miR-2367-5p	NM_001205957	PDK1	ACCCTGTAACTCAGCCATCAGAG#CTCAGGTAAGAAGGAGGATCTTGAGGCTGCGGGTGTATGGGGTT#((((((((((((((((.(((((.#.))).)))))))..))).)))))))).	2963	3007	1	-21.6	1	0.00129176	0.456	0	0	-3.93757	21	27	8	3UTR		0	0			TBC1D12
bta-miR-2367-5p	NM_001205958	NEUROD2	ACCCTGTAACTCAGCCATCAGAG#TGGCTGACAAGTGGGCAGGGA#.((((((.(((((((((......#)))))))...))..)))))).	2711	2732	1	-21.7	1	0.000814212	0.412	0	0	-6.10696	15	21	7	3UTR		0	0			ARNT2
bta-miR-2367-5p	NM_001205960	ANKRD28	ACCCTGTAACTCAGCCATCAGAG#CTGACTGGGTGCAGTCAGGGTG#((((((..(((((.(((((((..#)))).))).)).))))))))).	3858	3880	1	-22.6	0	0.000922365	0.588	0	0	-8.65174	18	22	9	3UTR		0	0			ADGRG5
bta-miR-2367-5p	NM_001205968	WDR37	ACCCTGTAACTCAGCCATCAGAG#CTGTGGGCGGTGGGCCTGAGCAGGGTG#((((((...((((((((((....#.)))))..))))))))))).	1755	1782	1	-21.6	0	1.22256e-06	0.294	0	0	-8.85129	16	20	11	3UTR		0	0			PKDCC
bta-miR-2367-5p	NM_001206005	SETD5	ACCCTGTAACTCAGCCATCAGAG#CTCTGTGTGGGCAGGGTGCTGTCAAGACCAGACCTCTGGGGGGGGTGGGGCGGGGG#.((((((..((((.((.((((((#.))))))...)).)))))))))).	6130	6186	1	-24.7	1	0.000357728	0.338	0	0	-8.02019	18	24	10	3UTR		0	0			TMIE
bta-miR-2367-5p	NM_001206014	DYRK1A	ACCCTGTAACTCAGCCATCAGAG#GGTTTGGTTACAGGGC#.((((((((((.((((.......#)))).)))))))))).	4853	4869	1	-22.7	1	0.000595897	0.588	0	0	-7.14013	14	16	10	3UTR		0	0			IL1R1
bta-miR-2367-5p	NM_001206031	ADNP	ACCCTGTAACTCAGCCATCAGAG#CTGTGGTGGTGTGAGTGGGCCTTGTCAGCAGGGG#.((((((.((((((((((((.((#)).))))))).)))))...........)))))).	5694	5728	1	-25	1	8.59629e-05	0.441	0	0	-6.10696	20	34	7	3UTR		0	0			FAM171B
bta-miR-2367-5p	NM_001206038	DAPK1	ACCCTGTAACTCAGCCATCAGAG#TGGCTTGGGCAGGGTC#(((((((..((.(((((......#))))).))))))))).	4598	4614	1	-18.9	1	3.51862e-06	0.338	0	0	-10.6544	14	16	9	3UTR		0	0			FBXO45
bta-miR-2367-5p	NM_001206058	TAOK3	ACCCTGTAACTCAGCCATCAGAG#CTTTTTTGGGGAATGGGGTGGGTGGGTGGGGTG#(((((...(((((.(((((....#.))))).)))))))))).	3296	3329	1	-21.8	0	0.0136217	0.559	0	0	-10.5527	15	18	10	3UTR		0	0			CDK14
bta-miR-2367-5p	NM_001206091	DHX8	ACCCTGTAACTCAGCCATCAGAG#CTGGTGGTAACAGAAACAGGGA#.((((((..((..((((((((..#))))))))...))..)))))).	3884	3906	1	-22.1	1	0.00048826	0.471	0	0	-11.7993	16	22	8	3UTR		0	0			LPCAT1
bta-miR-2367-5p	NM_001206110	UBE2R2	ACCCTGTAACTCAGCCATCAGAG#GGCTGGGGTACAGTGGG#.(((((((.(((((((.......#))))))).))))).)).	1753	1770	1	-23	1	0.000283525	0.515	0	0	-4.84971	14	17	7	3UTR		0	0			MAPKAPK5
[truncated: 6,540 more rows]

## Sheet: Combined
95 common elements in "miRNet", "TargetScan" and "miRWalk":		7 common elements in "miRNet" and "miRWalk":		128 common elements in "miRNet" and "TargetScan":		3026 common elements in "TargetScan" and "miRWalk":
[truncated: 3,026 more rows]

[truncated: 3 more sheets: Panther GO enrichment, Panther GO enrichment_Selected, Sheet2]
